# Supplementary material for: GLIMS: A two-stage gradual-learning method for cancer genes prediction using multi-omics data and co-splicing network
Source: iScience. 2024 Mar 2;27(4):109387. doi: 10.1016/j.isci.2024.109387 (PMC10951990; doi:10.1016/j.isci.2024.109387)
Supplement: Table S1. The selected AS events in different cancer types, related to — Figure 1 [file mmc1.xlsx]

## Sheet: gbm_gtex
gene_name	AS	GTEX-1117F-3226-SM-5N9CT	GTEX-111FC-3126-SM-5GZZ2	GTEX-1128S-2726-SM-5H12C	GTEX-117XS-3026-SM-5N9CA	GTEX-1192X-3126-SM-5N9BY	GTEX-11DXW-1126-SM-5H12Q	GTEX-11DXY-3226-SM-5GIDE	GTEX-11EI6-3026-SM-5GZZO	GTEX-11EMC-3226-SM-5EGKW	GTEX-11GS4-3126-SM-5A5LH	GTEX-11GSO-2926-SM-5HL73	GTEX-11GSP-3226-SM-5986O	GTEX-11NUK-2926-SM-5A5MD	GTEX-11NV4-2126-SM-5N9DS	GTEX-11O72-2926-SM-5BC4V	GTEX-11OC5-0726-SM-5P9JK	GTEX-11OF3-2926-SM-5HL78	GTEX-11ONC-2926-SM-5P9JM	GTEX-11PRG-2926-SM-5987A	GTEX-11TTK-2926-SM-5PNYP	GTEX-11WQK-3026-SM-5EQL6	GTEX-11ZUS-2926-SM-5FQSL	GTEX-12126-1026-SM-5P9JJ	GTEX-12WSA-2926-SM-5EQ4D	GTEX-12WSC-3026-SM-5GCNF	GTEX-12WSD-3126-SM-5HL7P	GTEX-12WSF-3126-SM-6M478	GTEX-12WSH-3026-SM-5CVNI	GTEX-12ZZW-2926-SM-5LZUP	GTEX-12ZZX-2926-SM-5GCOQ	GTEX-12ZZY-3026-SM-5GCOU	GTEX-12ZZZ-3026-SM-5BC67	GTEX-1313W-3126-SM-5LZUI	GTEX-131XW-3126-SM-5LZUC	GTEX-131YS-3126-SM-5KLYT	GTEX-132Q8-3026-SM-5PNVG	GTEX-1399T-3026-SM-5KLZC	GTEX-139T8-1026-SM-5J2MC	GTEX-13FHO-3026-SM-5J1O9	GTEX-13FHP-3026-SM-5IJBS	GTEX-13FLW-1426-SM-5K7YE	GTEX-13FXS-3126-SM-5J2NN	GTEX-13G51-3026-SM-5IJB8	GTEX-13IVO-2926-SM-5L3CZ	GTEX-13JUV-2926-SM-5LZX7	GTEX-13JVG-3126-SM-5L3FH	GTEX-13NYB-3026-SM-5IJD7	GTEX-13NYC-2826-SM-5K7WR
RP11-206L10.9	AL:chr1:784493-786393:786866:784493-801607:801876:+	0	0	0	0	0	0	0	0	0	0	0	0	0	0	0	0	0	0	0	1	0	0	0	0	0	0	0	0	0	0	0	0	0	0	1	0	0	0	0	0.1765	0	0	0	0	1	0	0	0
AGRN	SE:chr1:1050837-1051032:1051043-1051253:+	0.4822	0.5544	0.5536	0.6287	0.492	0.5818	0.5814	0.4238	0.5187	0.5441	0.5834	0.4132	0.5963	0.527	0.6187	0.4811	0.2225	0.471	0.4636	0.4456	0.5802	0.6151	0.5385	0.2987	0.6258	0.3776	0.6046	0.6054	0.4378	0.5525	0.5517	0.561	0.5727	0.4961	0.5754	0.5851	0.5942	0.3506	0.5166	0.5251	0.5285	0.6221	0.3887	0.2982	0.4014	0.3407	0.6079	0.5552
DVL1	A5:chr1:1338653-1339287:1338653-1339362:-	0.4993	0.5745	0.6389	0.6742	0.5654	0.6397	0.663	0.5761	0.5629	0.4923	0.5718	0.4159	0.5966	0.5916	0.4906	0.5613	0.633	0.546	0.6467	0.4501	0.5182	0.6943	0.6876	0.4085	0.6903	0.4598	0.6681	0.6025	0.5445	0.6665	0.538	0.6154	0.6497	0.5613	0.6925	0.6349	0.5607	0.3995	0.6246	0.5438	0.5923	0.7168	0.3247	0.431	0.5845	0.453	0.5928	0.6479
MXRA8	AF:chr1:1356704-1358456:1358535:1356704-1361242:1361777:-	0.5207	0.1788	0.4529	0	0.5853	0.1843	0.6399	0	0.6187	0	0	0.5676	0	0.3577	0.1184	0.3483	0	0.2692	0.5187	0.7568	0.7008	0	0.2121	0.8528	0	0.2622	0	0	0.2295	0	0.2294	0.7059	0.0359	0.3195	0	0.7952	0	0.5608	0.6488	0.3508	0.1601	0	0.6897	0.3433	0.1869	0.8305	0.1492	0
MXRA8	RI:chr1:1354193:1354232-1354354:1354509:-	0.4032	0.5904	0.4828	0.4257	0.3527	0.5997	0.3381	0.4611	0.4451	0.4827	0.5103	0.3259	0.4424	0.3793	0.4107	0.4376	0.4175	0.4319	0.4118	0.4059	0.5155	0.6158	0.5252	0.4272	0.4965	0.3471	0.5056	0.4853	0.4813	0.5335	0.541	0.3977	0.4393	0.5564	0.5573	0.4452	0.4532	0.2772	0.3603	0.327	0.284	0.4852	0.4737	0.365	0.3301	0.4231	0.2368	0.4944
MIB2	AF:chr1:1615530:1615633-1616508:1615905:1616100-1616508:+	0.3588	1	0.6545	1	1	0.4237	0.5614	1	1	0.6701	0.6774	0	0.7523	0.6716	1	0.6593	1	1	0.5727	1	0.5597	1	0.7869	0.4429	1	0.6774	0.4627	0	0	1	1	0.58	1	1	0.9815	1	0.434	0.129	0.3704	0.6557	1	0.743	0.7624	0	0	0.7667	0.4865	0
MIB2	AF:chr1:1616274:1616614-1623431:1617560:1617715-1623431:+	1	1	1	1	1	1	1	0.1579	1	1	0.1702	1	1	0	0	1	0	1	1	0	0	1	0	0	1	0	1	1	1	1	0	1	1	0	1	1	0	0	1	1	1	1	1	0	0	0	0.2424	0
NADK	AF:chr1:1765446-1778289:1778420:1765446-1779905:1780069:-	1	0.9242	0.7467	0.9333	0.8	0.8901	0.7547	0.4667	0.6769	1	1	0.8276	0.7917	0.7778	1	0.6	0.88	0.8365	0.9123	1	0.6207	0.6774	0	1	0.5769	0.7381	0.8333	0.8611	0	1	0.6944	1	1	0.6429	1	0.5	1	0.3556	0.5111	0.3636	1	0.8056	1	0.1818	0.5217	0.5075	1	0.8243
PLCH2	AF:chr1:2467459:2467662-2478476:2476315:2476712-2478476:+	0.9057	0.6744	0.8344	0.8365	0.7616	0.7811	0.7827	0.8849	0.8754	0.7263	0.785	0.8495	0.7605	0.8271	0.9178	0.7939	0.7419	0.6903	0.7674	0.7462	0.7519	0.7775	0.7434	0.4057	0.7189	0.8844	0.7056	0.8687	0.8693	0.6621	0.6926	0.8849	0.6963	0.8327	0.7902	0.8335	0.8921	0.8539	0.7781	0.7551	0.7324	0.7556	0.2381	0.8516	0.7861	0.8216	0.818	0.7368
PANK4	AF:chr1:2521800-2525601:2526187:2521800-2526464:2526596:-	0.0496	0	0.1011	0.2712	0.1938	0.2623	0.2308	1	0	0.1562	0.1926	0	0.0659	1	0	0.0769	0.2748	0.2448	0	0.0294	0.1481	0.1694	0.1096	1	0.0886	1	1	0.3115	0	0.0615	0.0739	0	0.2051	0	0	0.0259	0	0	0.0777	0.1613	0.0293	0.1225	0.2	1	0.0921	0	0.065	1
TNFRSF14	A5:chr1:2556261-2556585:2556252-2556585:+	0.8251	0.7808	0.8509	0.8518	0.6306	0.7364	0.7479	0.7753	0.6271	0.7347	0.5837	0	0.8381	0	1	0.4245	0	0.5515	1	0.6579	0	0.7752	0.8991	0.7308	0.7371	0.8217	0.4679	0.7568	0.8138	0.8237	0.5915	0.7448	0.5177	0.7455	0.8796	0.7093	0.6145	0.55	0.8716	1	0.902	0.626	0	0.3429	0.7952	0.7319	0.9149	0.7059
TNFRSF14	AF:chr1:2555791:2555850-2556585:2556222:2556261-2556585:+	0	0.1972	0.0718	0	0	0.2636	0.186	0	0.1957	0.1818	0	0	0	0	0	0.1667	1	0.2353	0	0.1667	0	0	0.1091	0	0	0.1452	0	0	0	0	0.3505	0	0	0.4225	0	0	0.1207	0	0	0	0	0.2222	0	0.5102	0	0.1441	0	0
TNFRSF14	AL:chr1:2560714-2561494:2561542:2560714-2561673:2561815:+	0.9169	0.8324	0.8024	0.7857	0.8013	0.5143	0.01	0.8065	0.4077	0.7795	0.7025	0.8547	0.8762	1	0.4643	0.7616	0.9223	0.7891	1	0.8842	0.9409	0.9046	0.9109	0.3636	0.8015	0.6339	0.8539	0	0.8485	0.6429	0.6429	0.545	0.7914	0	0.8734	0.8311	0.7764	0.625	0.9466	1	0.9524	0.7312	0.6032	0	0.937	0.8078	0.9228	0.7406
FAM213B	AF:chr1:2586491:2586591-2587091:2586750:2586948-2587091:+	0	0.2013	0.2183	0.2798	0	0	1	0.4035	0	0	1	0	0.3071	0.5297	0	0.4682	0	0	0.1759	0.2973	0	0.2481	0.4665	1	0.5714	0.55	0.2302	0.315	0	0.5405	0.5776	0	0.8125	0	0	0.2951	0	0	0.2978	0.463	0.3846	0.8509	1	0	1	0	0	0.4023
MMEL1	SE:chr1:2591633-2591932:2592027-2592655:-	0.1481	0.2333	0.2714	0.0915	0.0949	0.1042	0.1905	0.2388	0.2353	0.4286	0.3871	0.5091	0.0488	0.0577	0.1579	0.0417	0.0484	0.0679	0.0571	1	0.0782	0.0294	0.1625	0.4741	0.15	0.1244	0.0695	0.0342	0.2619	0.256	0.0667	1	0.1148	0.0498	0.0933	0.5514	0.1348	0.1497	0.2807	0.0508	0.0505	0.0417	1	0.2315	1	0.1626	0.1333	0.508
TP73-AS1	AL:chr1:3735984:3737854-3740233:3738447:3738513-3740233:-	0	1	0	1	1	1	0	1	1	1	0	1	1	1	0	1	1	0	1	1	0	0	0	1	0	1	1	0	1	1	1	0	0	0	1	0	0	1	1	0	0	1	1	1	0	0	0	1
DFFB	A3:chr1:3858844-3865643:3858844-3865812:+	0.6404	0.5734	0.1405	0.2094	0.7183	0.2864	0.2655	0.15	0.354	0.7421	0.314	0	0.297	1	0.1364	0.9861	0.6178	0.4384	0.3065	0.7955	0.8	0.4	0.5405	0.3625	0.2331	0.1633	0.5231	0.4949	0	0.8772	0.4828	0.2105	0.4606	0.4895	0.1566	0.5795	0.4083	0.3885	0	0.4359	0.5294	0.3448	0.4131	0.4417	0.6825	0.3644	0.5088	0.6375
PLEKHG5	AF:chr1:6477658-6485836:6485954:6477658-6491637:6491700:-	0	0	1	1	1	1	1	1	0	1	1	0	1	0.84	0	0	1	0	0	1	0	1	1	0.9524	1	0	1	1	1	0	1	1	0	0.0068	0.7992	1	0	1	1	1	1	1	0	1	0	0	1	1
PIK3CD	A3:chr1:9720242-9720434:9720242-9720611:+	0.5928	0.3448	0.4944	0.5746	0.578	0.4537	0.3879	0.5368	0.6345	0.6578	0.5073	0.7181	0.5102	0.4611	0.6084	0.5034	0.3722	0.5048	0.4194	0.7031	0.4524	0.3843	0.3202	0.6737	0.3613	0.6132	0.3153	0.5681	0.4202	0.4576	0.4298	0.4505	0.1406	0.6606	0.3537	0.4781	0.535	0.559	0.4827	0.3593	0.4034	0.3723	0.4437	0.6131	0.4407	0.4195	0.4897	0.5028
CLSTN1	A5:chr1:9730705-9731122:9730705-9731206:-	0.8317	0.5867	0.6405	0.616	0.6801	0.6391	0.5374	0.6873	0.7355	0.723	0.6329	0.6902	0.5117	0.4889	0.8723	0.6456	0.4826	0.5311	0.4686	0.7612	0.6407	0.5022	0.5475	0.7239	0.5688	0.7197	0.6572	0.79	0.7445	0.4852	0.5793	0.7677	0.5149	0.6829	0.6883	0.587	0.7164	0.7219	0.5848	0.5736	0.6483	0.474	0.5854	0.7808	0.4184	0.6976	0.7594	0.3612
KIF1B	A3:chr1:10278128-10282322:10278128-10282400:+	0.6477	0.7683	0.6962	0.8865	0.7845	0	0.5267	0.5845	0.564	0.7993	0.7464	0	0.4194	0.793	0.7043	0.7033	0.7822	0.7207	0.0213	0.8052	0.7407	0.8201	0.7882	0.7719	0.7199	0.6469	0.8444	0.4813	0.7398	0.7459	0.8325	0.6856	0.905	0	0	0.0488	0.7375	0.2917	0.8023	0.8277	0.8527	0.7738	0.8605	0.5147	0.3098	0	0.7667	0.2717
KIF1B	SE:chr1:10278128-10279097:10279138-10282400:+	0.878	0.8566	0.8529	0.9126	0.8627	0.9219	0.932	0.8131	0.8272	0.8827	0.8246	0.8026	0.8911	0.9245	0.9028	0.8602	0.9014	0.8418	0.9394	0.8897	0.5524	0.9198	0.9115	0.796	0.9345	0.7816	0.9403	0.8457	0.8989	0.8905	0.7885	0.8514	0.8552	0.8716	0.9402	0.8802	0.8714	0.834	0.8505	0.8331	0.9043	0.9048	0.6018	0.5923	0.8367	0.7662	0.9325	0.9049
TARDBP	A3:chr1:11023329-11024064:11023329-11024302:+	0.0321	0.7857	0.4478	1	0.7557	0.6969	1	0.5168	0.2812	0.6264	0.6104	0.1667	0.4315	0.8	0.1648	0.0997	0.6025	1	1	1	0.6154	0.7235	1	0.626	0.4898	0.3399	0.43	0	0.7206	1	0.2562	0.5602	1	0.4301	0.7047	0.7235	0.774	0	0.4255	0.865	1	0.681	0.6781	1	0	0.5579	0.3121	1
MAD2L2	AF:chr1:11680613-11681039:11681111:11680613-11691413:11691609:-	0.4867	0.4089	1	0.4178	0.4576	0.7139	0.4422	0.5576	0.6188	0.6121	0.2948	0.453	0.3934	0.5091	0.7806	0.75	1	0.4024	0.5294	0.573	0.7259	0.4852	0.4094	0.5311	0.2594	0.5447	0.4313	1	0.5267	0.4712	0.4024	0.5207	0.5179	0.5016	0.3673	0.6792	0.5395	0.5018	0.5009	0.5458	0.4945	0.9693	0.4028	0.8218	0.9181	0.7455	0.6964	0.5548
TNFRSF8	SE:chr1:12135613-12138229:12138436-12142287:+	0	1	1	0	0	0	0	0	0	0	0	0	0	0	0	1	0	0	0	0	1	0	0	1	0	0	0	0	1	0	0	1	0	0	0	0	0.9333	0	0	1	0	0	0	0	0	0	0	1
PRDM2	AL:chr1:13773188-13778418:13778632:13773188-13786515:13787067:+	0	0.8267	1	1	1	0.8214	0	0.6615	1	0	1	0	0.7164	1	0.65	1	1	1	1	0.5122	1	1	1	1	0.9381	1	1	1	1	1	1	1	1	0.6471	0.9263	1	0	0	0.6226	0.8182	0.8971	0.9481	0.5856	0.6071	0	0	1	0.8025
RAP1GAP	A5:chr1:21649796-21651392:21649796-21651779:-	0.0921	0.3651	0.7	0.6324	0.2533	0.9109	0.345	0.4043	0.3735	0.3803	0.7083	0.3333	0.4765	0	0.1818	0.4444	1	0.284	0.4588	0.15	1	0.4692	0.72	0.3684	0.4211	0.3095	0.4604	0.4468	0.2188	0.5075	0.4049	0.65	0.3724	0.6667	0.4138	0.8281	0.6375	0.48	0.3788	0.6774	0.4803	0.5468	0.2189	0	0.5556	0.5714	0.5667	0.6961
USP48	A3:chr1:21706907-21715389:21706868-21715389:-	0.082	0.2239	0.1436	0.1051	0.1351	0.1308	0.2026	0.0509	0.0537	0.102	0.1728	0.0871	0.1148	0.0694	0.0759	0.0508	0.1808	0.1412	0.1237	0.0208	0.0771	0.0786	0.1345	0.0444	0.1501	0.0387	0.0799	0.0201	0.0289	0.1943	0.1615	0.1392	0.1241	0.0694	0.1061	0.1274	0.1732	0.037	0.2044	0.1855	0.1074	0.2198	0.2007	0.0445	0.0538	0	0.0842	0.1593
GALE	AF:chr1:23798730-23798887:23799113:23798730-23799366:23799533:-	0.6154	1	0	0	0.1942	0.4966	0.6324	0.7234	0	1	1	0.2708	0.16	1	0	0.3784	0.7	0.5205	0.7326	0	0.2247	0.3922	0.5532	0	1	0	0.5588	0	0	0.3333	0.7407	0.4244	0.48	0.6767	1	0	0.375	0.3415	0.3239	0.5	1	0.3511	0	0	1	0	1	0.3793
SRRM1	AF:chr1:24643299:24643347-24645984:24643559:24643732-24645984:+	0.2605	0	0	0.625	0	0.3019	0	0	0	0	0	0	0.7485	0.2331	0	0	0.5018	0	0.8021	0	0	0.3667	0	0.3983	0.327	0.2217	0.3202	0.1834	0	0	0	0.3993	0.6335	0	0.6717	0.2544	0	0	0.3831	0	0	0.8073	0.3289	0	0.3759	0	0.3976	0.6624
SRRM1	AF:chr1:24643308:24643347-24645984:24643559:24643732-24645984:+	0.3868	0.5513	0.5444	0.9119	0.6289	0.7273	0.6656	0.7019	0.7133	0.7563	0.7776	0.5758	0.4691	0.4486	0	0.6791	0.7219	0.5965	0.3892	0.5417	1	0.4751	0.7471	0.0608	0.7719	0.5114	0.5369	0	0.8051	0.6462	0.9153	0	0.8497	0.7805	0.414	0.693	0.7907	0.4115	0.4777	0.6864	0.4866	0.8929	0.8257	0.12	0.7118	0.7942	0.3562	0.1208
DHDDS	AF:chr1:26432316:26432376-26432891:26432403:26432723-26432891:+	0.2195	0.2297	0.25	0.0995	0	0	0	0.2675	0.4605	0.3058	0	0	0.2117	0.4054	0.1837	0.5714	0.0171	0.0595	0	0.2857	0.1226	0.0758	0.1621	0	0.0553	0.2921	0.0558	0.1978	0.2821	0.0903	0	0.4466	0.0691	0.1037	0	0.0774	0.2086	0.6327	0.1082	0.3203	0.1781	0.0195	0	1	0.4048	0	0.2564	0.1094
KDF1	RI:chr1:26951342:26952041-26952160:26952412:-	0.5584	1	1	0.8148	1	0.4	1	0	0.5532	0.7838	1	1	0.8889	1	1	1	1	1	1	1	0	1	0	0	1	0	1	0.3448	1	0	1	0.3448	0.9333	1	0.4231	1	1	0	1	0	1	1	0	1	1	0	0.9394	1
FGR	AF:chr1:27625151-27626046:27626240:27625151-27635065:27635134:-	0	0.6983	0	0	0.292	0	0	0.2936	0	0.3429	0.3494	0.4013	0	0.7857	0.303	0.2896	0	0.1673	0	0	0.7744	0.5647	0.1983	0	0	0	0.3543	0	0	0.0545	0	0.3828	1	0.3103	0	0	0	0	0	0	0.75	0.57	0.3878	0.3717	0	0.1634	0	0.1232
RP11-73M7.6	AF:chr1:31644049:31644296-31651849:31645263:31645382-31651849:+	1	0	0	0.8049	0	0	0.7258	0	0	0.497	1	0	0.3924	0	0.8077	1	0	0.6585	1	0	1	0	1	0	0	0.4848	0	1	0	1	1	1	0	0.8475	0	0	0	0	1	0.0955	0	1	0.2784	0	0	0	1	1
PTP4A2	AF:chr1:31919658-31937778:31937818:31919658-31942529:31942576:-	0	0.0943	0	0.3709	0.3324	0	0	0	0	0	0	0	0	0	0.143	0	0	0.2396	0	0.2565	0.0071	0	0	0	0	0.3012	0.5881	0	0	0	0	0.1223	0	1	0.822	0.9233	0.4083	0.1326	0	0	0	1	0.2168	0.5903	0.3252	0.2418	0	0.3645
BSDC1	RI:chr1:32394080:32394140-32394404:32394431:-	0	0.7607	0.7128	0.7984	1	0.9034	0.866	0.8857	0.8364	1	0.8258	0.8961	0.7246	1	1	0.8265	0.834	0.2286	0.773	1	0.6761	0	0.9524	1	0.8103	0.725	0.8587	0	0.5088	0	0.8805	0.8077	1	0	1	0	1	0	0.8472	0.7699	0.9156	0.7773	1	0	0.8778	1	0.7041	0.8514
SFPQ	AF:chr1:35178036-35178665:35179105:35178036-35181135:35181344:-	0.1637	0.3232	1	0.4531	1	0.6207	0	0.0683	0.6667	0.275	0.3316	0.2609	0.2059	0	1	0.4118	0.2763	0.65	1	0.2562	0.362	1	0.4565	0.1429	0.6462	0.3514	0.2932	0	0.2277	0	0.733	0.2751	0	0.2286	0.6933	0.6526	0.7831	0.2041	0.163	0.2857	0.3194	0.5679	0.4247	0.0996	0	0.1546	1	1
OSCP1	AL:chr1:36415827:36416095-36418991:36417910:36418255-36418991:-	0.2857	0.1064	0.1232	0.1205	0.0875	0.0624	0.0412	0.1307	0.093	0.1321	0.0713	0.2013	0.1269	0.0714	1	0.0357	0.1141	0.1945	0.0969	0.6623	0.184	0.0981	0.1344	1	0.1401	0.1942	0.0468	0.2542	0.0404	0.14	0.0824	0.1004	0.0905	0.5185	0.0389	0.0691	0.1297	0.1818	0.0766	0.1689	0.0636	0.0911	0.0758	0.1416	0	0.1808	0.0373	0.111
MEAF6	SE:chr1:37495918-37496707:37496736-37501804:-	0.4435	0.5373	0.701	0.608	0.6116	0.541	0.6635	0.5294	0.5107	0.6881	0.6205	0.4091	0.5776	0.6476	0.4734	0.7252	0.653	0.537	0.6024	0.3616	0.2779	0.7234	0.8354	0.3053	0.5126	0.4469	0.6805	0.6485	0.5073	0.5824	0.7104	0.4894	0.6023	0.5009	0.5652	0.5114	0.4902	0.4195	0.4905	0.6708	0.5598	0.636	0.4847	0.4815	0.5398	0.3243	0.6609	0.6144
NFYC	AF:chr1:40692290:40692347-40738836:40735315:40735750-40738836:+	0	1	0	0	0	0	0.5	0.2414	0	0	0	0.32	0.3333	0	0	0	0	0.1463	0.55	0	0.5217	0	1	0.4516	0	0.35	0	0	0.6207	0.3939	0.6596	0	0	0	0.2048	1	0.3333	0.625	0.4694	0.2273	0.2917	0	0	0	0	0	0	0.2755
HIVEP3	SE:chr1:41628947-41700916:41700995-41918413:-	0.8333	0.8152	0.8627	0.8756	0.6105	0.7407	0.8364	0.9484	0.7045	0.7967	0.7442	0.7692	0.877	1	0.527	0.5625	0.8425	0.8324	0.8698	0.4865	0.6545	1	0.4268	0.625	0.7835	0.635	0.8479	0.8099	1	0.6714	0.936	1	0.6199	0.6967	0.7773	0.7402	0.8377	0.7407	0.7215	0.5638	0.691	0.8287	0.6096	0.8056	0.7515	0.837	0.9266	0.668
P3H1	RI:chr1:42746375:42746852-42747272:42747412:-	0.4731	0.4252	0.3761	0.4837	0.4551	0.4412	0.3394	0.6553	0.5989	0.4496	0.4939	0.7243	0.4978	0.464	0.7462	0.5214	0.378	0.5704	0.3596	0.3966	0.6335	0.3785	0.4764	0.4654	0.3903	0.3514	0.4951	0.4478	0.6143	0.4312	0.4284	0.3839	0.4772	0.5438	0.2918	0.4119	0.5101	0.5252	0.495	0.4333	0.4189	0.3702	0.3785	0.723	0.5527	0.6531	0.3068	0.5959
P3H1	RI:chr1:42754869:42754990-42755165:42755217:-	0.5849	0.6295	0.6064	0.5579	0.684	0.6049	0.5545	0.4977	0.5326	0.6825	0.5525	0.557	0.5415	0.5633	0.4512	0.5491	0.5822	0.4494	0.678	0.698	0.5615	0.6111	0.5576	0.7043	0.5947	0.5157	0.5142	0.5441	0.6393	0.5779	0.5425	0.5645	0.5775	0.4562	0.7265	0.6082	0.5973	0.6117	0.5606	0.6076	0.6647	0.6059	0.6744	0.4691	0.5961	0.6044	0.6835	0.5035
ELOVL1	A3:chr1:43365376-43365564:43365008-43365564:-	0.9458	0.9007	1	1	1	0.9405	0.358	1	1	1	0.8056	1	1	0.8986	1	1	1	0.9155	0.7908	0.9405	0.8701	1	1	1	0.5956	0.8459	0.7246	0.814	0.8187	1	1	0.7812	1	1	0.5371	1	0.95	1	0.9119	1	1	0.7429	1	0.4146	1	1	0.8354	1
ELOVL1	AF:chr1:43365623-43366268:43366587:43365623-43367915:43367999:-	1	0.8708	1	1	1	1	0.4271	1	1	1	0.8372	1	1	0.8871	1	1	1	0.9132	0	0	0.7727	1	1	1	0.7419	0.7663	0.7269	0.6883	0.6667	1	1	0.6597	1	1	0.6694	1	0.9894	1	0.9418	1	1	0.6267	1	0	1	1	0.8686	1
B4GALT2	AF:chr1:43979202:43979511-43981109:43979877:43980614-43981109:+	0.8629	0.7203	0.969	0.9651	0.9183	0.9195	0.9486	0.9002	0.9029	0.8588	0.8306	0.8692	0.897	0.7673	0.5928	0.9176	0.7526	0.8299	0.9748	0.8972	0.485	0.9135	0.8914	0.7024	0.9498	0.8769	0.8619	0.8494	0.8858	0.9497	0.7859	0.9478	0.9455	0.7718	0.8744	0.891	0.9467	0.9085	0.8176	0.8914	0.8666	0.9037	0.3326	0	0.9498	0.5027	0.8847	0.9465
C1ORF228	A3:chr1:44723906-44723985:44723906-44724122:+	1	1	1	1	0.6075	0.6222	1	0.4847	0.0962	0.9482	0.5682	1	0.9333	0	1	0.6183	0.413	0.5298	0	0.7483	0.4615	1	0.5796	0.3176	0.5878	1	1	0.7843	0.9844	1	0	1	1	1	0.4688	0.2383	0.5303	0.6029	0.5576	0.6154	0.4688	0.7482	0	0.1857	0.8769	1	0.5066	0.654
C1ORF228	AF:chr1:44700973:44701119-44724122:44723785:44723906-44724122:+	1	1	0	1	0	1	0	0.2881	0.7745	1	1	0	1	0	1	0	1	1	1	0.4493	1	0	0.8203	0.1789	0.7308	1	1	0.7143	0	1	1	1	1	0	1	0.2962	0	0.5345	0	0	0.5189	1	0	0	0.7755	1	1	0
MUTYH	AF:chr1:45334511-45339899:45339942:45334511-45339976:45340080:-	0.3707	0	0.4615	0.6346	0.4401	1	0	0.5473	0	0.3506	0.4318	1	0.1485	0	1	0	0	0.4286	0.7442	0.6076	1	0	0.4928	0	1	0.2835	0.1947	0	0.6034	0	1	0.2075	1	0	0	0.3431	0.0896	1	0.7658	0.4805	0.2922	0	0.1807	0.3906	0.5385	0.25	0.213	1
MUTYH	AF:chr1:45334511-45339899:45339954:45334511-45339976:45340010:-	0	0	0.7586	0	0	0.9244	0	0	0.42	0	0	0	1	0	0	0.4586	0	0	0	0.8649	0	1	0	0	0	0	0	0	1	0	0	0	0	1	0	0.9429	0.8594	1	0	0	0.0714	0	0	0	0.4615	0	0	0
MUTYH	AF:chr1:45334511-45339899:45339954:45334511-45339976:45340115:-	0	0	0.4853	0	0	0.4545	0	0	1	0	0	0	1	0	0	0.4162	0	0	0	1	0	0.459	0	0	0	0	0	0	0.036	0	0	0	0	0.4217	0	1	0.7569	0.9474	0	0	0.0571	0	0	0	0.4171	0	0	0
MUTYH	AF:chr1:45334511-45339899:45339954:45334511-45339976:45340235:-	0	0	0.6735	0	0	0.6044	0	0	0.1909	0	0	0	0.5	0	0	0.6154	0	0	0	0.6214	0	0.3415	0	0	0	0	0	0	0.0833	0	0	0	0	0.4795	0	0.5789	0.7569	0.766	0	0	0.0909	0	0	0	0.5098	0	0	0
MUTYH	AF:chr1:45334511-45339899:45339954:45334511-45340219:45340388:-	0	0	0.8354	0	0	0.5789	0	0	0.4773	0	0	0	0.5556	0	0	0.3288	0	0	0	0.4076	0	0.4667	0	0	0	0	0	0	0.2273	0	0	0	0	0.2333	0	1	0.9821	1	0	0	0.1333	0	0	0	1	0	0	0
MUTYH	AF:chr1:45334511-45339899:45339954:45334511-45340219:45340415:-	0	0	0.4125	0	0	0.6322	0	0	0.5385	0	0	0	0.4703	0	0	0.766	0	0	0	0.4741	0	0.2917	0	0	0	0	0	0	0.0424	0	0	0	0	0.3646	0	0.6947	0.75	0.6606	0	0	0.0755	0	0	0	0.4937	0	0	0
MUTYH	AF:chr1:45334511-45339899:45339954:45334511-45340219:45340447:-	0	0	0.5893	0	0	0.873	0	0	1	0	0	0	0.7661	0	0	0.6792	0	0	0	0.8649	0	0.5	0	0	0	0	0	0	1	0	0	0	0	1	0	0.75	0.7604	1	0	0	0.0404	0	0	0	1	0	0	0
MUTYH	AF:chr1:45334511-45339899:45339954:45334511-45340219:45340470:-	0	0	1	0	0	1	0	0	0.1489	0	0	0	0.546	0	0	0.6261	0	0	0	0.2807	0	1	0	0	0	0	0	0	0.034	0	0	0	0	0.3365	0	0.2578	0.6022	0.4068	0	0	1	0	0	0	0.3184	0	0	0
MUTYH	AF:chr1:45334511-45339899:45339954:45334511-45340223:45340397:-	0	0	0.7765	0	0	0.7801	0	0	1	0	0	0	1	0	0	0.6102	0	0	0	0.8205	0	0.4	0	0	0	0	0	0	0.1667	0	0	0	0	1	0	1	0.7895	0.5294	0	0	1	0	0	0	0.75	0	0	0
RAD54L	A5:chr1:46248408-46248512:46247746-46248512:+	0.2059	0.1818	0	0	0	0.14	0	0	0	0	0	0	0	0	0.2692	0	0	0	0	0.6667	1	0.1905	0.3514	1	0	0.575	0	0	0.4375	0.3333	0	0	0	0	0	0.0824	0.2593	0	0	0.1707	0	1	0	0	0	0	0	0
MKNK1	AF:chr1:46585974-46586234:46586259:46585974-46594113:46594261:-	1	0	0.8105	0.7022	0.6282	1	0.2532	0.5112	0	0.4865	0.6882	0.575	0.7607	0	1	0.4468	0	0.6063	0.1167	1	0	0.7634	0.7936	0	0	1	0	0.8483	0	0.7973	0.641	0.513	0.473	1	0.6667	0.8641	0.4673	1	0.3988	0	0	0.5064	0	0	0.4309	0.3971	0.625	0.6253
ATPAF1	AF:chr1:46665364-46665647:46665878:46665364-46668057:46668102:-	0	0	0	0.6364	0	0	0	1	0	0	0	0	0	0	0	0	0	0	0	0	0	0	0	0	0	0	0	0	0	0.7143	0	0.75	0	0	0	0	0	0	0	0	0	0	0	0	0	0	0	0
OSBPL9	AF:chr1:51729303:51729378-51745536:51729815:51730001-51745536:+	0	0.2707	0	1	0.5263	0.0792	0	1	1	1	1	0.3117	0.3051	0.2174	0	1	1	0.3036	1	0.1509	0.3067	0	1	1	0.3684	0	0.7241	1	0	0.2	0.2708	0.12	0.6917	1	0	0.0556	0.2812	0.1351	0.3056	0.32	0.2143	1	1	0	0	1	1	0.2857
ECHDC2	AF:chr1:52899224-52904646:52904847:52899224-52911566:52911655:-	0.3731	0.4859	0.4984	1	1	1	1	1	0.315	0.2245	0.4653	0.1941	1	0.3111	0.6844	0.3652	0.6811	1	1	0.3542	1	1	1	0.4769	1	0.4252	0.5098	1	0.5351	1	1	1	0.2927	0.8627	0.5	0.7	0.393	0.5156	1	0.6435	0.5118	1	0.1809	1	0.3948	0.2308	1	1
ECHDC2	AF:chr1:52911790-52913895:52914077:52911790-52921553:52921774:-	0.2953	0	0	0	0.5	0.1127	0	0	0	0	0	0.1649	0.2358	1	0.1795	0.4513	0.1095	0	0.3511	0	0.3504	0	0.2333	0.3009	0.169	0	0	0	0	0	0	0.7154	0	0	0	0	0	0.7292	0	0	0	0	0.4286	0.3538	0.4416	0.3023	0.1204	0.55
SCP2	MX:chr1:52941853-52948009:52948080-52954740:52941853-52950755:52950886-52954740:+	1	0.9404	0.9653	1	1	1	0.9828	1	0.9293	1	1	1	1	1	1	1	1	1	1	1	1	1	1	0.8361	1	1	1	1	1	1	0.7404	1	1	1	1	1	1	1	1	1	0.8668	1	1	1	1	1	0.9009	0.9496
DIO1	SE:chr1:53904809-53906095:53906294-53909931:+	1	0	0	0	1	0	0	0	1	0	0	0	0	0	0	0	0	0	0	0	0	0	0	0	0	0	0	0	0	1	0	0	0	0	0	0	0	0	0	1	0	0	0	0	0	1	0	0
CYB5RL	AL:chr1:54172336:54174822-54179149:54175545:54175660-54179149:-	1	0	1	0.5833	0	1	1	0	0	0	1	0	0.2222	1	0	0	1	0	0	0	0	0	0	1	0.5	0.2381	1	0	0	0	1	0.0882	0	0	0	1	0	0	0	1	1	0	0	1	0	0	0	0
CYB5RL	SE:chr1:54174822-54179149:54179352-54184161:-	0.2932	0.2217	0.1728	0.1783	0.3204	0.1646	0.1908	0.1364	0.1094	0.1707	0.1477	0.1417	0.2284	0.3846	0.1961	0.2	0.226	0.1867	0.2246	0.2784	0.1899	0.2346	0.1039	0.3857	0.3027	0.1818	0.1728	0.236	0.1515	0.317	0.1734	0.2083	0.2885	0.1089	0.1729	0.2308	0.1156	0.2482	0.3497	0.2021	0.1615	0.2105	0.2701	0.3582	0.291	0.1707	0.1933	0.2185
CYB5RL	SE:chr1:54187739-54190748:54190896-54195419:-	0.9592	1	0.9781	0.953	1	0.9867	0.9124	1	1	1	0.974	1	0.9886	0.8952	1	1	0.9416	1	1	1	1	1	1	0.9754	0.9679	0.9627	0.9869	1	1	1	0.9836	0.9826	1	1	1	0.9669	1	1	1	0.977	0.9783	1	1	0.976	1	1	1	1
SSBP3	AF:chr1:54404930-54405449:54405504:54404930-54413356:54413479:-	0	0.0435	0.0381	0.1216	0	0.0237	1	0.1606	0	0.0982	0.1557	0.1098	0.0324	0.0463	0.1532	0.1155	1	0.0352	0.1794	0.0186	0.2687	0.2135	0	0.2636	0.0939	0.126	0.1022	0.0865	0.0996	0.1772	0.0335	0	0.2692	0	0.037	1	0	0.058	0.4667	0.167	0.0972	0.0771	0.1437	0.3462	0.2963	0.1933	0.2073	0.0308
NFIA	AF:chr1:60865259:60865466-61088149:61077274:61077628-61088149:+	0	0	0	0	0	0	0	0	0	0.6667	0	0	0	0	0	0.5556	0.6364	0	0	0	0.5556	0	0.5	0	0	0	0	0	0	0	0	0	0	0	0	0	0.4615	0	0	0	0	0	0	0	0	0	0	0
NFIA	AF:chr1:60865259:60865466-61088149:61082621:61082818-61088149:+	0	0	0	0	0	0	0	0	0	0.6	0	0	0	0	0	0.25	0.7	0	0	0	0.4545	0	0.3333	0	0	0	0	0	0	0	0	0	0	0	0	0	0.4286	0	0	0	0	0	0	0	0	0	0	0
NFIA	AF:chr1:61077274:61077628-61088149:61082621:61082818-61088149:+	0.5	1	0	1	0.5333	0	0.4	0.6	0	0.4286	0.5	0.3333	0.4615	0	0.4545	0.2105	0.5714	0.7	1	0.4	0.4	0	0.3333	0.7143	0	1	0.5	0.4167	0.6	0	1	0.5714	0	0	0.5455	0	0.4667	0.4706	0	0.5556	1	0.5217	0.5	0	0	0.7143	0.5	0.5556
LEPR	AL:chr1:65622981-65630202:65630422:65622981-65636191:65641559:+	0.0588	0.0833	0.0714	0.08	0	0	0.087	0.1111	0.3864	0.3182	0.1562	0.4615	0.1053	0.25	0	0	0.0769	0.3913	0	0.24	0	0	0.1569	0.4762	0.2903	0.3846	0.0952	0.1429	0	0.1064	0.1143	0	0	0	0.125	0.165	0.3846	0.1471	0.1186	0.1905	0.1765	0.1304	0	0.0465	0	0.375	0.0513	0.0641
TNNI3K	AL:chr1:74370392-74375565:74375848:74370392-74418168:74418346:+	0.0325	0.0694	0.1288	0.1216	0.2532	0.176	0.1209	0.17	0.2958	0.2109	0.0924	0.2228	0.2953	0.3456	0.0621	0.339	0.0996	0.1455	0.2941	0.2342	0.133	0.1812	0.1875	0.0741	0.1282	0.2222	0	0.0949	0.0705	0.1327	0.2222	0	0.2641	0.5205	0	0.3836	0.3069	0	0	0.125	0.1562	0.1747	0.4785	0	0.1348	0.4694	0.271	0.1538
AK5	AF:chr1:77340405:77340568-77410981:77371378:77371467-77410981:+	1	1	0	1	1	1	1	1	0	0.1984	0	0	1	1	0	1	0	0	1	0	0	1	1	0.4194	1	0	0	1	0	0	1	1	1	0	0	1	1	0	1	1	1	1	0.2314	1	0	0	1	0
ADGRL2	MX:chr1:81985355-81986901:81987029-81990391:81985355-81987260:81987341-81990391:+	1	0.9796	1	1	0.9538	0.9405	1	0.8728	0.9226	1	1	0.8919	0.927	0.8533	0.8555	0.8661	0.7419	0.9339	0.9366	0.6538	1	0.9412	0.9322	0.6186	0.9382	1	1	0.9516	1	0.9176	1	0.9299	0.9537	0.875	0.9641	0.9188	0.9469	1	1	0.9006	1	1	0.875	0.7791	1	1	1	1
TTLL7	SE:chr1:83883136-83885076:83885094-83887177:-	0	0.2	0.051	0.0663	0	0.101	0.0596	0	0.0751	0.0863	0.0676	0.175	0	0.1497	0	0.6962	0.0188	0.1698	0	0.1012	0.2294	0.0932	0	0	0	0	0.2143	0.214	0	0	0.3572	0	0.2675	0	0	0	0.0646	0	0.0417	0.3317	0.1234	0	0.3071	0.5743	0	0.0933	0.1188	0.1246
PRKACB	AF:chr1:84164382:84164422-84173329:84164695:84165013-84173329:+	0.3622	0.5736	0.102	0.3871	0.6656	0.5638	0.6611	0	0.7475	0.5618	0.4235	0	0.8626	0.8234	0	0.1522	1	0.5	0.0667	0.2468	0	0.8044	0	0	0.7458	0	0.7758	0.4902	0	0.3105	0.352	0	0.525	0.0417	0.6567	0.7801	0.5364	0.6667	0.4188	0.3848	0.4473	0.9042	0	0	0.7419	0	0.0335	0.8511
SAMD13	AF:chr1:84298366:84298567-84303203:84301606:84301801-84303203:+	0	0.4333	0	0	0	1	0	0	0	1	0	0	0	0	0	0	0	1	0	0	0	0	0	1	0	0	0	0	0	0	0	0	0	0	0	0	0.4167	0.5161	0.7179	0	0	0	0.7317	0	0	0	0	0
SAMD13	AF:chr1:84298366:84298567-84303203:84301723:84302014-84303203:+	0	1	0	0	0	1	0	0	0	1	0	0	0	0	0	0	0	1	0	0	0	0	0	0.4286	0	0	0	0	0	0	0	0	0	0	0	0	0.6579	0.5714	0.4828	0	0	0	1	0	0	0	0	0
SSX2IP	A5:chr1:84670815-84690154:84670815-84690371:-	0	0	0.8274	1	0	0.9588	1	0.9791	0	0	0.7949	0.8774	0.9517	0.5769	0.9775	0.5018	0	1	0.8073	1	0	0.8951	0.9193	0.8293	1	0	0.9248	0	0	0.8177	0.9436	0	0	0.8158	0.9647	0.9437	0.9184	0.7143	0	1	0	0.6982	0	0.8199	0	0	0	0.9267
SSX2IP	AF:chr1:84670815-84671177:84671315:84670815-84690371:84690444:-	0	0.375	0.2162	1	0.7241	0.3333	1	0.3333	0.5	0.375	0.3514	0.381	0.3784	0	0.6429	0.0146	0.8214	0	0.5116	1	0	0.2105	0.3077	0	1	0.2857	0.3333	0.2353	0.2105	0.1282	0.2857	0.6364	0.1071	0.5333	0.3125	0.4583	0.2258	0	0.6216	1	1	0.25	1	0.254	0	0.625	0	0.359
ODF2L	AL:chr1:86348738:86348878-86352859:86350094:86352208-86352859:-	1	0	0.4861	0	0	0.2717	0	0.625	0	0	0.5862	0	0	0	0.4815	0	0.0748	0	0.1531	0.1707	0.0928	0.2465	0	0	0	0	0	0	0	0	0.4247	0.3564	0.3725	0	0	0	0.0991	0	0.1488	0	0	0	0	0.4565	0	0	0.0928	0.4332
RPAP2	SE:chr1:92300239-92301476:92301590-92303977:+	0.4468	0.981	0.8244	0.8269	0.6804	0.7429	0.75	0.623	0.8333	0.7176	0.6094	0.5956	0.6968	0.7262	0.9342	0.3554	1	0.7387	0.6751	0.5248	0.5124	0.7929	0.8272	0.4194	0.8704	0.7933	0.9145	0.8856	0.5742	0.5957	0.7201	0.6588	0.8796	0.6589	0.8852	0.5596	0.8061	0.81	0.61	0.6033	0.7555	0.925	0.5826	0.4864	0.474	0.4394	1	0.6469
CNN3	AF:chr1:94903524-94924174:94924447:94903524-94925633:94925801:-	0	0	0	0	0	1	0	0	0	0	0	0	0	0	0	0.0332	1	0	0	1	1	0	0	0	1	0	0	0	0	0	0	0	0	0	1	0	0	0	0	0.063	0	0	0	1	1	1	0	0.0368
AKNAD1	SE:chr1:108817177-108820545:108820626-108823370:-	0	0	0.6	1	0	0	1	0	0	0	1	0	0	1	0	0	0	0	0	0	0	0	1	0	0	0	0	0	0	0	0	0	0	0	0	0	1	0	0	0.5	0	0	1	0	0	0	0	0.5
GSTM4	AL:chr1:109659110-109661165:109661338:109659110-109674747:109674836:+	1	1	1	1	0.4268	1	1	1	0.0353	1	0.2029	1	1	1	1	0	1	1	0.0815	1	1	1	1	1	1	1	1	1	1	1	1	1	1	1	1	1	1	1	1	1	1	0.0555	0.3966	1	1	1	1	1
AHCYL1	AF:chr1:109985015:109985172-110009034:110004131:110004451-110009034:+	0.7128	0.76	0.1351	0.5769	0.4549	0.622	0.4549	0.2385	0.4813	0	0.4846	0.5754	0.8011	0	0.7231	0.2268	0.9444	0.5451	0.5778	0.4958	0.1872	1	1	0.6788	0.6889	0.78	0	0.8387	0.4545	0	0.8889	0.8673	1	0.8908	0.8667	0.0683	0.7706	0.3065	0.438	0.7978	0.7467	0.5625	0.4171	0.7865	0.2618	0.6514	0.72	0.2147
KCNA2	AF:chr1:110605722-110607251:110607429:110605722-110631395:110631474:-	0.2104	0.4686	0.2921	0.203	0.2806	0.3451	0.1225	0.2487	0.2368	0.1619	0.1828	0.1192	0.2989	0.2885	0.3028	0.2823	0.4177	0.1417	0.3597	0.1727	0.2767	0.2931	0.1543	0.2282	0.2278	0.2013	0.2777	0.2067	0.2593	0.3491	0.2895	0.2464	0.267	0.1947	0.3052	0.2726	0.2632	0.203	0.38	0.3548	0.2746	0.3632	0.3797	0.2439	0.2742	0.35	0.2619	0.2839
CHI3L2	A5:chr1:111229881-111230742:111229810-111230742:+	0	0	0	0	0	0	0	0	0	0	0.4875	0	0	0	0	1	0	0	0	0	1	0	0	0	0	0	0	1	0	1	0	0	0	0	0	0.4206	0	1	0	0	0	0	0	0	0.3103	0	0	0.1372
CHI3L2	AF:chr1:111227610:111227769-111230742:111229757:111229810-111230742:+	0	0	0.7742	0.4595	1	0	0.482	0.2804	1	0.4706	0.2545	1	1	0	0	1	0	1	0	0.3304	1	0	0	1	0	0	0	0	0	0	0	0	0.7619	0	0	0.6353	1	1	0.1734	0	0	0	0.7162	0	0.6296	0	1	0.4959
CHI3L2	AF:chr1:111227678:111227769-111229852:111229706:111229757-111229852:+	0	1	0	0	1	0	0	0	0	0	0	0	0	0	0	0	0	0	0	0	0	0	0	1	1	0	0	0	0	0	0	0.4815	0	0	0	0	0.8772	0	0	0	0	0	1	1	1	0	1	0
ST7L	AF:chr1:112611003-112616813:112617286:112611003-112618909:112619099:-	0.7821	0.7895	0.6304	0	0.2785	0.8214	0.4587	0	0.2027	0	0.3333	0.4074	0.3611	0.4545	0.617	0.2154	0.5648	0.4434	0	0.3684	0.3913	0.1687	0.5106	0	0	0	0.5568	0.7931	0	0.7723	0.8413	0.3824	0	0.4048	0	0.5667	0.7447	0.449	0.1214	0.4059	0	0.3826	0.4189	0	0.2889	0.1083	0.4571	0.4
ST7L	AF:chr1:112616895-112618909:112618941:112616895-112619644:112619796:-	0	0	0	0.5532	0	0	0.2871	0	0.2319	0.3274	0	0	0	1	0	0	0.0455	0	1	0	0	0.1948	1	0.1613	0	0	0	0	0	1	0	0	0.0161	0.1081	0	0	0	0	0	0.1444	0	1	0	0	0	0	1	0
ST7L	AF:chr1:112616895-112618909:112619117:112616895-112619644:112619796:-	0	0	0	0.4474	0.16	0	0	0	0	0	0	1	0	0	0	0	0.2222	0	0	0	0	0	0	0	0	0	0	0.1132	0	0	0.1828	0	0	0	0.3095	0	0	1	1	0.2451	0	0	0	0	0	0	0	0.0679
MOV10	RI:chr1:112698287:112698478-112698715:112698789:+	0.2916	0.2904	0.319	0.2744	0.3103	0.3793	0.259	0.3515	0.4988	0.2863	0.3271	0.4009	0.2506	0.2649	0.4643	0.4661	0.3784	0.467	0.3257	0.3305	0.5367	0.4861	0.3374	0.319	0.3522	0.3604	0.5213	0.5329	0.291	0.1324	0.0931	0.3595	0.2133	0.641	0.189	0.354	0.2984	0.3492	0.4134	0.3277	0.3242	0.434	0.4657	0.4762	0.2851	0.3732	0.2149	0.4484
MAGI3	AL:chr1:113681336-113682212:113682434:113681336-113682897:113685923:+	1	0	1	1	1	1	0.1807	0.0746	1	1	1	0.0874	0.3103	1	1	0.3902	0.0493	1	0.2059	0.3284	0.1311	0.1667	0.2125	0.1333	1	0.0962	1	1	1	1	0.8889	1	1	0.1176	1	0.3514	0.2561	0.0769	1	0.0923	1	1	1	0.036	0.2222	0.0833	1	0.3425
ATP1A1	AF:chr1:116373269:116373523-116384014:116373867:116374241-116384014:+	0.3774	0.6722	0.6452	0.4255	0.4771	0.7823	0.5984	0.7358	0.8	0.65	0.5207	0.3456	0.6707	0.5641	1	0.4526	0.6569	0.3902	0.594	0.2784	0.8178	0.4474	0.6923	0.6197	0.3578	1	0.4122	1	1	0.5187	0.4631	0.3822	0.6759	0.6591	0.4571	0.5864	0.5752	0.6176	0.5111	0.5781	0.7333	0.8772	0.7349	0.6275	1	0.3383	0.6111	0.5
NBPF26	RI:chr1:120805556:120805710-120805713:120805765:+	0.2299	0.6739	0.8482	0.4286	0.7846	1	0.5137	0.2982	0.1639	0.5733	1	0.3571	0.3155	0.8833	0.2414	0.3061	0.3271	0.4464	0.7241	0.3973	0.5745	0.4206	0.2727	1	0.5667	0.8105	0.7429	0.4035	0.1852	0.4026	1	0.6169	0.6986	0.6029	1	0.301	1	0.7697	0.6316	0.6486	0.7534	0.9505	0.8125	0.6606	0.5532	0.5385	1	0.6721
FCGR1B	SE:chr1:121087425-121087821:121088908-121092996:+	0.7586	1	1	1	0.8696	0	1	0.3772	0	1	0.4386	0	0.2368	0.069	0.0833	0	0	1	0.3529	0.2339	1	0	0.5	0.0513	0	0	0.3922	0.0762	0.4286	0	1	0	0	1	1	1	1	0	1	1	1	1	1	0.2407	1	0.1549	0.125	0.7692
ACP6	SE:chr1:147659039-147659396:147659526-147669830:-	1	0	0.2857	0	0.6415	1	0.5161	1	1	1	0.697	1	1	0	1	0	0	1	1	1	0.4524	0	0	0	1	0	0	0	1	0.3617	1	0.641	0	1	0	1	1	1	1	1	1	1	0	0	0	0	0	1
PDE4DIP	AF:chr1:148808181:148808737-148863250:148844598:148844794-148863250:+	0.6941	0.7657	0.6311	0.6709	0.3565	0.6389	0.6768	0.642	0.821	0.4373	0.6494	0.201	0.7273	0.4955	0.6515	0.5845	0.6149	0.5136	0.7697	0.2706	0.4362	0.846	0.7177	0.4677	0.7868	0.604	1	0.5617	0.6368	0.8271	0.6156	0.728	0.7268	0.4995	0.8419	0.5409	0.5555	0.5418	0.6355	0.7851	0.6469	0.5978	0.3478	0.2079	0.8559	0.7419	0.7458	0.6145
PDE4DIP	AF:chr1:148808181:148808737-148863250:148844613:148844794-148863250:+	0.9837	0.9001	0.9463	0.9179	0.8382	0.9251	0.8932	0.8967	0.8914	0.792	0.899	0.515	0.9239	0.8981	0.9021	0.7902	0.7897	0.8545	0.9376	0.4785	0.1408	0.961	0.9356	0.6551	0.9373	0.726	0.915	0.8941	0.8047	0.9576	0.8127	0.8564	0.9642	0.9137	0.91	0.8467	0.8347	0.8919	0.8674	0.8653	0.9348	0.9798	0.7783	0.8527	0.9287	0.8258	0.9188	0.9381
PDE4DIP	AF:chr1:148808478:148808737-148863250:148844519:148844794-148863250:+	1	0.2101	1	0.3796	0.0932	0.1294	0.2282	0.0609	0.3208	1	1	0.2041	0.3271	1	1	0.0473	0.1768	0.1702	0.3202	0	0.0405	0.1912	0.2099	0.2051	0.1196	0.0989	1	1	0.1633	0.0358	1	0	0.2323	1	0.4844	0.2184	0	1	0.2584	0.1538	0.236	0.2759	0	1	0	1	0.2179	0.1456
PDE4DIP	AF:chr1:148844429:148844794-148889784:148889403:148889529-148889784:+	0.4203	1	1	1	0.2387	1	0.8424	0.3548	0.7027	0.1024	0.6975	0.0922	1	0.0294	0.2695	0.445	1	0.7064	1	0.0691	0.3865	0.9378	0.8718	1	1	0.6375	0.8426	1	0.0622	0.9221	0.8512	0.247	0.8952	0.5652	1	1	1	0.1812	1	0.6476	1	1	0.2766	0.0408	1	1	0.7192	0.8775
PDE4DIP	AF:chr1:148868544:148868622-148889784:148889403:148889529-148889784:+	0.6078	1	1	1	0.2745	1	0.7238	0.3814	0.6972	0.3544	0.738	0.1461	1	0.0253	0.2076	0.403	1	0.7538	1	0.0791	0.1996	0.8523	0.7727	1	1	0.6352	0.8191	1	0.1432	0.8899	0.7143	0.1438	0.8556	0.434	1	1	1	0.1661	1	0.7176	1	1	0.1752	0.0577	1	1	0.6545	0.681
PDE4DIP	RI:chr1:148991885:148991973-148993485:148993882:+	0.1715	0.3494	0.3606	0.1943	0.1997	0.2482	0.2829	0.1976	0.193	0.1812	0.2196	0.2517	0.479	0.5538	0.0853	0.299	0.376	0.1847	0.1361	0.148	0.2966	0.2508	0.2483	0.1719	0.2104	0.0849	0.2489	0.1885	0.1765	0.3619	0.1412	0.1672	0.1579	0.2681	0.2726	0.2841	0.1791	0.4043	0.3521	0.3528	0.3485	0.4255	0.4068	0.2794	0.2284	0.1724	0.1513	0.2773
SELENBP1	MX:chr1:151368319-151369004:151369189-151369713:151368319-151369442:151369554-151369713:-	0.1463	0.2636	0	0.2157	1	0.2075	1	0	0.5342	1	1	0.7662	0.1026	0.1096	0	0.1158	0.1771	0.1756	0	0.6875	0.3537	1	1	0.2988	1	1	0	0.1509	0.142	0.2727	1	1	0.1629	0	1	1	0.1722	0.2	1	0.1102	1	1	0.14	0.2312	0.1836	0.5297	0.2192	0.1875
POGZ	AF:chr1:151442205-151442305:151442478:151442205-151459152:151459178:-	0.6273	0.8555	0.6779	0	0.7757	0.4843	0.6275	0.7345	0.8072	0.8871	0.3993	0.5267	0.6469	0.7956	0.7759	0.757	0.8162	0.798	0.6548	0	0.588	0.8186	0.6013	0.8173	0.7342	0.623	0.911	0.7123	0.7256	0.7671	0.7859	0.7644	0.7033	0.795	0.6667	0.8643	0.71	0.6977	0.9483	0.5347	0.7838	0.5704	0.8056	0	0.6832	0.5048	0.842	0.5023
POGZ	AF:chr1:151442205-151442305:151442478:151442205-151459152:151459465:-	0.6482	0.7323	0.4973	0	0.7837	0.3949	0.6151	0.6783	0.8881	0.8112	0.4977	0.4694	0.5739	0.559	0.8612	0.6333	0.6725	0.8529	0.5272	0	0.4933	0.5432	0.7897	0.7703	0.7909	0.5242	0.8761	0.8307	0.6587	0.6778	0.5282	0.7748	0.4795	0.8101	0.3871	0.8033	0.4718	0.519	0.866	0.4118	0.6575	0.2978	0.5377	0	0.7654	0.4062	0.6061	0.307
POGZ	AF:chr1:151442205-151454962:151455057:151442205-151459152:151459179:-	0.1736	0.7235	0.2514	0.2481	0.2623	0.2233	0.2222	0.2948	0.1549	0.3637	0.2777	0.26	0.3126	0.1603	0.0835	0.2154	0.2689	0.4535	0.1225	0.25	0.1884	0.2241	0.255	0.3258	0.3235	0.3307	0.3857	0.1786	0.1843	0.3146	0.641	0.1908	0.4476	0.2406	0.4307	0.5727	0.2652	0.1932	0.6196	0.333	0.626	0.314	0.5056	0.1144	0.3997	0.2744	0.2721	0.2757
CELF3	A5:chr1:151706734-151707145:151706734-151707507:-	0.5246	0.6972	0.4626	0.7766	0.4682	0.8711	1	0.2721	0.3534	0.737	0.6196	0.1897	0.8604	0.1838	0.2395	0.496	0.8775	0.4947	1	0.0857	0.182	0.8733	0.9357	0.0728	0.7493	0.9156	1	0.4262	0.1517	0.8521	0.7074	0.3241	0.8199	0.2843	0.4087	1	0.77	0.2395	0.8508	0.8969	0.8552	0.8115	0.5092	0.0802	0.6911	0.2516	0.7661	1
RIIAD1	AF:chr1:151722129:151722162-151728766:151728429:151728475-151728766:+	1	0.1531	1	0.2294	0.0382	1	0.7267	0.1512	0.6098	1	0.5483	0.1167	1	0.6204	1	0.5761	0.2759	0	0.3922	0.0844	0	0.1639	0.5763	0	1	0.0661	0.4713	0.3103	1	0.3737	0.4233	0	0.2066	0.104	0	0.5556	0.1529	1	1	1	0.1357	0.124	0	0	0.0733	0.3214	1	0.949
OAZ3	RI:chr1:151767163:151767223-151767225:151767299:+	0.0821	0.1829	0.2821	0.1268	0.0905	0	0.1354	0	0.0798	0.2	0.1456	0.1031	0	0.0926	0	0.1389	0.2278	0	0.3143	0.1905	0	0.3881	0.4	0.3333	0.1928	0	0.2553	0	0.0874	0.3571	0	0.2623	0.1848	0.2034	0.1549	0.2778	0.069	0.0968	0.1957	0.4386	0	0.2994	0	0	0.3103	0.2462	0	0.6129
S100A4	AF:chr1:153544809-153544958:153545063:153544809-153545753:153545806:-	0	0	0	0	0.4731	0	0	0	0	0	0.4198	0	0	0	0	0	1	0.5962	0.4839	0.5806	0	0	0	0.7197	0	0	0	0	0	0	0	0	0	0	0	1	1	0	0	0	1	0	0	0	0	0.7397	1	0
S100A2	AF:chr1:153563887-153565506:153565542:153563887-153567844:153567890:-	1	0	0	1	0.5	0	0.1863	0.2037	0	0	0	1	0	0	0.0985	1	0	0	0	1	0.3677	0	0.3171	0	0	0	0	0	0	1	0	0	0	0	0	0	0.2113	0	0	1	0	1	0	0	0	0	0	0
S100A2	AF:chr1:153563887-153565506:153565865:153563887-153566702:153566755:-	0.3557	1	1	1	0.1081	1	0.9182	1	1	0	0	0.0968	0.3443	0	1	0.2432	1	0.2909	0	0.1031	1	1	1	0.284	0.4935	0.2099	0.84	0.2241	0.3269	0.0526	0.3433	0	1	1	0	1	1	0.25	0.2167	0.2261	1	0	1	0.0714	0	0	0.4333	0.1
TPM3	AL:chr1:154156366:154157721-154170400:154158609:154159048-154170400:-	0.0104	0	0.0218	0	0	0	0	0.131	0.0558	0	0	0.0879	0	0.0291	0.459	0.0285	0.0309	0.0704	0	0.4514	0.4138	0	0	0.3767	0	0.0563	0	0	0.0378	0.0248	0	0.3024	0.0285	0.0841	0	0.0123	0	0.2359	0	0	0	0	0	0.5672	0.328	0.42	0	0
ADAM15	A3:chr1:155051465-155052620:155051465-155052641:+	1	1	1	1	1	1	0.8477	1	0.76	1	1	1	1	0.9763	0.4482	1	1	1	1	0.7547	1	1	1	1	1	1	1	0.7444	1	1	1	1	1	1	1	1	1	1	1	1	1	0.8723	1	1	1	0.4279	1	1
EFNA1	RI:chr1:155133503:155133568-155133730:155133780:+	0.349	0.5	0.465	0.4418	0.4661	0.5452	0.4978	0.4439	0.4734	0.6194	0.3196	0.4625	0.4986	0.2606	0.5883	0.4723	0.5278	0.7118	0.2784	0.328	0.2909	0.6039	0.4683	0.5383	0.4945	0.2881	0.4212	0.5344	0.4363	0.4168	0.4343	0.394	0.4111	0.3291	0.2966	0.4441	0.5913	0.4202	0.4311	0.5026	0.5845	0.4024	0.5541	0.3207	0.5578	0.4358	0.5014	0.5017
SLC50A1	AF:chr1:155135344:155135680-155136299:155135897:155135991-155136299:+	0.2184	0	0	0	0	0.1797	0	0	0	0	0	0	0	0	0.2974	0.2114	0	0	0	0.4318	0.2637	0	0	0	0	0	0	0.128	0.3462	0	0	0.1466	0	0	0	0	0	0	0.1189	0	0.14	0	0	0	0.125	0	0.1564	0.3599
GBAP1	A5:chr1:155217373-155217519:155217373-155217964:-	0.7349	0.7836	0.7812	0.7426	0.6817	0.6848	0.5784	0.7741	0.7383	0.5471	0.7903	0.5606	0.5499	0.4492	0.7005	0.3418	0.6897	0.6771	0.7053	0.668	0.2984	0.4354	0.8292	0.5646	0.7816	0.6921	0.5278	0.7717	0.6362	0.5141	0.7068	0.8455	0.6461	0.6449	0.7092	0.662	0.5762	0.7078	0.4834	0.7049	0.8273	0.7118	0.4446	0.5369	0.5242	0.4344	0.7017	0.6033
PKLR	AF:chr1:155300280-155300881:155301001:155300280-155301296:155301434:-	0.6667	1	0.9412	1	0.4667	0.7241	1	0.5	1	1	1	0	1	1	1	1	1	1	1	0	1	0.7647	0	0	1	1	1	0.8333	1	1	1	0.6875	1	0.5	1	0.6207	1	0	1	1	0.7333	1	1	1	1	0	0.5294	1
ARHGEF2	AF:chr1:155969300-155969534:155969729:155969300-155969969:155971063:-	0.4661	0.691	0.8164	0.8716	0.7149	0.7452	0.9205	0.8286	0.6013	0.6042	0.8692	0.4627	0.9024	0.8212	0.4685	0.7297	0.1832	0.7411	0.9514	0.6111	0.5	0.8963	0.8748	0.1845	0.9335	0.6584	0.7625	0.8289	0.8261	0.8704	0.5752	0.6978	0.8198	0.9085	0.9037	0.8353	0.8327	0.3438	0.698	0.6154	0.7368	0.8305	0.2544	0.589	0.6387	0.5	0.6988	0.9006
ARHGEF2	AF:chr1:155969300-155969534:155969729:155969300-155978365:155978501:-	0.4955	0.8894	1	0.9432	0.7742	0.9254	0.9246	0.9177	1	0.8631	0.9279	0.4306	0.935	1	0.5778	0.6221	0.5764	0.9392	0.9759	0.7097	0.6505	0.9617	1	0.5	1	0.6364	0.8971	1	0.8636	1	0.8568	0.8509	0.9342	1	1	0.8064	0.9249	0.4314	0.7995	0.8834	0.9282	0.9376	0.5703	1	1	0.2609	0.8893	0.904
ARHGEF2	AF:chr1:155969300-155969534:155969729:155969300-155978913:155979113:-	1	1	0.8848	0.8924	0.7304	1	0.9615	1	1	1	1	0.5082	1	1	1	0.9375	0.4637	1	0.9776	1	1	1	1	0.5758	0.9464	1	0.9242	0.9064	0.8941	0.9611	0.8123	1	0.9415	1	0.9494	0.9362	0.9249	0.6471	1	0.7701	0.8615	0.9797	0.8639	1	0.8761	0.3934	0.8094	0.9986
RAB25	SE:chr1:156061443-156065911:156066106-156068270:+	0.3509	0.88	0.9367	0.32	0.2687	0.6716	0.9344	0.3291	1	1	0.6667	1	1	0	0.3291	0.7544	0.6968	1	0.7778	0.5	0.3137	0.8378	1	1	1	0.7568	0.2021	0.9057	0.5577	1	1	0.5227	0.7561	0.8919	0	0.7471	1	0.1477	0.4286	1	0	0.4731	0.3167	0	0.5283	1	1	0
LMNA	A5:chr1:156114911-156114964:156114791-156114964:+	1	0	1	0	0	1	1	0	0	0	0	0.8143	1	0	1	0.231	0	1	1	1	0.8109	0	0.6622	1	0	0.3599	1	0.3065	1	1	0.1242	0	0	0	0.7569	1	1	1	1	1	1	1	0.8622	1	1	0.1457	1	0.1726
C1ORF61	AF:chr1:156414753-156415397:156416939:156414753-156426798:156426872:-	0.2781	0.6967	0.4581	0.4	0.2635	0.4153	0.6327	0.4379	0.4286	0.5888	0.5175	0.2543	0.5391	0.2674	0.3813	0.2198	0.8779	0.5714	0.451	0.1934	0.2344	0.7751	0.6048	0.017	0.4587	0.5623	0.6062	0.5528	0.4163	0.5395	0.5229	0.3761	0.5156	0.2908	0.6929	0.438	0.6032	0.0402	0.1594	0.5888	0.2118	0.8257	0.3819	0.3193	0.1151	0.2463	0.2091	0.3094
CADM3-AS1	AF:chr1:159201621-159202250:159202512:159201621-159207810:159207973:-	0.1769	0.2641	0.2453	0.1386	0.1259	0.2448	0.0985	0.2487	0.1816	0.1791	0.0869	0.1608	0.2251	0.09	0.2351	0.1278	0.6432	0.1756	0.2182	0.0656	0.1972	0.1551	0.1345	0.3208	0.1387	0.1845	0.0948	0.1448	0.1207	0.1805	0.1435	0.2791	0.1686	0.1359	0.1051	0.1539	0.168	0.3586	0.2474	0.1553	0.1306	0.3366	0.2323	0.1772	0.2798	0.1824	0.136	0.2382
LY9	A3:chr1:160819374-160823465:160819374-160823507:+	0	0	0	0	0	0	0	1	0	0	0	0	1	0	0	0	0	0.8	0	0	0	0	0	0	0	1	0	0	0	1	0	0	0	0	1	0	0	0	0	0	1	0	0	0	0	1	0.6	0
LY9	SE:chr1:160823796-160824181:160824249-160827748:+	0	0	0	0	0	0	0	1	0	0	0	0	1	0	1	0	0	0.8	0	0	0	0	0	0	0	1	0	0	0	1	0	0	0	0	1	0	0	0	0	0	1	0	0	0	0	1	1	0
NIT1	AF:chr1:161118105:161118178-161119134:161118786:161118881-161119134:+	0	0	0	1	0	0	0	0	0	0	0	1	0	0	0	0.25	0.2783	0	0	0.62	0	0	0	0	0	1	0	1	0	0	0	0	0	0	0	0	0	0	0.1658	0	0	0	0	0	0.2917	0	0	0
FCGR2A	AF:chr1:161506333:161506591-161509820:161506651:161506707-161509820:+	1	0.3871	1	0	1	1	0	0.3571	0	0	1	1	0.1818	1	0.4286	0.3636	0	0.4231	0.0909	0.5833	0.2128	0	0	0.625	0	0	0.2727	1	0.1154	1	1	1	1	1	0	0.0361	0.3125	1	0.4098	0	1	0	1	0.4182	0.3051	0.4828	0.0833	0.1674
FCGR2A	MX:chr1:161510074-161510841:161510956-161517975:161510074-161513895:161513932-161517975:+	1	0.3871	1	0	1	1	0	0.3571	0	0	1	1	0.1818	1	0.4286	0.3636	0	0.4231	0.0909	0.5833	0.2128	0	0	0.625	0	0	0.2727	1	0.1154	1	1	1	1	1	0	0.0361	0.3125	1	0.4098	0	1	0	1	0.4182	0.3051	0.4828	0.0833	0.1674
NOS1AP	A3:chr1:162287436-162300633:162287436-162300648:+	0.9964	0.9761	0.9802	0.9801	0.9899	0.9913	0.9674	0.9971	0.9748	0.9814	0.9947	1	0.9569	0.9585	0.9947	0.984	0.9454	0.9889	0.9585	1	0.9813	0.9509	0.9705	0.9797	0.976	0.9835	0.9827	0.9828	0.9904	0.9892	0.9759	0.9871	0.9734	0.9913	0.9752	0.9862	0.977	0.9861	0.972	0.9617	0.9749	0.9708	0.9363	0.986	0.9923	0.9883	0.9915	0.9727
DCAF6	AF:chr1:167936274:167936509-167951800:167936818:167937008-167951800:+	0	0.1	0.2268	0.1591	0	0.2931	0.2857	0.0952	0	1	0	0.2979	0.619	0.38	0	0.2581	0.5714	0.3793	0.4625	0	0	1	0.5	0	0.9574	0.0755	0.3519	0.5833	0	0.12	0.3077	0	0.6022	0.1313	0.3293	1	0.5641	0	0.0826	0.6935	0.5673	1	0	0.202	0	0	0.2073	1
RP11-576I22.2	AL:chr1:170460453:170462419-170517594:170509961:170510420-170517594:-	0.2	0	0	0	0	0.2857	0	0.4328	0.25	0	0	0	0	0	0	1	0	0	1	0	0	0	0	0	0	0.2222	0	0	0	0	0.3846	0	0	0	1	0	0.087	0	0	0	0	0	1	0	0	0.2	0	0.0833
SEC16B	A3:chr1:177960942-177961590:177960939-177961590:-	0.2361	0.4927	0.6142	0.4538	0.5726	0.3394	0.4322	0.3684	0.4536	0.4576	0.2829	0.3929	0.2035	0.3818	1	0.9054	0	0.6609	0.4901	0.825	1	0.2483	0.2581	0.3333	0.3412	0.2333	0.5385	0.3206	0.4091	0.366	0.3214	0.6779	0.3544	0.1918	0.2968	0.3662	0.4277	0.66	0.6806	0.4609	0.4292	0.4488	0.3125	1	0.5833	0.4369	0.5113	0.1676
SEC16B	AF:chr1:177968039-177970190:177970213:177968039-177984206:177984303:-	1	0.9018	1	1	1	1	0.9195	0.6667	1	0.8438	0.8659	1	1	1	1	1	0	0.8444	1	1	1	0.8333	0.9057	0.3333	1	1	1	0.8571	1	1	1	1	1	0.6364	1	1	1	1	0.9159	0.8939	1	1	0.7143	1	1	0.6818	0.8395	1
ABL2	AF:chr1:179131481-179142933:179143074:179131481-179229241:179229397:-	0	0	0	0	0	0	0	1	0	0	0	0	0	0	0	0	0	0	1	0	0	0	0	0	0	0	1	0	0	0	0	0	0	0	0	0.625	0	0	1	0	0	0.5	0	0	0	0	0	0.3137
ABL2	AF:chr1:179131481-179142933:179143074:179131481-179229241:179229684:-	0	0	0	0	0	0	0	1	0	0	0	0	0	0	0	0	0	0	0.8333	0	0	0	0	0	0	0	0.5	0	0	0	0	0	0	0	0	1	0	0	0.6552	0	0	0.7143	0	0	0	0	0	0.5161
GLUL	AF:chr1:182388750-182391175:182391404:182388750-182391679:182392206:-	0.1965	0.1253	0.0414	0.0739	0.0661	0.102	0.0614	0.0592	0.1562	0.0726	0.102	0.0973	0.0577	0.4851	0.1464	0.061	0.2056	0.104	0.0668	0.3449	0.0831	0.134	0.0925	0.2104	0.077	0.1817	0.0956	0.1685	0.1369	0.1294	0.0013	0.0698	0.1651	0.1081	0.1096	0.0747	0.035	0.258	0.2236	0.1218	0.1452	0	0.1808	0.1448	0.2032	0.1218	0.1808	0
ASPM	SE:chr1:197096164-197100431:197105185-197117789:-	0.7857	0.8571	0.6364	0.875	1	1	0.5714	0.8333	1	0.8571	1	1	1	0.6667	0.8	0.5	0.3333	1	1	0.8	0.6364	1	1	1	0.75	0.6	1	1	0.6	1	0.9091	0.9231	0.6	0.8	1	0.6957	0.8571	1	0.9444	0.7	1	1	0.3333	1	1	0.6667	1	1
ATP2B4	AL:chr1:203727571-203733223:203733632:203727571-203739546:203744081:+	0.7799	0.6372	0.5321	0.4094	0.3699	0.6438	0.3361	0.547	0.4444	0.6647	0.5172	0.1991	0.468	0.2841	0.4274	0.6236	0.6943	0.5479	0.6066	0.2376	0.7746	0.7393	0.6008	0.3519	0.622	0.2363	0.5	0.7582	0.2749	0.4082	0.5042	0.5373	0.7301	0.5158	0.5841	0.3787	0.584	0.4255	0.5851	0.408	0.6078	0.5459	0.6352	0.4313	0.4739	0.4165	0.7634	0.4737
ETNK2	AF:chr1:204140118-204141216:204141287:204140118-204141315:204142026:-	0.6857	0	0	0	0	0	0.9048	0	0	0	0	0	0	0	0	0	0	1	0	0	0	0	0.7917	0	0	0	0	0	0	0	0	0	1	0	0	0	0	0	0	1	0	0	0	0	0	0	0	0
FAM72A	AF:chr1:206199884-206203844:206204065:206199884-206204252:206204414:-	0	0	0	0.3953	1	0	0	0	0	0	0	0	0	0.4237	0	0	0.3906	1	0.6944	0	0	0	0.7931	0	0.4429	0	0.1818	0	0	0.2857	0	0	0	0	0	1	0	0	0	0	1	0	0	0	0.3636	0	0.2143	0
NEK2	AL:chr1:211658657:211658712-211667106:211663525:211663652-211667106:-	0	0	0	0	0	0	0	0	0	0	0	0	0.0417	0	0	0	0	0	0	0	0	0.6	0	1	0	0	1	0	0.2143	0	0	0	0	0	0.0926	0	0.3333	0	0.625	0	0	0	0	0	0	0	0	0
DTL	SE:chr1:212035942-212042993:212043118-212044660:+	0	0	0	0	0	1	1	0	0	0	0	0	0	0	0	0	1	0	0	0	1	0	0	0	0	0	0	0	0	0	0	0	0	1	0	0	0	0	0	0	0	0	0	0	1	0	0	0
NSL1	AL:chr1:212726153:212727179-212782372:212738483:212738686-212782372:-	1	0.7674	0.7234	0.731	0.6525	0.7123	1	0.838	0.7147	1	0.5751	0.6638	0.5936	0.6227	0.7832	0.3824	0.9105	0.8382	0.4765	0.5556	0.6021	1	0.5637	0.6465	0.6939	0.6469	0.6372	0.6291	0.7382	0.6052	0.788	0.7945	0.6776	1	0.5644	0.5538	0.6453	0.3753	0.4316	0.7382	0.6404	0.5596	0.601	0.6	0.7043	0.7566	0.7383	0.2577
CAPN2	AF:chr1:223701593:223701831-223717762:223712332:223712877-223717762:+	0.007	0.2931	0.2332	0	0	0.1573	0.2026	0.2714	0.2685	0.1357	0.1779	0.2233	0	0.303	0.2421	0	0.0359	0.0446	0	0.1101	0.0643	0.205	0.2377	0.2862	0.1684	0.0801	0.1262	0.6985	0.1153	0.0521	0	0.2975	0.0604	0.2385	0.1634	0.0256	0.1275	0.2168	0	0.0435	0.1405	0	0.075	0.3652	0.1662	0.1176	0.0712	0.1918
CNIH4	A3:chr1:224371423-224375795:224371423-224379069:+	0.5075	0.6372	0.4351	0.5044	0.4222	0.426	0.411	0.2889	0.3242	0.5042	0.4987	0.2852	0.5035	0.3495	0.5225	0.203	0.4778	0.4579	0.5323	0.3402	0.3722	0.4719	0.494	0.4466	0.4605	0.2786	0.4213	0.3829	0.466	0.4692	0.3383	0.482	0.4875	0.3974	0.3529	0.393	0.4196	0.2919	0.4853	0.5266	0.4605	0.501	0.502	0.2379	0.5677	0.2516	0.4325	0.3257
LEFTY2	RI:chr1:225939756:225939871-225939974:225940002:-	0	0	0	0	0	0	0	1	1	0	0	0	0	0	0	0	0	0	0	0	0	0	1	0	1	0	0	1	0	0	0	0	0	0	0	0	0	0	0	1	0	0	0	0	0	0	0	0
ARF1	AF:chr1:228082741:228082850-228097078:228083150:228083309-228097078:+	0	0	0.6508	0.6591	0.5398	0.5966	0.3879	0	0	0	0.5208	0	0	1	0	0	0	0	1	0	0	0.2877	0.4437	0	0	0	0.407	0	0	0	0	0	0.6833	0	0.7018	0.4887	0	0	0	1	1	0	0	0	0	0	0	0.375
MRPL55	AF:chr1:228108474-228108955:228109031:228108474-228109149:228109306:-	0.4438	0.3631	0	0.4669	0	0	0	0	0.5815	0.2085	0	0	0	0.6342	0	0.069	0	0	0.3116	0.5123	0	0	0	0	0	0	0.2068	0.1481	0	0	0.3382	0	0.0126	0	0.0688	0	0.4052	0	0	0.1527	0.3523	0	0.4208	1	0	0	0	0
MRPL55	SE:chr1:228108474-228108955:228109021-228109149:-	0.4176	0.2126	0.5769	0.3707	0.243	0.1058	0.1496	0.1408	0	0	0	0	0.1004	0	0	0	1	0.2141	0	0.4275	0.3919	0.0897	0.2279	0	0.1098	0	0.3035	0	0.3177	0.5082	0.3547	0.2773	0.2273	0	0.0735	0.4491	0.2203	0	0.171	0.321	0.2413	0	0	0	0.2033	0.3176	0.2735	0
GUK1	AF:chr1:228139962:228140159-228145511:228140228:228140363-228145511:+	0.0366	0.4833	0.1179	0.0686	0.0567	0.1739	0.1894	0.2431	0.0642	0.0598	0.0959	0.064	0.4156	0.1889	0.0301	0.1337	0.2513	0.1756	0.0467	0.048	0.1707	0.3069	0.1998	0.067	0.146	0.1155	0.0948	0.2312	0.094	0.2558	0.3886	0.0479	0.1065	0.2527	0.3747	0.0876	0.1267	0.0331	0.0787	0.1686	0.1866	0.5227	0.2021	0.073	0.0991	0.1509	0.0562	0.3121
GUK1	AF:chr1:228139962:228140159-228145511:228140290:228140363-228145511:+	0.402	0.5283	0.284	0.6582	0.7642	0.2934	0.3921	0.2935	0.2599	1	0.4713	0.5164	0.4466	0.2617	0.2971	0.3795	1	0.6764	0.5222	0.2054	0.1587	0.5642	0.399	0.3263	0.3559	0.2803	0.4599	0.4543	0.3278	0.3934	0.6525	0.2622	0.6145	0.2484	0.549	0.5767	0.3877	0.1913	0.6131	0.5214	0.4324	0.5759	0.5635	0.2247	0.43	0.372	0.2883	0.7683
GUK1	RI:chr1:228145511:228145624-228146013:228146067:+	0.656	0.587	0.6364	0.6016	0.8083	0.4763	0.4862	0.4212	0.4831	0.7161	0.5149	0.5356	0.4043	0.3778	0.7262	0.6893	0.8733	0.4028	0.4108	0.491	0.6142	0.404	0.4891	0.6073	0.262	0.4062	0.6023	0.5634	0.6308	0.3307	0.3878	0.5813	0.5343	0.6559	0.2684	0.5776	0.3819	0.2802	0.5899	0.5721	0.3781	0.5725	0.5967	0.6875	0.5359	0.433	0.5518	0.6465
GUK1	RI:chr1:228145511:228145649-228146026:228146067:+	0.5729	0.488	0.701	0.8756	0.9473	0.4981	0.5936	0.5448	0.6142	0.8856	0.7705	0.6384	0.7221	0.4232	0.4958	0.6115	0.7502	1	0.7552	0.3701	0.601	0.6432	0.5594	0.6073	0.5841	0.3611	0.7213	0.5936	0.499	0.3945	0.4656	0.6815	0.7103	0.6455	0.2733	0.6189	0.4013	0.3272	0.7503	0.6882	0.4222	0.642	0.4229	0.4783	0.5832	0.2726	0.4336	0.7495
TRIM11	SE:chr1:228397165-228402066:228402161-228406154:-	0	0	0.5476	0	0	0	0.4112	0	0	0	0	0	0	0	0	0	0.6592	0.7368	0	0	0	0	0	0	0	0	0	0	1	0.45	0	0	0	0	0.9231	0	0.5455	0	0	0	0	0.3692	0	1	0	0	0	0
NTPCR	A3:chr1:232970118-232976302:232970118-232976342:+	0	0	0.1971	0	0	0	0	0	0.6071	0	0	0	0.4178	0.8296	0	0.3922	0.4901	0	0	0.6179	0	0.383	0.374	0	0	0	0.4534	0.2784	0.1084	0.2446	0.4521	0	0.5187	0.6364	0.4211	0	0	0	0	0	0	0.4562	0.25	0.2734	0.6447	0	0	0.3811
GPR137B	AF:chr1:236142505:236143036-236178414:236168701:236168755-236178414:+	1	0.2419	0.2583	0.8361	0.3621	0.3784	1	0.5736	0	0	0.5909	0.2252	0.4454	0	0.2424	1	1	1	1	0.3467	1	1	1	0.1944	0.348	0.7426	0	1	0.3291	0	1	0.1476	0	0.6214	1	0.8162	0.8009	0.2532	0.4643	1	1	0.5732	0.3043	1	1	0.195	0.3942	0.2434
KMO	SE:chr1:241588830-241590051:241590113-241590204:+	0	0	0	0	0	0	1	0	1	0	0	0	0.0972	0	0	0	0	0	0	0	0	0	0.5556	0	0	0	1	0.2917	0.0968	0	0.2692	0.1163	0	0.1562	0	0	0	0	0	0	0	0	0	0	0	0	1	0
SMYD3	AF:chr1:246355094-246417296:246417409:246355094-246507054:246507144:-	1	0	0	1	0	0	1	0	0	0	0	0	0	1	0	1	1	0	0	0	0.9481	1	0	0	1	0	0	0	0	0.9682	0	0	0	0	1	0	0	0	0	0	0	0	0.9714	0	0	0	0	0
SMYD3	AF:chr1:246355094-246417296:246417409:246355094-246507054:246507232:-	1	0	0	1	0	0	1	0	0	0	0	0	0	1	0	0.9655	1	0	0	0	1	0.8716	0	0	1	0	0	0	0	1	0	0	0	0	1	0	0	0	0	0	0	0	1	0	0	0	0	0
SMYD3	AF:chr1:246355094-246417296:246417409:246355094-246507054:246507312:-	0.0333	0	0	0.7863	0	0	0.5281	0	0	0	0	0	0	0.7432	0	0.6796	0.6614	0	0	0	0.7191	0.76	0	0	0.7736	0	0	0	0	0.7918	0	0	0	0	0.9096	0	0	0	0	0	0	0	0.8908	0	0	0	0	0
TRAPPC12	AF:chr2:3465673:3465708-3478846:3477715:3477795-3478846:+	0	0	0	0	0	0	0.617	0.5986	0.4705	0	0	0.3456	0	0.5934	0	0	0	0.6722	0.4345	0	0.5855	0.4064	0.6762	0	0.5753	0.0038	0.6222	0	0.4626	0.2924	0	0	0.2279	0.3785	0	0	0	0.4184	0	0	0	0.2489	0	0.3149	0	0.4193	0	0.2791
LINC01105	AL:chr2:5982857-5982965:5984893:5982857-6000983:6001275:+	0.4516	1	0.3333	1	0.2967	0.2174	0.2195	0	1	1	0.5439	0.3714	0.7273	1	1	0.2727	0	0.561	0.6562	1	0.2632	0.3333	0.2951	0.56	0	0.7843	0.5217	0	0.2917	1	0.3134	0.5185	0.3778	0	1	0	0.32	1	0.1918	0.3265	0.4167	0	0.5455	1	0.58	1	0.4839	0
KIDINS220	SE:chr2:8736999-8747145:8747201-8747887:-	0.9812	0.9721	0.973	0.9431	0.9432	1	0.9125	0.9547	0.96	0.8732	0.9236	0.8932	0.9422	0.8055	0.9659	0.9171	1	0.9433	0.9667	0.9172	0.9422	1	0.9479	0.8498	0.9755	0.9321	1	0.9483	0.9852	1	0.929	0.9597	0.9167	0.9443	0.9844	0.9427	0.9132	0.9241	0.9783	0.9531	0.9536	1	0.8843	0.9322	0.9641	0.8258	0.9737	0.8943
KIDINS220	SE:chr2:8736999-8747887:8748000-8750112:-	0.0588	0.0773	0.0639	0.1173	0.1516	0	0.1644	0.1333	0.1439	0.291	0.1631	0.3887	0.1316	0.426	0.0672	0.2584	0	0.1614	0.0753	0.2917	0.144	0	0.1048	0.6204	0.0554	0.2476	0	0.1169	0.0591	0	0.2131	0.0894	0.1505	0.1916	0.0375	0.1024	0.2046	0.3056	0.0493	0.1621	0.0949	0	0.4563	0.2236	0.186	0.4988	0.0778	0.1864
ITGB1BP1	AF:chr2:9418732-9419990:9420294:9418732-9423373:9423547:-	0.8117	0.6529	0.294	0.3807	0.2768	0.7964	0.8295	0.7219	0.7745	0.3876	0.8608	0.6743	0.8385	0.4786	0.6522	0.6107	0.4636	0.7688	0.6627	0.4806	0.862	0.834	0.7429	0.386	0.4827	0.8024	0.7891	0.693	0.2	0.7611	0.691	0.7193	0.6493	0.5233	0.6999	0.6298	0.3823	0.4916	0.6395	0.9075	0.6046	0.6361	0.7563	0.2908	0.4892	0.3096	0.4147	0.6554
HPCAL1	AF:chr2:10302889:10303177-10396835:10368678:10368737-10396835:+	0.0707	0.0179	0.0107	0.0503	0.0204	0.0132	0.0321	0.0065	0.0388	1	0.0269	0.0708	0.0269	0.104	0.0053	0.0516	0.0934	0.0579	0.0469	1	0	0.1288	0.0143	0.0333	0.0202	1	0.0522	0.0161	0.0129	0.0104	0.0284	0.0646	0.0626	0.0142	0.0128	0.0412	0.0581	0.0282	0.0362	0.0423	0.0725	0.0309	0	1	0.0224	0.0272	0.0163	0.016
HPCAL1	AF:chr2:10303700:10303942-10396835:10368678:10368737-10396835:+	0.047	0.0458	0.0273	0.075	0.0479	0.0163	0.0306	0.0339	0.0917	1	0.0131	0.0541	0.0501	0.1145	0.0079	0.0376	0.2118	0.0849	0.0118	1	0.0965	0.0798	0.032	0	0.0248	0	0.0888	0.1429	0.0323	0.0215	0.0547	0.0501	0.0081	0.0271	0.0244	0.0046	0.0365	0.0977	0.0789	0.0969	0.0496	0.0602	0	1	0.0493	0.0586	0.0773	0.0295
DTNB	AF:chr2:25639094-25649837:25649930:25639094-25650022:25650222:-	0.6881	0.4242	0.2025	0.7049	0.1835	0.4516	0.4831	0.3206	0.2704	0.1379	0.7831	0.0578	0.7238	0.2428	0	0.2589	0.5825	0.56	0.3732	0.2258	0.4237	0.3676	0.4495	0	1	0.2941	0.1022	0.6458	0.2	0.446	0.3422	0.5641	0.3163	0.45	0.1667	0.6528	0.2432	0	1	0.5455	0.163	0.6569	0.359	0.2386	0.25	1	0.6818	0.3624
DTNB	SE:chr2:25383889-25387289:25387378-25388202:-	0.1979	0.354	0.1521	0.1662	0.1473	0.1701	0.2258	0.1263	0.1283	0.269	0.181	0.3379	0.1289	0.2289	0.1941	0.1605	0.1174	0.1642	0.1835	0.2331	0.342	0.1548	0.1564	0.2457	0.1817	0.1504	0.2194	0.1425	0.2673	0.1418	0.2208	0.1593	0.2068	0.1282	0.1836	0.1877	0.1422	0.1766	0.2206	0.2325	0.2434	0.1081	0.4942	0.3468	0.3852	0.2399	0.2355	0.1344
DTNB	SE:chr2:25388361-25419515:25419535-25427535:-	0.5813	0.6499	0.7627	0.7895	0.7284	0.7685	0.7087	0.6961	0.6653	0.6398	0.6763	0.5065	0.7344	0.6375	0.6126	0.6508	0.637	0.7287	0.7947	0.4959	0.5909	0.7712	0.7928	0.5224	0.7422	0.6279	0.4771	0.7332	0.6825	0.8116	0.6809	0.7161	0.761	0.7312	0.778	0.7506	0.74	0.6882	0.7736	0.6643	0.7454	0.737	0.3683	0.5817	0.6014	0.6965	0.6411	0.7738
DTNB	SE:chr2:25580826-25628171:25628384-25639014:-	0.0326	0.169	0.0856	0.0574	0.1137	0.0216	0.0956	0.1415	0.087	0	0.0569	0.0223	0.0714	0.1825	0.0424	0.0574	0.1403	0	0.2899	0.0354	0.2886	0.2249	0.0581	0.1033	0.0317	0.0488	0	0.0612	0.05	0.2343	0.047	0	0.1497	0.0432	0.0646	0.0637	0.0822	0	0.0244	0.5306	0.35	0.1663	0.1288	0.0649	0.2928	0.0933	0.0255	0.0989
OTOF	SE:chr2:26458220-26460008:26460205-26460647:-	0.9107	0.8361	0.2326	0.6	0.7342	0.8519	1	0.697	0.8	1	1	1	1	0.9722	1	0.871	0.9859	0.8205	0.7949	1	0.8519	1	0.9009	1	0.5342	0.76	1	0.8462	0.6154	0.7097	0.7778	1	0.7722	0.9492	0.8085	0.7255	0.8649	1	1	0.8889	0.5514	1	1	0.84	0.8272	0.875	0.7111	0.8214
SLC5A6	AF:chr2:27211533-27211711:27211793:27211533-27211900:27212030:-	0.5243	0.7479	0.7273	0.7801	0.3696	0.6098	0.88	0.8288	0.8856	0.6908	0.8007	1	0.3498	0	1	1	0.2058	0.8893	0.8116	0.946	0	0.8198	0.9382	1	0.4899	0.7875	0.4381	0	0.3506	0.4902	0.8157	0.8086	0.9039	0.7239	0.9081	0.6207	1	1	0.4715	0.7801	0.9879	0.5413	0.5217	1	0.9021	0.6454	0.9673	1
CEBPZOS	AL:chr2:37201726-37201863:37202692:37201726-37203250:37203495:+	0	0.3103	1	0.7872	1	1	1	1	1	1	1	0	1	1	1	1	0.9525	1	0	1	0.4118	0.8033	0	1	0.7949	1	0.4375	1	1	0.7358	1	1	0.2917	0	1	1	0.6154	1	1	0.6667	0	0.4146	1	0	0.4839	0.8228	1	0.1935
CEBPZOS	AL:chr2:37201726-37201863:37202692:37201726-37213437:37213725:+	0	0.439	0.4474	1	0.8578	0.7584	0.5397	0.1538	0.4688	1	0.3391	0	0.3889	0.6977	0.5238	0.8778	0.7985	0.5246	0	0.3243	0.1207	0.8829	0	0.1132	1	0.3429	0.1918	0.5926	1	1	0.2836	0.6506	0.35	0	0.5102	0.2326	0.5161	0.1463	0.92	0.3307	0	0.2208	0.4662	0	0.3614	1	0.922	0.2069
CYP1B1-AS1	AF:chr2:38075700:38076068-38121985:38076280:38076560-38121985:+	0	0	0.619	0.4301	0	0.4	0	1	0	1	1	0	0.5429	0	0	1	0	0.5217	0.4848	1	1	0.2679	0.3294	1	0.5789	1	0.5	0.5854	0.8235	1	1	1	0	1	0.2115	0.7551	0.3514	1	0.3478	1	1	0.8364	1	1	1	0.2917	0	0.4364
HNRNPLL	AF:chr2:38602600-38602857:38603036:38602600-38603168:38603586:-	0	0	0	0	1	0	0	0.25	0.7838	0	0.6452	0	0.4321	0.6731	0	0.9617	0	0	0	0.1429	1	0	1	0	0	0	0.5139	0	0	0	0.74	0	0.4324	0	0	0.9091	0.8214	0.9539	0	0	0	0	0	0.7692	0	0	0.225	0.9544
AC007246.3	AF:chr2:39437369:39437535-39516414:39514146:39515345-39516414:+	0.5217	0.9718	0.7843	0.7941	0.8529	0.931	0.8548	1	0.8936	0.7436	0.875	0.8667	1	0	0.8462	1	0.6714	0.8667	0.871	0.8	0.7941	0.9381	0.8056	0.75	0.8222	0.5641	1	0.8723	0.7778	0.871	1	0.8333	1	1	0.8718	0.9242	0.9118	1	0.8784	0.303	0.9149	0.875	0.5833	0.6842	0	0	0.8214	1
SLC8A1	MX:chr2:40174842-40175261:40175281-40178387:40174842-40177752:40177855-40178387:-	0	1	1	1	1	0.8	0.8286	1	1	0	1	1	1	1	0	1	0.7209	1	1	1	1	1	0.7241	1	1	1	1	1	1	1	1	1	1	0	1	1	1	0	1	1	1	1	1	0	1	1	1	0.8889
PREPL	A3:chr2:44360038-44361380:44359750-44361380:-	0	0	0	0	0	0	0	0	0	0	0	0	0	0	1	0.8462	0	0	0	0	0.8	0	0	0.6667	0	0	0	0	0	0	0	0	0	0	0	0	0.5	0	0	0.8462	0	0	0	0	0	0	0	0
MCFD2	AF:chr2:46909177-46915981:46916112:46909177-46941572:46941727:-	0	0	0	1	0	0	0	0	0.6667	0	1	0	0.7647	0	0	0	0	0	0	0	0	0	1	0	0	0	0	0	0	0	0.5424	0	1	0	0	0	0	0	0	0	0	0.9194	0	0	1	0	0	0
MCFD2	SE:chr2:46907969-46909023:46909177-46915723:-	0.402	0.0523	0.1754	0.1534	0.191	0.1467	0.1935	0.2054	0.1036	0.1357	0.1895	0.2985	0.1744	0.1668	0.1143	0.1573	0.1055	0.2368	0.2694	0.2125	0.2796	0.2399	0.1174	0.2154	0.1203	0.194	0.1552	0.1207	0.2834	0.1477	0.1496	0.2419	0.1147	0.2663	0.1523	0.3229	0.1491	0.1373	0.2754	0.2426	0.1716	0.228	0.2134	0.1706	0.2352	0.3467	0.1215	0.1249
TTC7A	SE:chr2:46950526-46951602:46951733-46956839:+	0.7215	0.672	0.5942	0.6351	0.4992	0.6762	0.542	0.6422	0.6222	0.7536	0.6456	0.5335	0.6924	0.6899	0.8095	0.489	0.7881	0.5094	0.5597	0.5023	0.5865	0.7273	0.7443	0.6	0.6585	0.6415	0.6247	0.7167	0.6061	0.5256	0.5402	0.6855	0.6816	0.7088	0.7523	0.2898	0.714	0.2921	0.5828	0.6671	0.5795	0.6401	0.5946	0.4167	0.6054	0.4566	0.8065	0.4401
TTC7A	SE:chr2:46957007-46958495:46958552-46974973:+	0.7215	0.702	0.5942	0.668	0.5208	0.6819	0.542	0.6422	0.6222	0.8379	0.6456	0.5335	0.7662	0.6899	0.8095	0.5134	0.8179	0.5094	0.5597	0.5023	0.6165	0.7273	0.7443	0.6073	0.6585	0.6415	0.6525	0.7458	0.6286	0.5866	0.5666	0.7799	0.7609	0.7088	0.8037	0.3165	0.7543	0.2921	0.596	0.7131	0.5795	0.7212	0.6926	0.4468	0.6214	0.4566	0.8358	0.4401
NRXN1	A5:chr2:49922251-49943704:49922251-49943713:-	0.897	0.8385	0.8669	0.8448	0.8018	0.8409	0.8267	0.852	0.8109	0.8338	0.8084	0.8205	0.8142	0.8088	0.9175	0.8123	0.8055	0.8282	0.8055	0.8524	0.8746	0.8038	0.8501	0.8333	0.8061	0.8362	0.8634	0.8832	0.8477	0.8114	0.829	0.8941	0.8217	0.8258	0.8674	0.866	0.8361	0.8198	0.8577	0.805	0.8593	0.759	0.7962	0.8271	0.8025	0.802	0.8703	0.8598
NRXN1	AF:chr2:49943791-49973968:49974203:49943791-50019237:50019275:-	1	1	1	1	1	1	1	0	0	1	0	1	0	1	0.6538	1	1	1	1	1	1	1	1	1	1	1	1	1	0	1	1	1	1	0	1	0	0	1	1	0	1	1	1	1	1	1	1	1
PNPT1	RI:chr2:55644637:55644720-55645349:55645432:-	0.4284	0.4775	0.4315	0.3918	0.4829	0.4572	0.3018	0.3961	0.3703	0.394	0.411	0.3149	0.3241	0.225	0.5309	0.3861	0.4632	0.4678	0.2741	0.401	0.3734	0.3445	0.3167	0.3822	0.4483	0.31	0.4129	0.4728	0.386	0.246	0.4126	0.4625	0.3399	0.3497	0.3873	0.4368	0.3493	0.3923	0.3908	0.4197	0.3656	0.4109	0.4123	0.4812	0.386	0.2977	0.4091	0.4174
EHBP1	SE:chr2:62831158-62858406:62858510-62859169:+	0.4005	0.7703	0.6537	0.9362	0.6557	0.7742	0.8352	0.4555	0.4913	0.6659	0.6792	0.1656	0.8714	0.6369	0.4554	0.4729	0.9426	0.5264	0.8044	0.2067	0.5439	0.9392	0.8541	0.2252	0.8843	0.2271	0.7508	0.791	0.5517	0.8708	0.7717	0.6422	0.8675	0.352	0.8896	0.7698	0.6845	0.371	0.8711	0.819	0.8008	0.9056	0.5	0.0848	0.5693	0.2026	0.7731	0.7973
EHBP1	SE:chr2:62979335-62987931:62988038-62990716:+	0.3941	0.7492	0.5379	0.7553	0.5877	0.6534	0.6994	0.3961	0.3951	0.5917	0.6236	0.2015	0.6895	0.6246	0.4505	0.5116	0.8198	0.5265	0.6711	0.1682	0.5424	0.7971	0.7491	0.2208	0.6986	0.19	0.7332	0.7066	0.4462	0.688	0.6551	0.603	0.7173	0.261	0.6934	0.6029	0.5762	0.4466	0.7988	0.6697	0.7637	0.7706	0.4296	0.0969	0.4696	0.1976	0.6862	0.6508
UGP2	AF:chr2:63842102:63842204-63856306:63842325:63842437-63856306:+	0	0.3047	0	0.1744	0	0	0	1	0	0	0	0	0.2143	0	0	0	0.4948	0	1	0	0	0	0.2183	0.7847	0	0.5939	0	0	1	0.1984	0.5647	0	0	0	0	0	0	0	0	1	0	0	0	0	0	0	0	0
NAGK	AF:chr2:71073537:71073594-71077558:71074620:71076701-71077558:+	0	0	0	0	0.3139	0	0.2712	0	0	0.2983	0	0.4389	0.2291	0	0.5115	0	0.1151	0	0.2404	0	0.3937	0	0.4009	0	0.2551	0	0	0	0	0	0.2132	0	0.3943	0.4449	0.2857	0	0.3055	0	0.2288	0	0	0.2011	0.1829	0.8321	0	0.3649	0.1854	0
DYSF	SE:chr2:71511921-71513240:71513332-71513716:+	0	0	0.2982	0	0	0	0.3165	0	0	0.1607	0.1364	0.8182	0.52	0	1	0.5467	0.2264	0.5875	0	0	0.2949	0	0.1429	0.4915	0.2088	1	0.2809	0	1	0	0.2075	0.4474	0	0	0.1765	0.547	0	0.4091	0	0	0.3457	0	0.4022	1	0	0.7872	0	0.2174
DYSF	SE:chr2:71539239-71549350:71549391-71551041:+	0.4444	0.6538	0.7018	1	0.7077	0.7451	0.6835	0.96	0.4634	0.8393	0.0568	0.1818	0.26	0.4688	0	0.4533	1	0.4125	0.6508	0	0.7051	1	1	0.4407	0.7473	0	0.7191	1	0	0.4304	0.7925	0.5526	1	1	0.9706	0.453	0.7846	0.5909	1	0.7966	0.5556	0.9868	0.587	0	0.6	0.2128	0.5469	0.7826
CYP26B1	AF:chr2:72135419-72143004:72143084:72135419-72143989:72144415:-	0	0	0	0	0	0	0	0	0	0	0	0	0	0.069	0	0	0	0	0	0	0	0	0	0	0	0	0	0	0	0.0958	0	0	0	0	0	0	0	0	0	0	0	0.0057	0	0	0	0	0	1
SFXN5	AF:chr2:73058596-73059094:73059176:73058596-73070460:73070567:-	0	0	0.5525	0.7374	1	0.6187	0.7346	0.7655	0.2963	1	0.8728	0.6893	0.6914	0.8954	0.3846	0.7725	0.4462	0.8456	0.8386	0.4728	0.699	0.561	0.8541	0.75	0.6936	0.9261	0.4933	0.7975	0.7555	0.6379	0.6316	0.6331	0.7516	0.5401	0.8468	0.6494	0.6135	0	0	0	0.6875	0.859	0.7403	0.2548	0.6271	0.7578	0.7608	0.3165
SFXN5	AF:chr2:73058596-73059094:73059176:73058596-73071040:73071330:-	0	0	0.9342	0.7604	0.8211	0.6418	1	1	0.6316	0.8143	0.9495	0.8023	0.8296	1	1	0.8295	0.5686	1	0.8505	0.719	1	0.7797	0.9493	0.6087	0.7692	0.9509	0.8605	0.7119	0.9105	0.7115	0.5455	0.781	0.8333	0.8862	0.9895	0.6848	0.6865	0	0	0	0.4444	0.8515	0.95	0.7018	1	0.9037	1	0.5319
SFXN5	AF:chr2:73058596-73059094:73059176:73058596-73071604:73071673:-	0	0	0.7594	0.8795	0.7426	0.515	1	0.918	1	1	0.9152	0.9221	0.7778	1	1	0.7725	0.7733	0.8172	0.9336	0.7436	0.5569	1	1	0.6269	1	0.9181	0.8409	0.9265	1	1	1	1	1	0.8862	1	0.7584	0.7987	0	0	0	0.7458	0.7927	0.7308	0.4348	1	0.7722	0.8981	0.7979
SFXN5	AF:chr2:73058596-73059094:73059176:73058596-73071604:73071709:-	0	0	0.9221	0.9733	0.9266	0.9348	0.9394	0.9514	0.5714	0.7403	0.9573	0.882	0.9218	0.9928	0.9091	0.8391	0.8286	0.9202	0.9157	0.9062	0.8671	0.7667	0.9525	0.7778	0.9091	0.9281	0.8222	0.9692	0.8964	0.8409	0.8889	0.8492	0.9746	0.9193	0.9126	0.9496	0.8944	0	0	0	0.9362	0.9774	0.9344	0.8511	0.8087	0.9104	0.9108	0.8721
SFXN5	AF:chr2:73058596-73059094:73059176:73058596-73071604:73071728:-	0	0	0.7802	0.9012	0.7113	0.6615	1	0.8423	0.7059	1	1	0.8304	0.8421	0.9195	0.8163	0.8743	0.8286	1	0.8755	0.8969	0.9133	1	0.9367	0.5915	0.8219	1	0.8706	0.9265	0.9351	0.5362	0.6154	0.8917	1	0.925	0.8868	0.904	0.8411	0	0	0	1	0.942	1	0.5	0.9193	1	1	0.7212
SFXN5	AF:chr2:73058596-73059094:73059176:73058596-73075581:73075619:-	0	0	0.6574	0.6518	0.7014	0.6014	0.9873	0.8076	0.9231	0.6867	0.9388	0.5966	0.8235	0.7784	0.5333	0.3544	1	1	0.9053	0.7016	0.4644	0.92	0.8413	0.6364	0.9023	0.9682	0.74	0.8571	0.901	0.4302	0.72	1	0.7823	0.7291	0.94	0.6043	0.8639	0	0	0	0.8462	0.8705	0.6264	0.2273	0.652	1	0.8362	0.5282
DCTN1	AF:chr2:74378245-74380005:74380355:74378245-74391794:74391867:-	0.6103	0.8712	0.8896	0.9103	0.81	0.88	0.9257	0.7189	0.7198	0.6544	0.8982	0.2808	0.9328	0.9333	0.3729	0.7047	0.5826	0.7574	0.9347	0.3794	0.6367	0.9658	0.9278	0.4311	0.9666	0.4838	0.9616	0.7637	0.7865	0.9326	0.8318	0.7158	0.9472	0.7454	0.919	0.8815	0.7711	0.5161	0.8543	0.8281	0.9242	0.9109	0.7177	0.346	0.739	0.2686	0.7799	0.9497
DCTN1	AF:chr2:74378245-74380005:74380355:74378245-74391794:74392087:-	0.9023	0.9636	0.9233	0.9439	0.8978	0.9579	0.9538	0.7993	0.7809	0.8211	0.917	0.506	0.9301	0.908	0.7294	0.868	0.8628	0.8961	0.9401	0.4194	0.9193	0.9489	0.9645	0.4038	0.9566	0.8937	0.917	0.9032	0.7148	0.9294	0.9274	0.8924	0.9363	0.8211	0.922	0.8992	0.887	0.6672	0.9105	0.9497	0.9431	0.9393	0.8252	0.2608	0.7787	1	0.8602	0.9424
REEP1	AF:chr2:86282242-86337479:86337654:86282242-86338024:86338083:-	1	1	1	1	1	1	1	1	1	1	1	1	1	1	1	1	1	1	1	1	1	1	1	1	1	1	1	1	1	1	1	1	1	1	1	1	1	1	1	1	1	1	1	1	1	1	1	1
AC027612.6	AL:chr2:91636688:91637033-91654920:91642999:91643353-91654920:-	0	0.8969	0.5124	0	0.7969	0	0	0.0435	0	0	0	0.8447	0	0	0.8492	0	0	0	0	0	0	0.07	0	0.7306	0.7131	0	0.7133	0.819	0.92	0	0	0	1	0.2895	0	0.8333	0	0	0	0.875	0	0.8146	0	0.8827	0	0	0.9256	0
KANSL3	SE:chr2:96605511-96606970:96607047-96608508:-	0.3455	0.538	0.4048	0.3816	0.5614	0.4676	0.3985	0.3516	0.3906	0.4225	0.4268	0.2597	0.4311	0.3656	0.4164	0.36	0.6344	0.3796	0.3535	0.3327	0.3228	0.4223	0.4147	0.1749	0.516	0.3776	0.48	0.5859	0.304	0.3817	0.4387	0.4732	0.4192	0.2935	0.5214	0.367	0.389	0.184	0.3905	0.4561	0.4348	0.478	0.5173	0.3508	0.2851	0.2323	0.4029	0.5234
SEMA4C	AF:chr2:96867926-96868416:96868588:96867926-96870378:96870757:-	0.2121	0.1804	0	0	0.2	0.6082	0.6383	0.2564	0.5895	0.1725	0	0.1429	0.3457	0	0	0.2473	0.446	0.2323	0.4938	0	0	0	0.5794	0	0	0	0	0	0	0.189	0.1497	0	0.2839	0.3095	0	0.1018	0.2308	0.3182	0.1111	0.1573	0	0.2584	0.1292	0	0	0.161	0	0
FAM178B	AF:chr2:96894051-96895061:96895142:96894051-96897914:96898133:-	0	0	0	0	0.1908	0	0.2684	0	0	0	0	0	0	0.7727	0.12	0.087	0	0	0	0	0	0	0	0	0	0	0	0	0	0	0	0.6225	0	0.2652	0.0204	0	0	0.0721	0.0846	0	0.1768	0.455	0	0.2717	0	0	0	0
AC159540.1	A5:chr2:97423272-97423789:97423272-97423798:-	0.2353	0.6226	0	0	0.5278	0.3276	0	0	0.2308	0.425	0.1613	0	0.55	0	0	0	0.8548	0.3889	0.2292	0	0	0	0	0	0.5465	0	0.1846	0	0.1923	0	0.2157	0.12	0	0.4937	0.3496	0	0.0968	0.0297	0	0	0.1538	0.1364	0	0	0	0	0.0955	0
MITD1	AF:chr2:99174016-99178290:99178335:99174016-99180707:99181035:-	0	0	0.6364	0	0	0	0	0	0	0	0.8256	0	0.6436	0	1	0	0	0	0	0	0	0	0	0	0.3667	0.4559	0.6	0	0	0	0	0	0	0	0	0	0	0.0606	1	0	0	0.3784	0	0	0	0	0	0
RGPD3	A3:chr2:106429781-106432935:106429763-106432935:-	1	0.7407	1	1	0	1	1	1	1	0	1	1	1	1	0	0	0	1	1	1	1	1	1	1	1	1	1	0	0	1	1	1	0	1	1	0	1	1	1	1	1	1	1	0	1	1	1	0
RGPD3	AL:chr2:106391290:106391513-106413084:106404990:106405229-106413084:-	0	0.2593	0	0	1	0	0	0	0	1	0	0	0	0	1	1	1	0	0	0	0	0	0	0	0	0	0	1	1	0	0	0	1	0	0	1	0	0	0	0	0	0	0	1	0	0	0	1
LIMS1	AF:chr2:108588311:108588425-108659605:108621273:108621461-108659605:+	0	0	0	0	0	0	0	1	0	0	1	0	0	1	0	0.5641	0	0	0	0	0.8929	0	0	0	0	0	0	0	0	0	0	0	0	0	0	0.9375	0	0	0	0	0	0	0	0	0	0	0	0.8571
MERTK	SE:chr2:111898796-111929120:111929304-111944960:+	0	0	0	0	0.0369	0.0836	0	0.0588	0.0108	0.133	0.2226	0.0462	0.0255	0.0053	0.0439	0.1837	0	0	0.0496	0.0113	0.1017	0	0.0385	0	0.2513	0.0315	0	0.0371	0.0132	0.301	0.3524	0.1058	0	0.087	0	0.0538	0.099	0	0.042	0	0	0.3454	0	0	0	0.0675	0	0
CHCHD5	AF:chr2:112584595:112584649-112585974:112584872:112584918-112585974:+	1	1	1	1	1	1	1	0.1633	1	1	1	1	1	1	1	1	1	1	1	1	1	1	1	1	0.1912	1	1	1	1	1	1	0.0637	0.0641	1	1	1	0.1948	1	1	0.125	1	1	1	0.0909	1	1	1	1
DBI	AF:chr2:119366924:119367090-119368188:119367677:119367931-119368188:+	0.2899	0.5507	0.23	0.3491	0.5303	0.2308	0.4211	0.5285	0.4338	0.5427	0.4103	0.517	0.25	0.2989	0.8125	0.2132	0.6951	0.3246	0.6329	0.0278	0.1403	0.7606	0.6797	0.483	0.3534	0.7861	0.3721	0.7689	1	0.7375	0.2444	0.7415	0.3297	0.3958	0.3503	0.5556	0.837	0.6625	0.1296	0.4257	0.8765	0.5812	0.6749	0.4449	0.488	0.2218	0.5023	0.7258
CLASP1	MX:chr2:121430177-121444939:121444962-121447337:121430177-121445449:121445496-121447337:-	0.5121	0.9156	0.5857	0.966	0.6906	0.7642	0.8152	0.4996	0.4537	0.7998	0.7585	0.559	0.7655	0.7428	0.8649	0.3702	0.8829	0.7917	0.777	0.0669	0.4902	0.7815	0.7322	0.4729	0.8662	0.4917	0.6728	0.7438	0.393	0.8041	0.8562	0.4888	0.7666	0.7389	0.8501	0.7917	0.5486	0.4765	0.5416	0.7782	0.7906	0.876	0.693	0.2325	0.4187	0.1717	0.785	0.8057
TSN	AF:chr2:121755663:121755845-121757240:121756171:121756691-121757240:+	0.4286	0	0	0.3926	0.6857	0	0	0	0	0	0.3125	0.5614	0	0	0	0.0625	0.23	0.4732	0	0	0	0	0	0	0	0	0	0.4507	0	0.45	0.1538	0	0.5794	0	0	0.3483	0	0.4194	0	0	0	0.32	0	0	0.459	0	0.5376	0
CFC1	SE:chr2:130593076-130597494:130597603-130598642:-	1	1	1	1	1	1	1	1	1	1	1	1	1	1	1	1	1	1	1	1	0.8462	1	1	1	1	1	1	0.7679	1	1	1	1	1	1	1	1	1	1	1	0.8102	1	1	1	1	1	1	1	1
CCDC74A	A5:chr2:131528627-131529647:131528346-131529647:+	0.119	1	0.6531	0.6174	0.3676	0.7312	0.2286	0.6667	1	0.7143	1	0.2388	0.8824	0.4737	1	0	1	0.8649	0	0.2241	0	0.5441	0.1932	0.8	0.6747	0	1	0.6119	0.3077	0.4946	0.5234	0.1828	0.5122	0.5	0.6915	0.4889	0	0.2152	0.1755	0.2737	1	0.3362	0.6531	1	0	0	0.0909	0.5661
R3HDM1	AF:chr2:135531473:135531633-135602500:135586250:135586506-135602500:+	0.1286	0.0394	0.0321	0.0687	0.0394	0.0821	0.1103	0.177	0.1884	0.0691	0.0387	0.2	0.0677	0.1176	0.1681	0.3725	0.2736	0.1189	0.1038	0.1587	0.5312	0.0618	0.0759	0.093	0.0514	0.1416	0.0946	0.0491	0.0857	0.048	0.0869	0.0387	0.1092	0.125	0.0309	0.0446	0.1833	0.1579	0.1411	0.1226	0.0447	0.0455	0.1394	0.5238	0.5938	0.4107	0.0294	0.0496
R3HDM1	AF:chr2:135531473:135531633-135602500:135586323:135586506-135602500:+	0.1463	0.0385	0.0171	0.0414	0.0287	0.0395	0.0502	0.068	0.2063	0.0421	0.0277	0.1667	0.048	0.0669	0.099	0.3036	1	0.0531	0.0606	0.087	0.1259	0.0359	0.077	0.25	0.0538	0.0762	0.1424	0.0366	0.0508	0.0932	0.1225	0.0326	0.0717	0.1119	0.0873	0.0291	0.0737	0.1132	0.0728	0.0755	0.0317	0.1055	0.1503	1	0.1288	0.1314	0.0703	0.0906
R3HDM1	AF:chr2:135531501:135531633-135602500:135586250:135586506-135602500:+	0.5379	0.1583	0.2124	0.1871	0	0.0848	0.3614	0	0.4428	0	0.3084	0.8718	0.2298	0	0	0	0.8274	0.2201	0.2207	0.5985	0.6939	0.2391	0.0394	0.7857	0.1565	0.1849	0	0	0.4894	0	0.416	0	0.2144	0.3354	0.2342	0.0766	0.0622	0.6847	0.1116	0	0	0.143	0.6045	0.9338	0	0.8036	0.0585	0.1034
R3HDM1	AF:chr2:135531501:135531633-135602500:135586323:135586506-135602500:+	0.5749	0.1551	0.1236	0.1187	0	0.0409	0.1944	0	0.4709	0	0.2396	0.8447	0.1718	0	0	0	1	0.105	0.1364	0.4293	0.2237	0.151	0.0401	0.9226	0.1631	0.1019	0	0	0.3538	0	0.5111	0	0.1467	0.3081	0.4785	0.0506	0.023	0.5966	0.0566	0	0	0.2922	0.6254	1	0	0.4704	0.1345	0.1805
R3HDM1	AL:chr2:135645527-135649087:135649331:135645527-135651733:135651940:+	0	1	1	0.4286	1	1	0.8727	1	0	1	0	1	1	0	1	0	1	1	0.8889	1	0	1	1	0	0.4737	0	1	1	0	1	1	1	0	0	0	1	1	0	1	1	0	1	1	0.5625	1	0	0	0.4865
GTDC1	AF:chr2:144235737-144294365:144294493:144235737-144332439:144332534:-	0	0	1	1	0	0	0	0	0	0	0	1	0	1	1	1	0	0	0	0	0	0	0	0	0	0	0	0	0	0	0	0	0	0	0	1	0	0	0	0	0	0	0.1129	0	0	0	0	1
GTDC1	AF:chr2:144235737-144295275:144295318:144235737-144332439:144332568:-	0	0.2371	0	0	0.8571	0.4828	0	0.6879	0.2941	0	0	0	0	0	0	0	0	0	0.6634	0	0	0	0.1751	0	0.5963	0	0	0	0	0.4372	0	0.268	0.7332	0	0	0	0	0.2909	0	0.3389	0	0	0	0	0	0	0.7471	0.7483
ZEB2	AF:chr2:144430026-144516458:144516761:144430026-144517278:144517551:-	0.2821	1	1	1	0.6491	1	1	1	0.5366	1	0	1	0.6735	0	0	1	1	0.3826	1	0	0	0	1	0.303	0.3562	0	1	0.6471	1	0.1753	0.5022	0	0.5211	0.3333	0	1	1	0	1	0.8966	1	0.1444	0.4835	1	0.2609	1	1	0
ZEB2	AF:chr2:144517419-144517612:144517632:144517419-144519939:144520102:-	0	0.0317	0	0.0323	0.0604	0	0	0.0091	0.018	0.0253	0	0.044	0	0	0	0.0029	0.1296	0.0194	0	0.0515	0.013	1	0.0595	0	0	0.0221	0	0.0047	0	0	0.0678	0.1009	1	0	0.051	0.2381	0.2857	0.0963	0	0.2167	0	1	0	0	0	0.1058	0.0032	0
ZEB2	AF:chr2:144517419-144518293:144518450:144517419-144519939:144520102:-	0.2	0	1	0.2241	0.0469	0	1	0.155	0	0	1	0	0	0.5909	0.1858	0.0806	0	0	1	0.0915	0	1	0.2946	0	0	0.1806	0	0	0.1508	1	0.2617	0.1624	0	0.2571	0	0	0	0	0	0	0	1	0	0	0.1222	0	0.0774	0
ZEB2	AL:chr2:144429911:144430026-144517278:144511385:144513797-144517278:-	0.4478	0	0.6226	0.25	0.7962	0.475	0.8444	0	0.4977	0.5693	1	0.2979	0	1	0.413	0.2351	0.4766	0.673	0.7468	1	0.6237	1	1	0.6379	0.6078	1	0.3011	0	0	0.5197	0.7288	0	0.5	1	0	1	1	1	0.7942	0.5736	0.6498	1	0.6671	0	1	1	0	1
TANK	AL:chr2:161224746-161230971:161231175:161224746-161235342:161235381:+	0.7692	0.5403	0.4884	0.6806	1	0	0.6545	0	0	0	0.5833	0.5263	0.36	0	0	0.339	1	0.5253	1	0	0.7857	0	0.549	0	1	0.5152	1	0.3878	0	0.6585	0	0	0.5556	0	0	0.2951	0.4024	0	0	0.5088	0	0.2444	0.4261	0.1935	0	0	0	0
TTC21B	MX:chr2:165858404-165862944:165863065-165870797:165858404-165864984:165865077-165870797:-	0	0	0.2778	0.5106	0.6557	1	0.5851	1	0.72	0	0	0.6406	0.1864	0	0.7883	0.6262	0.3711	0.4057	0	0.2903	0.85	0.6788	0.2778	0	0	0	0.3052	0	0.3023	1	0.75	0.2424	0.4	0	0.2979	0.6216	0.4098	1	0.9076	0.4615	0.6042	0	0.1667	0	0	0.4522	0	0.2222
DYNC1I2	AF:chr2:171687471:171687627-171690147:171687744:171687873-171690147:+	0.4576	0.7488	0.1341	0.0898	0.7046	0.3671	0.7234	0.2171	0.3556	0.5384	0.3947	0	0.1089	0.502	0.1156	0.1426	0.1474	0.3782	0.0972	0.9333	0	0.069	0.3266	0.7937	0.1358	0.6376	0.1444	0.7986	0.2615	0.1873	0.5649	0.2289	0.3043	0.0326	0.3109	0.32	0.2116	0.3343	0.2005	0.5169	0.3473	0.1621	0.7846	0.6434	0.2338	0.8483	0.5485	0.2701
TTN-AS1	AF:chr2:178523167:178523636-178531314:178530815:178531060-178531314:+	0	0.0192	0	0	0	0.3611	0	0	0	0	0	0	0	0	0	1	0	1	1	0	0	0	0.5217	0.4167	1	1	1	0.3171	0	0	0	0	0	0.3548	0	0	0.3684	0	1	0.3521	0	0	0	0	0	0.125	0	0
SPATS2L	AF:chr2:200306151:200306601-200329431:200308950:200309090-200329431:+	0.65	0.8161	0.6279	0.7385	1	0.6882	0	0.2727	0.7706	0.6667	0.8476	0.5256	0.8068	0.5581	0.5538	1	0.8839	1	0.845	0.4909	0.7532	0.9478	0.661	0	0.8377	0.92	0.7736	0.8106	0.6047	0.8922	0.7895	0.6797	0.787	0.4286	0.6136	0.6911	0.1458	0.75	0.5342	0.8438	0.6667	0.9659	0.2113	0.6818	0	0.5593	0.7872	0.7822
PPIL3	AF:chr2:200885772-200887613:200887687:200885772-200888956:200889015:-	0.8164	0.3997	0.4789	0.477	0.7647	0.7674	0.8205	0.4716	0.3666	0.5582	0.545	1	0.448	0.6141	1	0.4842	0.6075	0.7831	1	1	0.8058	0.3478	0.4232	0.9701	0.5477	1	0.7719	1	1	0.6444	0	0.6521	0.2363	0.758	0.7138	0.3212	0.5961	0.4388	0.5825	0.7747	0.3314	0.7644	0.2832	0.7184	1	1	0.6455	0.5576
PPIL3	AF:chr2:200887685-200888294:200888579:200887685-200889244:200889303:-	0	0.1823	0.4599	0.4217	0.0633	0.1618	0.4613	0.2917	0.0748	0.7576	0.314	1	0.4359	1	0.2807	0.1196	1	0.2883	0.3256	1	1	0.2115	0.1667	0.3478	0.4515	0	0.4043	0.1573	0.2588	1	0.3	0.36	0.419	0	0.5376	0.5849	0.2353	0.0763	0.5395	0.0979	0.4239	0.3226	0.1506	0	0.1724	0.1165	0.2527	0.1749
CASP8	A5:chr2:201258382-201266461:201258154-201266461:+	0.2051	0.3333	0	0.4167	0	0	0	0.1739	0	0	0	0	0	1	0	0	0	0.3429	0	0.2162	0.6154	0.6176	0.2414	1	0.6667	0	0	0	0.1731	0	0	0	0	0	0.5682	0	0.2222	0	0	0.1111	0	0	0.5806	0	0.4651	0	0	0
CASP8	A5:chr2:201277104-201284816:201276968-201284816:+	0.3871	0.2778	0.8226	0.4643	0.5067	0.5106	0.2793	0.5714	1	1	0.5444	0.8519	0.4615	0.2459	0.3659	0.4706	1	0.4756	0.4868	0.2625	0.4967	0.5	0.4333	0.4201	0.4742	0.4	1	0.439	0.6293	0.5415	0.4961	0.2759	1	0.7143	0.1324	0.5647	0.5733	0.3913	0.7654	0.4222	1	0.2791	0.4444	0.1556	0.2222	0.1885	0.9062	0.5641
CASP8	AF:chr2:201258324:201258382-201266461:201260500:201260613-201266461:+	0.5217	0.3077	0.8226	0.5652	0.5067	0.5106	0.2793	0.6027	1	1	0.5444	0.8519	0.4615	0.3333	0.3659	0.4706	1	0.5571	0.5441	0.2917	0.6667	0.92	0.5652	0.4581	0.6301	0.4	1	0.439	0.6822	0.5415	0.4961	0.2759	1	0.7143	0.2093	0.5647	0.6615	0.8182	0.8267	0.4419	1	0.2791	0.8889	0.1556	0.3256	0.1885	0.9062	0.5641
KIAA2012	A5:chr2:202106015-202109613:202105910-202109613:+	0.4167	0	0.1471	0.1636	0.1609	0.0891	0.1636	0.3864	0.1429	0.2564	0	0	0	0	0	0.24	0	0	0.1778	0	0	0	0.2892	0	0.0952	0	0	0.1176	0.1136	0.1812	0.3731	0	0.186	0	0.1379	0	0.0533	0	0.3529	0.1628	0.3158	0.3034	0.4667	0.8571	0	0.1373	0.2973	0.1776
KIAA2012	SE:chr2:202075175-202076932:202077099-202090770:+	0.4167	0	0.1471	0.1636	0	0.0396	0.1636	0.3864	0.1429	0.2564	0	0	0	0	0	0.24	0	0	0.1778	0	0	0	0.2892	0	0	0	0	0	0.1136	0.1812	0.2537	0	0.093	0	0.1379	0	0	0	0.0588	0.0465	0.3158	0.3034	0.4	0	0	0	0.2973	0.1776
CD28	SE:chr2:203706748-203726633:203726989-203729648:+	0	0	0	0	0	0	0	1	0	0	0	0	0	1	1	0	0	0	0	0	0	0	0	0	1	0	0	0	0	1	0	0	0	1	0	1	0	1	0	0	0	0	0	0	0	1	0	1
KLF7	AF:chr2:207124404-207165467:207165571:207124404-207167140:207167246:-	0.3704	0	0	0	0	0	0	0	0	0	0.3111	0.1295	0	0.5556	0	0	0	0	0	0	0.0814	0	0	0.4085	0	0.4651	0.4754	0	0	0	0	0.3014	0.875	0	0.2258	0	0.3922	0.7714	0	0.2973	0	0	0	0	0.1507	0	0	0.197
METTL21A	AF:chr2:207624404-207625265:207625378:207624404-207625677:207625928:-	0	0	0	0	0	0	0	0	0	0	0	0	0.4146	0	1	1	0	0	0	0	0.84	1	1	0	0	0	0	0	0	0	0	1	0	0	0	0.172	0	0	0	0	0	0	1	0	0	0	0	0
METTL21A	AL:chr2:207612743:207613443-207621806:207615673:207615691-207621806:-	0	0	0	0	0	0	0	0	0	0	0	0	0.4146	0	1	1	0	0	0	0	0.84	1	1	0	0	0	0	0	0	0	0	1	0	0	0	0.172	0	0	0	0	0	0	1	0	0	0	0	0
METTL21A	AL:chr2:207612980:207613443-207621806:207615673:207615691-207621806:-	0	0.4407	0	0.7273	0	0	0	0	0	0	0	0	0	0	0	1	0	0.4615	0	0	0	1	1	0	0	0	0	0	0	0	0	1	0.7213	0	1	0	0	0	0	0	0	0	0	0	0	0	0	0
IDH1	AF:chr2:208253959-208254031:208254322:208253959-208254939:208255061:-	0	0	0	0	0	0	0	0	0	0.3	0	0	0	0	0	0.3725	0.4681	0	0.5357	0	0.3286	0	0	0.2857	0	0	0	0	0.5769	0	0	0	0	0	0	0.5333	0.56	0.8049	0.7284	0.7895	0.7027	0	0	0.2963	0.4516	0	0	0.45
IDH1	AF:chr2:208253959-208254031:208254322:208253959-208254939:208255113:-	0	0	0	0	0	0	0	0	0	1	0	0	0	0	0	0.2317	0.4889	0	1	0	0.5897	0	0	1	0	0	0	0	1	0	0	0	0	0	0	0.64	0.5	1	1	0.4167	1	0	0	1	1	0	0	0.2687
MAP2	A3:chr2:209680827-209692625:209680827-209692637:+	0.1545	0.1659	0.2007	0.1403	0.1556	0.1394	0.1321	0.1409	0.1199	0.1354	0.1523	0.1085	0.1473	0.2331	0.1	0.2073	0.1226	0.1474	0.1672	0.1789	0.1276	0.229	0.2347	0.1389	0.1341	0.1508	0.1569	0.1421	0.0998	0.2038	0.2074	0.1198	0.2211	0.1221	0.1698	0.1411	0.1145	0.1712	0.1857	0.1824	0.1699	0.2086	0.1604	0.1905	0.2853	0.1062	0.0754	0.241
MAP2	AF:chr2:209653171:209653432-209678572:209661515:209661678-209678572:+	0.9928	0.9561	0.972	0.9604	0.9006	0.9162	0.9865	0.9196	0.9135	0.9428	0.9452	0.7616	0.9449	0.9746	0.9247	0.9014	0.9542	0.9455	0.9516	0.8417	0.9516	0.9904	0.9682	0.848	0.9708	0.8917	0.9624	0.9379	0.9567	0.9835	0.9892	0.9406	0.9814	0.9552	0.973	0.903	0.9722	0.8982	0.9346	0.9419	1	0.9615	0.9698	0.8315	0.9015	0.8818	0.9639	0.9572
MAP2	SE:chr2:209680827-209692637:209696350-209696542:+	0.9928	0.9561	0.972	0.9604	0.9006	0.9162	0.9865	0.9196	0.9135	0.9428	0.9452	0.7616	0.9449	0.9746	0.9247	0.9014	0.9542	0.9455	0.9516	0.8417	0.9516	0.9904	0.9682	0.848	0.9708	0.8917	0.9624	0.9379	0.9567	0.9835	0.9892	0.9406	0.9814	0.9552	0.973	0.903	0.9722	0.8982	0.9346	0.9419	1	0.9615	0.9698	0.8315	0.9015	0.8818	0.9639	0.9572
RPE	SE:chr2:210003468-210009657:210009736-210015973:+	0.1951	0	0.5333	0	0	0	0	0	0	1	0.6167	0	0	0.3143	0	1	0	0	0.2921	0.2288	0.2477	0.0758	0.1592	0.2736	0	0	0.2273	0	0.4634	1	0.3803	0	0.693	0	0	0.0615	0	0	0.049	0.1818	0	1	0.4039	0	0.5208	0	0	0.3091
TNS1	AF:chr2:217900512-217901710:217902009:217900512-217903603:217903813:-	0	0	0	0	0	0	0	0	0.7692	0	0	0	0	0	0.7692	0.2551	0	0	0	0	0.5652	0	0	0	0	0	0	0	0	0	0	0	0	0	0	0.4583	0	0	1	0	0	0	0	0	0.7143	0.56	0	0
SLC11A1	SE:chr2:218385266-218385412:218385485-218386635:+	0.2667	0.2609	0.1457	0.193	0.2686	0.0685	0.2485	0.206	0.1084	0	0.2315	0.043	0.0758	0.087	0.0581	0.1125	0.1308	0.1416	0	0.0687	0.3132	0	0	0.0986	0	0.3393	0.2197	0	0.275	0.1294	0.0352	0.1231	0.2917	0	0.087	0.121	0.1522	0.0386	0.1598	0.0822	0.1111	0.1136	0	0	0.0299	0.2208	0	0.1787
BCS1L	MX:chr2:218659743-218660037:218660166-218660939:218659743-218660307:218660482-218660939:+	0.7976	0	0	0	0	0	0	0	0	0.4141	0.5728	0	0	0	0	0	0	0	0	1	0	0	0	0.5306	0	0	0	1	0	0	0	0	0	0	0	0.6019	0	0	0.3889	0.7969	0	0.7368	0.874	0	1	1	0	0
DNPEP	AF:chr2:219387163-219387576:219387932:219387163-219399866:219400007:-	1	0.9284	0.6306	0.3645	0.4015	0.4021	0.3542	0.3214	0.3	0.2368	0.2314	0.1837	0.6285	1	0.1663	0.5699	0.7876	0.4497	0.7957	0.9308	0.4035	0.6997	0.318	1	0.1992	0.5111	0.3239	0.844	0.8525	0.4806	0.5584	0.2097	0.821	0.0664	0.267	0.4504	0.4902	0.7229	0.4343	0.9429	0.5225	0.4028	0.23	1	0.4201	1	1	0.7156
SLC4A3	A5:chr2:219627745-219627900:219627492-219627900:+	0.1847	0.7412	0.6047	0.5793	0.4135	0.4679	0.2211	0.301	1	0.672	0.3075	0.3089	0.4574	1	0.9804	0.3703	0.3854	0.2514	1	0.9851	0.3909	0.3372	0.5142	0.7805	0.648	0.3956	0.3868	0.3576	0.7778	0.2737	0.4841	0.8076	1	0.1024	0.7195	0.7915	1	1	1	0.3344	0.2196	1	0.0661	0.7302	0.7248	0.2697	0.54	0.6242
DOCK10	AF:chr2:224931668-224946847:224947065:224931668-224982207:224982303:-	0	0	0	0	0	0	0	0	0	0	0	0	1	0	0	0.8969	1	0	0	0	0.9193	0	0	0.5	0	0	0	0	0	0	0.5856	0	0	0	0	0.7778	0	0	0	0	0	0	0.5667	0	0	1	0	0
SP100	AF:chr2:230462435:230462518-230466301:230463618:230464150-230466301:+	0	0	0	0	0	0	0.4595	0.245	0	0	0.6444	0	0	0	0	0.3659	0	0.1386	0	0	0.6561	0.3694	0	0.4153	0	0	0	0.549	0	0.766	0	0	0	0	0	0.1401	0.6333	0.668	0	0	0	0	0.5647	0	0	0	0	0.3854
PTMA	SE:chr2:231707835-231708714:231708751-231711348:+	0.6391	0.8037	0.9375	0.9804	1	0.8565	0.9751	1	0.9299	0.9242	0.9261	0.8912	0.9657	0	1	0.9561	1	0.9853	1	1	0.708	1	0.9914	0.8636	1	0.8457	0.8235	0.8095	0.9289	0.8261	1	1	0.9783	1	0.9061	0.9535	1	0.7943	0.8933	0.9609	0.9349	0.969	0.9446	1	1	0.8967	1	0.9722
EIF4E2	AF:chr2:232550691:232550744-232556416:232550807:232551218-232556416:+	0	1	0.7143	1	1	1	1	1	0.4	0.4091	1	0.4231	1	1	0	1	0	1	1	1	0.7347	0.25	1	0	1	1	0	1	0.4211	0	0.375	1	0	0	0.4	0.2857	1	0.2692	0.0694	0.4783	1	1	0.5	0	1	1	1	0.2703
EIF4E2	AL:chr2:232567214-232568945:232569210:232567214-232580904:232583644:+	0.201	0.3089	0.0479	0.1608	0.0866	0.0581	0.1058	0.2027	0.1622	0.2017	0.1329	0.1806	0.1467	0.1211	0.0821	0.5008	0.1367	0.1752	0.1368	0.1077	0.233	0.1187	0.0824	0.0871	0.1873	0.1414	0.13	0.0604	0.1366	0.1364	0.2469	0.0875	0.1318	0.1229	0.1363	0.1118	0.2593	0.0667	0.1724	0.1137	0.0419	0.15	0.2855	0.228	0.138	0.2473	0.1175	0.0968
AGAP1	AF:chr2:236040751:236040841-236049059:236045937:236046031-236049059:+	1	1	0	0	1	1	0	1	0	1	1	1	0	0	1	1	1	0	1	1	1	1	1	0	1	1	0	1	1	0	1	1	1	0	1	1	1	1	1	1	1	1	1	0	1	1	0.5556	1
LRRFIP1	AL:chr2:237760205-237762603:237765279:237760205-237769943:237770776:+	0.0255	0.1516	0.1608	0.3704	0.2615	0.243	0.4734	0	0.2674	0	0	0	0.3084	0.4821	0.1357	0.2996	0.4057	0.1402	0.2872	0.3291	0	0	0.198	0.3028	0	0	0	0.0338	0.2232	0.2056	0.4034	0.0693	0	0.1429	0.2214	0.3469	0.1667	0.3015	0.1429	0.152	0.1357	0.3642	0.0962	0.6	0.2759	0.1992	0	0.2781
LRRFIP1	AL:chr2:237774462-237779422:237779561:237774462-237813592:237813682:+	0.9191	1	1	1	1	1	1	1	1	1	1	0.92	1	0.4323	1	0.8058	1	1	1	0.8843	1	1	0.9156	1	1	1	1	1	0.9435	1	1	1	0.7644	1	1	1	0.824	1	1	0.8007	1	1	1	1	1	1	1	0.6146
NDUFA10	AL:chr2:239961164:239961186-239990074:239969452:239969762-239990074:-	0	0	0	0	0	0.3529	0	0	0	0	0	0.4444	0	0	0	0	0.2875	0	0	0	0	0	1	0	0	0	0	0	0	0.6	0	0	0	0	0	0	0	0.4318	0	0	0	0.2892	0	0	0	0	0.2342	0.6102
NDUFA10	AL:chr2:239961164:239961186-239990074:239983517:239983717-239990074:-	0	0	0	0	0	0.75	0	0	0	0	0	0.7843	0	0	0	0	0.7419	0	0	0	0	0	0.6136	0	0	0	0	0	0	0.8182	0	0	0	0	0	0	0	0.6129	0	0	0	0.6667	0	0	0	0	0.6842	0.6667
HDLBP	RI:chr2:241235121:241235275-241235490:241235594:-	0.4944	1	0.3174	0.2466	1	0.4846	0.4181	1	0.2042	1	0.1314	0.2466	0.7216	1	0.467	1	0.4457	0.2834	0.2625	0.5109	1	0.202	1	0.7039	0.3525	1	1	0.2386	1	1	0.4435	0.4406	1	0.1719	0.1627	1	0.5221	0.7007	1	1	1	0.7004	0.7912	0.4	0.3186	1	1	1
SEPT2	SE:chr2:241315982-241324216:241324241-241335126:+	0	0	0	0.2783	0.1138	0	0.3251	0.0299	1	0	0.1988	0.4024	0	0	0.1429	0	0.0557	0.1652	0	0.4242	0	0.1382	0	0.175	0.2699	0.1319	0	0.441	1	0.1061	0.4195	0.5615	0.2185	0.3009	0	0.3645	0.194	0.5359	0.0462	0.2043	0.4267	0.3131	0	0.3984	0.4595	0.3218	0.439	0
STK25	A5:chr2:241497687-241498235:241497687-241498639:-	0.846	0.8754	0.8822	0.9048	0.8453	0.9407	0.9116	0.8527	0.8147	0.8186	0.9363	0.5762	0.8028	0.4541	1	0.7598	0.8724	0.8889	0.8756	0.6078	0.5421	0.7691	0.6809	0.8489	0.9226	0.8545	0.8736	0.8599	0.8792	0.6053	0.8052	0.8991	0.7959	0.8986	0.7538	0.8799	0.7769	0.7666	0.879	0.9279	0.8575	0.8813	0.8458	0.5354	0.6915	1	0.9139	0.7626
STK25	AF:chr2:241501708-241501832:241502003:241501708-241508505:241508595:-	0	0.5373	1	1	0.092	1	1	1	1	0	1	0.2209	0	0	1	0.1967	1	1	0.1716	0	0	0	0.0289	0	0	1	1	0.7922	0	0	1	1	0	0	1	1	0	0	0	1	0	1	1	0	0	0	1	1
STK25	AF:chr2:241501708-241508505:241508595:241501708-241509223:241509326:-	0	1	0	0	1	0	0	0	0	0	0	1	0	1	0	0.3062	0	0	0.2279	0	0	0.5913	0.711	0	1	0	0	0.2254	0	0	0	0	0	0	0	0	0	1	1	0	0	0	0	0	0	1	0	0
STK25	AF:chr2:241501708-241508505:241508595:241501708-241509223:241509572:-	0	0.8921	0	0	1	0	0	0	0	0	0	0.6147	0	0.5685	0	1	0	0	0.9407	0	0	0.936	0.955	0	0.9135	0	0	0.0976	0	0	0	0	0	0	0	0	0	0.5347	0.5472	0	0	0	0	0	0	0.8537	0	0
STK25	AF:chr2:241501708-241508505:241508595:241501708-241509223:241509730:-	0	0.5463	0	0	0.6923	0	0	0	0	0	0	0.859	0	0.6194	0	0.5698	0	0	0.5751	0	0	0.8883	0.9233	0	0.8366	0	0	0.4444	0	0	0	0	0	0	0	0	0	1	0.2057	0	0	0	0	0	0	0.6667	0	0
DTYMK	SE:chr2:241678649-241681919:241682333-241685769:-	0.2531	0.4025	0.4572	0.5862	0.7833	0.5801	0.684	0.5459	0.3596	0.4962	0.4198	0.369	0.4169	0.2617	0.3903	0.4951	0.551	0.7117	0.4433	0.155	0.3857	0.4589	0.6771	0.2334	0.6085	0.2482	0.6388	0.6262	0.4055	0.6281	0.5522	0.4662	0.5479	0.6592	0.4786	0.6081	0.3488	0.3795	0.4307	0.4983	0.5681	0.5134	0.3516	0.7963	0.1947	0.3056	0.4692	0.5398
CNTN6	SE:chr3:1093120-1147927:1148063-1220687:+	1	1	0.8372	1	1	1	1	1	1	0.8571	0.5333	1	0.7077	1	1	0.8462	1	1	1	1	1	1	0.949	1	0.4537	1	1	1	1	0.6579	1	1	0.8526	1	1	1	1	1	1	1	1	1	1	1	0.8806	1	1	1
SETMAR	A3:chr3:4313229-4313647:4313229-4313667:+	0	0	1	1	0	0.6825	0	1	0	0	0	0	0.4918	0	0	0	0	0	0	0	0	0	0.2911	1	1	0	0	0	0	0	0	0	0	0	0	0	0	0	0	0	1	0	0	0	0.5479	0	0	0
THUMPD3-AS1	AF:chr3:9391826-9394175:9396658:9391826-9397424:9397428:-	0	1	0.0192	0.3629	0.5156	0.6986	1	0.6667	0.4	0.5426	0.372	1	0.6957	0.1132	1	0	1	1	1	1	0.4409	0.9655	1	0.1111	0.211	0	1	0.432	0	0.5729	1	0.2614	1	0	1	1	0.505	1	1	0.5283	0	0.688	0.6535	1	0.371	0.4557	1	1
THUMPD3-AS1	AF:chr3:9391826-9394175:9396658:9391826-9398522:9398579:-	0	0.5047	1	0.4787	1	1	0.3982	0.3077	1	1	1	0.4872	0.64	0.2727	1	0	0.7438	1	1	0.463	1	0.7241	1	0.069	0.4182	0	0.5085	1	0	0.6875	0.5896	0.7419	1	0	0.3784	1	1	0.2571	0.4839	1	0	1	0.825	0.5338	1	1	0.5443	0.4737
THUMPD3-AS1	AF:chr3:9391826-9397424:9397428:9391826-9398299:9398367:-	0	0	0.51	0.3062	0.0565	0.0454	0	0.0523	0.2027	0.128	0.2229	0	0.0737	1	0	0.057	0	0	0	0	0.1784	0.0448	0	0.2376	0.3386	0	0	0.153	0	0.0759	0	0.0982	0	0.0612	0	0	1	0	0	0.08	0.2635	0.1185	0.0776	0	0.2254	0.1178	0	0
TADA3	AF:chr3:9791493-9792216:9792736:9791493-9792822:9793011:-	0.4953	0.4211	0.4953	1	0.0862	1	0.1334	1	0.6855	1	0.1879	1	0.2703	1	0.6462	1	0.3211	0.3154	0.2807	1	1	1	0.0713	1	0.3275	1	1	1	1	1	0.1126	1	0.0859	0.5031	0.264	0.0888	0.2038	0.4336	0.5185	1	0.0987	0.6985	1	1	1	0.6	1	0.6505
RPUSD3	A5:chr3:9842243-9843465:9842243-9843890:-	1	0.8105	1	1	1	1	1	0.3603	0.5278	0.4217	1	1	0.5407	1	1	1	1	1	1	1	1	1	1	0.4412	1	1	0.9479	1	0.5118	1	1	1	0.6084	0.6308	1	0.4294	1	0.4773	0.764	1	1	1	0.3968	1	1	1	1	1
RPUSD3	MX:chr3:9842082-9842199:9842243-9843890:9842082-9843465:9843601-9843890:-	0	0.36	0	0	0	0	0	1	1	1	0	0	0.6327	0	0	0	0	0	0	0	0	0	0	1	0	0	1	0	1	0	0	0	1	0.4068	0	1	0	1	0.3652	0	0	0	1	0	0	0	0	0
RPUSD3	SE:chr3:9842243-9843465:9843601-9843725:-	0	0	0.2812	0.3469	0.6441	0.0756	0	0	0	1	0	0.875	1	0	0.027	0.3158	0	0	0	0.4762	0.2679	0	0.2468	0	1	0	0.2308	0	0	0	0	0	0	0.3478	0	0	0.2	0.2222	0	0	0.1881	0.1151	0	1	0	0.2381	0	0
SH3BP5	AF:chr3:15330566-15332271:15332476:15330566-15341223:15341368:-	1	1	1	1	1	1	1	0	1	1	1	1	0	0	0	0	1	1	0	1	1	1	1	0	0	1	0	1	0	1	0	1	0.2687	0	0	0	1	1	1	1	1	0.3913	1	0	1	1	0	0
ANKRD28	AF:chr3:15795306-15796405:15797979:15795306-15859377:15859422:-	0.0925	0.1593	0.09	0.0884	0.0463	0.052	0.1174	0.1314	0.041	0.0586	0.0507	0.075	0.136	0.2727	0.0575	0.0581	0.1802	0.0574	0.1429	0.1261	0.2157	0.1522	0.1111	0.1279	0.0685	0.0615	0.0369	0.0218	0.0806	0.114	0.0809	0.1498	0.0844	0.0571	0.125	0.2488	0.0924	0.0769	0.1618	0.1923	0.102	0.1117	0.1419	0.0749	0.0598	0.2063	0.0829	0.0544
SATB1-AS1	AL:chr3:18527326-18527951:18528032:18527326-18529981:18530447:+	0.541	0.3723	1	1	0.1875	1	0.2976	0.1186	0	1	1	0.3333	0.5	1	0	0	0	0.5172	1	0.2203	0.6571	0.439	0.1849	1	1	0.5152	0.4194	0.2588	0.2647	0.4362	1	1	1	0.4333	0.1587	0.2391	0.4894	0.0843	0.7568	0.2637	1	1	0.2045	1	0.1385	1	0.3077	0.3585
RAB5A	A3:chr3:19951061-19975587:19951061-19975643:+	1	0.5333	0	0	0	0	0	0.7442	0	0	0	1	0	0	0	0.4783	0	0	1	0	0	0.5758	0	0	0	0	0	0	0	0.3684	0	1	0	1	0.7073	0	0	0	0	0	1	1	1	0	0	0	0	0
RPL15	AF:chr3:23916979:23917095-23917850:23917148:23917173-23917850:+	0.9648	0.9669	0.9718	0.8494	0.9859	0.9787	0.9685	0.9085	0.9632	0.774	0.9764	0.8152	0.9733	0.9767	0	0.9863	0.9677	0.9455	0	0	0.5859	0.9757	0.9814	0.8721	0.9901	0.9422	0.9805	0.9709	0.9381	0.9918	0.965	0.8663	0.9896	0.9781	0.9196	0.9902	0.9743	0	0.9522	0.9736	0.9786	0.9735	0.9591	0	0	0.9242	0.9835	0.9704
NGLY1	SE:chr3:25719635-25720130:25720191-25729133:-	0.7975	0	0.8286	0	0	1	0	1	1	0.7241	0	0	0.6861	1	0	0	0	0.7717	0.6102	0.7229	0.6914	0.6774	0.5405	0.2113	0	1	0.5965	0	0.8	0	0.629	1	1	1	1	0.5	1	0	0.5478	1	1	0.1656	0.2273	0	1	1	0.7719	0
CLASP2	AF:chr3:33644903-33645282:33645503:33644903-33658974:33659105:-	0.9159	0.5597	0.462	0.8617	0.4764	0.6364	0.5123	0.5398	0.7326	0.736	0.39	0.5259	0.3967	0.3839	0.8872	0.8033	0.9562	0.7857	0.4101	0.3486	0.8355	0.6417	0.7589	0.1958	0.6805	0.4318	0.8244	0.4509	0.6279	0.5897	0.4776	0.8235	0.4591	0.4881	0.7748	0.6135	0.9151	0.1642	1	0.6872	0.625	0.4349	0.4785	0.12	0.3614	0.5614	0.7353	0.4416
ARPP21	AF:chr3:35640964:35641052-35679787:35642165:35642408-35679787:+	0.6239	0.7513	0.7132	0.7125	0.7703	0.5925	0.7691	0.4518	0.4925	0.6966	0.7439	0.3678	0.6733	0.5567	0.6509	0.7282	0.5303	0.7532	0.7368	0.5625	0.6215	0.777	0.7359	0.5953	0.741	0.3103	0.775	0.7328	0.6699	0.8201	0.7921	0.6991	0.759	0.4952	0.7112	0.7208	0.6697	0.5869	0.747	0.6752	0.7096	0.7106	0.6667	0.3421	0.6111	0.2	0.6912	0.7806
ARPP21	AF:chr3:35642165:35642408-35679787:35679624:35679701-35679787:+	0.3195	0.3829	0.1568	0.1947	0.2341	0.2458	0.3333	0.1056	0.2094	0.6077	0.1775	0.2161	0.1506	0.2084	0.1378	0.0525	1	0.2746	0.1198	0.3256	0.3363	0.2897	0.1642	0.278	0.2235	0.2014	0.3283	0.2221	0.1292	0.1783	0.4828	0.1665	1	0.0814	0.0953	0.1905	0.2016	0.1557	0.9203	0.643	0.5882	0.5478	0.7176	0.3178	0.1653	0.1509	0.2938	0.1706
ARPP21	AF:chr3:35643621:35643822-35679787:35679644:35679701-35679787:+	0	1	1	1	0	1	0	0	0	1	1	1	1	1	1	1	0.7204	0	0.1414	0	1	0.2556	1	1	1	1	1	1	1	1	1	0	0.0672	0	1	0	1	0	0	1	1	0.4676	1	0	0	0	1	1
MLH1	AF:chr3:36993534:36993663-36996624:36993798:36993890-36996624:+	1	1	1	1	0	1	0	1	1	1	0.1707	1	0	1	1	1	1	1	0.2927	1	0	1	1	1	0	0	1	0	0	1	1	0	0.4253	0	0	1	0	0	1	0.6287	0	1	0	1	0.5641	0	0	1
LRRFIP2	SE:chr3:37065942-37066224:37066325-37072790:-	0.7115	0.7891	0.8768	0.8581	0.6425	0.7789	0.697	0.8025	0.8491	0.5613	0.8016	0.3611	0.7796	0.7391	0.8992	0.5208	1	0.7215	0.5179	0.6341	0.9318	0.8431	0.6214	0.8492	1	0.8527	0.6825	0.9405	0.7091	0.7949	0.4438	0.9503	0.8138	0.9048	0.9353	0.629	0.7686	0.3673	0.5038	0.5841	0.7293	0.8238	0.545	0.8871	0.6356	0.7712	1	0.8293
LRRFIP2	SE:chr3:37112980-37115054:37115095-37121492:-	0.7115	0.7891	0.8768	0.8581	0.6425	0.7789	0.697	0.8025	0.8491	0.5613	0.8016	0.3611	0.7796	0.7391	0.8992	0.5208	1	0.7215	0.5179	0.6341	0.9318	0.8431	0.6214	0.8492	1	0.8527	0.6825	0.9405	0.7091	0.7949	0.4438	0.9503	0.8138	0.9048	0.9353	0.629	0.7686	0.3673	0.5038	0.5841	0.7293	0.8238	0.545	0.8871	0.6356	0.7712	1	0.8293
LRRFIP2	SE:chr3:37121691-37127630:37127680-37129063:-	0.7115	0.7891	0.8768	0.811	0.6425	0.7789	0.697	0.8025	0.8491	0.5613	0.8016	0.3611	0.7796	0.7391	0.8992	0.5208	1	0.7215	0.5179	0.6341	0.9318	0.8431	0.6214	0.8492	1	0.8527	0.5658	0.9405	0.7091	0.7949	0.4438	0.9503	0.8138	0.9048	0.9353	0.629	0.7686	0.3673	0.5038	0.5841	0.7293	0.8238	0.545	0.8871	0.6356	0.7712	1	0.8293
ACAA1	MX:chr3:38127866-38129290:38129388-38131926:38127866-38131596:38131638-38131926:-	0.9262	0.9753	0.8823	0.8578	0.8664	0.614	0.799	0.7752	0.9412	0.7948	0.6412	0.8107	0.8431	0.8163	0.7695	0.6839	0.9142	0.6415	0.7801	0.9246	0.7957	1	0.6018	0.7206	0.751	1	0.8067	0.7451	0.5734	0.5553	0.6448	0.8878	0.9809	0.5249	0.6409	0.6989	0.786	0.8835	0.8343	1	0.7647	0.7838	0.6756	1	0.6949	0.7981	0.8129	0.7154
EXOG	MX:chr3:38506968-38513750:38513868-38523901:38506968-38519262:38519377-38523901:+	0	1	0	0.7586	1	1	1	0	1	1	1	1	1	1	1	1	1	0.6	0.5	1	0.7963	0.7714	0	0	1	1	1	0.4286	1	1	1	1	1	1	1	1	1	1	1	0.6486	1	0.6923	0.4857	1	0	0.5926	1	1
EXOG	SE:chr3:38496530-38497629:38497684-38501355:+	0	1	0	0.7838	1	1	0.1733	0	1	0.7778	1	1	0.2041	1	1	0.4333	1	0.5682	0.5	1	0.36	0.3889	0	0	0.46	0.5385	0.3611	1	1	0.0476	0.3396	0.64	0.3143	1	0.6216	1	1	0.7333	1	0.6491	1	0.5843	0.4487	1	1	0.4576	1	0.4737
CTNNB1	A3:chr3:41194941-41195628:41194941-41195631:+	1	1	1	1	1	1	1	1	1	1	0.7534	0	0	1	0	0	1	1	1	1	0	1	1	1	1	0	1	1	1	0.8742	1	1	0	1	1	0	1	0	1	1	1	1	0	0	1	0	1	0
CTNNB1	AF:chr3:41200111:41200381-41224021:41222086:41222345-41224021:+	0	0.1008	0.3667	0.1823	0.129	0	0	0.2984	0	0	0.0964	0.2913	0.2115	0.1905	0.2885	0	0.2588	0.0917	0	0.2045	0	0.3247	0.08	0.2797	0.1689	0.5846	0.2047	0	0.1864	0	0.0988	0	0.1657	0.2714	0.0938	0.255	0.1367	0	0.2294	0.1818	0	0.2851	0.5821	0	0.2653	0.1914	0	0.2552
POMGNT2	SE:chr3:43081536-43090488:43090609-43105836:-	0.3011	0.5338	0.3966	0.4761	0.317	0.5219	0.4189	0.3048	0.2732	0.2885	0.6006	0.1662	0.4655	0.4935	0.3978	0.2959	0.5443	0.4276	0.4674	0.1889	0.6069	0.4277	0.452	0.3895	0.5106	0.406	0.4254	0.4341	0.2246	0.4761	0.4752	0.4847	0.371	0.4296	0.5829	0.4146	0.3962	0.2206	0.3925	0.5545	0.3852	0.4687	0.4476	0.0566	0.47	0.3342	0.4067	0.3104
KIF15	SE:chr3:44761884-44774395:44774437-44775254:+	0	0	1	0	1	0	0	1	0	0	0	0	1	1	0	1	0	0	0	0	0	0	0	0	0	0	0	0	0	0	0	0	0	0	0	0	1	0	0	0	0	0	0	0	1	0	0	0
LIMD1-AS1	AF:chr3:45680071-45688376:45688882:45680071-45689020:45689134:-	0.341	0.2181	0.2821	0.6571	0.5688	0.6529	0.3988	0.2667	0.4464	0.3402	0.1756	0.2676	0.9293	0.6957	0.3991	0.6754	0.5538	0.7284	0.2945	0.4574	0.4352	0.2193	0.1812	0.2514	0.1898	0.7049	0.3103	0.2863	0.5936	0.4268	0.3954	0.4286	0.5	0.2373	0.3655	0.4979	0.3478	0.4072	0.4686	0.3874	0.8091	0.7755	0.6824	0.2686	0.2655	0.25	0.5385	0.3768
PTH1R	AF:chr3:46883357:46883634-46893907:46892721:46892815-46893907:+	0.8044	0.1602	0.8789	0.6164	0.9208	1	0.7473	0.6978	0.7005	1	0.7996	0.8976	0.4137	1	0.4211	0.7265	0.4375	0.6794	0.9025	0.7601	0.25	0.4016	0.1589	0.8932	0.6691	0.4782	0.7615	0.3333	0.8981	0.1818	0	0.7823	0.6474	0.1333	1	0.7219	1	0.9488	0.8066	0.71	0.5971	0	0.3784	1	0.445	0	1	0
KIF9	MX:chr3:47267263-47271237:47271461-47275325:47267263-47273552:47273658-47275325:-	0	0	0	0	0	0	0	0.28	0.381	0	0	0	0	1	0	0.2424	0	0	0.0392	0	1	0	0.2459	0	0.6875	0	0	0	0	0	0	0	0	0	0	0.0286	0.2353	0	0	0	0	0.303	0	0	0	0	0	0.2097
SHISA5	AF:chr3:48501293-48504019:48504129:48501293-48504423:48504795:-	0	0.3404	0	0.1163	0.5056	0.1742	0	0.4171	0.3659	0	0.3688	0	0.2682	0	0.6868	0.6011	1	0	0	0.3992	0.5597	0.0764	0.3265	0.5816	0	0	0.5455	0.5913	0.6715	0	0.7173	0	0	0.4381	0	0.5501	0	0.2191	0.338	0.6546	0.5	0	0	0.3162	0.3429	0.6399	0.565	0.0494
SLC26A6	AF:chr3:48633635-48633724:48633831:48633635-48635371:48635454:-	0	0	0	0	0.7619	0	1	0	0	0.5833	1	0	1	1	0	1	1	0	0	0	0	1	1	0	0	0	0	0	0	0	1	0	1	0	1	1	0	0	0	0	1	0	1	0	0	0	1	1
AMT	A3:chr3:49420342-49421492:49419788-49421492:-	1	0.9523	1	0.931	1	1	1	1	0.9856	1	1	1	0.9913	1	1	1	0.9688	1	0.9624	0.7727	1	0.9938	1	1	1	1	0.8559	1	1	1	1	1	1	1	0.9034	0.8771	1	1	0.8889	1	1	1	0.9007	0.8381	1	0.9405	1	1
CYB561D2	AF:chr3:50366223:50366331-50367796:50367465:50367521-50367796:+	0.1882	0.1707	0.3777	0.5616	0.2742	0.4375	1	0	0.2683	0	0	0	0.5267	1	0.1627	0	0	1	0.4615	0	0	0.4324	0.2963	0.2424	0	1	0.5888	0.5982	0	0	0	0	0	1	0.7255	0.3559	1	0.2857	0.5433	1	0	0	0	0.8581	0	0	0	0.5633
PCBP4	AF:chr3:51967434-51968126:51968184:51967434-51968310:51968387:-	0	0.8237	1	0.7946	0	0.7435	0	0	0	0	0	0	0.8977	0	0	0	0.7783	0	0.7389	0	0	0	0	0	1	1	0	0.7995	0.5644	0.4035	0	0	0	1	0.7912	0	1	0.3421	0.3147	0	0	0.721	0	0	0	0	0	0
PCBP4	AF:chr3:51967434-51968126:51968184:51967434-51968344:51968403:-	0	0.6	0.6538	0.5754	0	0.8149	0	0	0	0	0	0	0.8579	0	0	0	0.6065	0	0.7342	0	0	0	0	0	0.5732	1	0	1	1	0.184	0	0	0	1	1	0	0.2513	1	0.4184	0	0	0.4083	0	0	0	0	0	0
ABHD14A-ACY1	SE:chr3:51984158-51985207:51985271-51985361:+	0	0.2137	0.7525	0.4604	0.6316	0.4857	0.8544	0	0.1616	0.6939	0.3899	0.6349	0.3412	0.593	0.5797	0.8929	0.2073	0.3333	0.9511	0.5043	0.8807	0.3892	0.7368	0.825	0.7768	0.6387	0.3288	0.7692	0.4894	0.0128	0.8942	0.7172	0.782	0.8253	0.2609	0.4967	0.7037	0.8205	0.3192	0.7556	0.4914	0.1759	0.1875	0.4688	0.7222	0.6031	0.7753	0.2487
PHF7	A3:chr3:52421754-52422222:52421754-52422760:+	0	0	1	1	1	0	1	1	0.4091	1	0	1	1	1	0	1	0	1	0	1	0	1	0.7895	1	0	1	0	1	1	0	1	0	1	1	1	0.8056	1	0	1	1	1	0.3333	1	1	0	1	1	1
CACNA1D	MX:chr3:53753682-53761998:53762081-53769973:53753682-53762551:53762634-53769973:+	0.3333	0.1367	0.2056	0.3614	0.1919	0.1612	0.2155	0.1217	0.2651	0.1716	0.2395	0.3415	0.2841	0.1867	0.25	0.1923	0.2569	0.2629	0.2129	0.4483	0.4231	0.1831	0.2125	0.2	0.3277	0.2154	0.2222	0.1271	0.1974	0.3204	0.2205	0.1184	0.3027	0.1538	0.2158	0.3691	0.1921	0.2131	0.1754	0.1987	0.25	0.2143	0.1615	0.3667	0.1783	0.4839	0.1866	0.2428
ERC2	SE:chr3:55511276-55606780:55606966-55683794:-	1	0.5231	0.9459	0.4355	0.3404	0.5739	0.5729	0.3256	0.2143	0.5	0.6667	0	0.2741	0.4306	0	0.8837	0.3594	0.6667	0.5351	0.6429	0.7387	0.2937	0.5352	0	0.4167	0.75	0.4078	0.3871	0.48	0.4101	0.6203	0.6	0.4324	0.6471	0.6939	0.4364	0.2883	0.3243	0.3563	0.355	0.3813	0.5064	0.5679	0.3636	0.6136	0.2857	0.3761	0.5556
ARF4-AS1	SE:chr3:57598051-57600059:57600169-57600743:+	0	0	0	0	0	0	0	0	0	0	0	0	0	0.374	0	0	0	0	0	0	0	0	0	0	0	0	0.25	0	0	0	0	0	0	1	0	0	0	1	1	1	0	0	1	0	1	0	0	1
FLNB	AL:chr3:58150002-58150105:58151391:58150002-58153375:58153641:+	0	0.6154	1	1	1	1	1	1	0	0.1489	1	0.0704	1	0.0606	1	1	0.6579	1	1	0.1233	0.0735	1	0.125	0	0	0.1818	1	1	0	1	1	0.0625	0.0488	0.25	0	1	1	0.1714	0.0714	0.0962	1	1	1	0.1026	1	1	0.0619	0.1148
PXK	AL:chr3:58412963-58420536:58420960:58412963-58424752:58425151:+	1	0.8968	1	1	0.7636	0.9888	0.7333	0.6635	1	0.7173	0.985	1	0.7626	1	1	0.7273	1	0.7901	1	0.5432	1	1	0.8238	0.4522	0.6519	0.5619	1	0.9604	0.61	0.7634	0.74	0.7974	0.7043	0.7013	1	0.453	0.7092	0.4516	0.8727	1	0.6163	0.6857	0.8955	0.8919	1	0.4579	0.9528	0.8042
PXK	AL:chr3:58412963-58420539:58420735:58412963-58424752:58425151:+	1	0.815	1	1	0.6667	0.982	0.7249	0.7107	1	0.7103	0.9695	1	0.8156	0	1	0.7	1	0.7595	0	0.2885	1	1	0.7518	0.3582	0.7211	0.5201	1	0	0	0.5901	0.6727	0	0.3858	0	1	0.34	0.7233	0.2917	0.7987	1	0.6019	0.6832	0.7444	0.8374	1	0	0.9321	0.773
CADPS	MX:chr3:62499268-62512751:62512768-62516059:62499268-62513638:62513706-62516059:-	0.6667	0.8064	0.7808	0.7786	0.7121	0.7756	0.7833	0.7464	0.8356	0.751	0.7464	0.6505	0.7579	0.7907	0.966	0.7553	0.8946	0.8023	0.8232	0.7521	0.8942	0.7506	0.7413	0.6118	0.8053	0.7439	0.7675	0.6354	0.8214	0.7328	0.7299	0.8784	0.8382	0.7262	0.7332	0.6926	0.8185	0.6903	0.8177	0.8301	0.7599	0.7886	0.7676	0.7105	0.8378	0.7092	0.7724	0.6359
CADPS	SE:chr3:62499268-62512751:62512768-62516059:-	1	0.9861	0.9341	0.9778	0.9523	0.9187	0.9809	0.9231	0.9968	0.9602	0.9597	1	0.9721	0.9411	0.9827	0.9102	0.8364	0.9713	0.9867	0.8922	0.8493	0.9635	0.9666	0.8125	0.9855	0.9482	0.9413	0.9278	0.7473	0.9736	0.9823	0.9466	0.992	1	0.9462	0.9504	0.9409	0.7027	0.984	0.9548	0.9476	0.9537	0.9734	0.3857	0.8774	0.768	0.9853	0.9365
AC136289.1	AF:chr3:63786071-63805038:63805093:63786071-63826824:63827445:-	0.7391	0.5179	0.3636	0.5645	0.2121	0.4043	0.2941	1	1	0.6512	0.3396	0.3636	0.1778	0.0968	0.6667	1	0.2555	0.4231	0.0792	1	0.1111	0.1695	0.2703	1	0.12	0.6818	0.72	0.4493	0.3158	0.3735	0.6538	0.6909	0.1404	1	0.1176	0.1719	0.4762	0.381	0.2963	0.3778	0.4138	0.35	0.2969	0.4667	0.3429	1	0.4583	0.5294
MAGI1	AF:chr3:65493631-65597681:65597735:65493631-65621972:65622090:-	1	0.9394	0.8039	1	0.8529	0.9104	0.95	0.8542	1	1	1	0.76	0.9463	1	0.8654	1	0.9684	0.8333	0.8611	0	0.7168	0.894	0.9167	0.52	0.9391	0.8085	0.9857	1	0.7222	0.8467	0.9106	0.9589	0.9667	0.7667	1	0.6102	0.8923	0.7619	0.9549	0.9423	0.9535	1	0.9198	0.4615	0.9468	0.3571	0.9615	0.943
ROBO2	AF:chr3:76311096:76311417-77098014:77040730:77040846-77098014:+	0	1	1	1	0	1	1	0	0	0	1	1	1	1	0	1	0	0	1	1	0	1	1	0	1	1	0	1	1	1	0.8	1	1	0	1	1	0	0	1	1	0	1	0	0	0	0	1	0.8182
ARL6	AL:chr3:97788119-97791214:97791347:97788119-97798024:97798535:+	0	0	0	0	0	0	1	0	0	0	0	0	0	0	0	0.573	0	0	0.4615	0	0	0	0	0	0	0	0	0	0	0	0	0	0	0	0	0	0	0.3451	0	0	0	0	0	0.7368	0	0	0	0.638
CLDND1	AL:chr3:98500840:98501520-98517052:98515487:98516879-98517052:-	0.1006	0.0394	0.0908	0.25	0.0506	0.5209	0.6048	0.0954	0.6484	0.0342	0.1217	0.2402	0.1491	0.2422	0.0603	0.1343	0.1144	0.0768	0.3478	0.1687	0.0505	0.1379	0.1719	0.0519	0.2342	0.2035	0.0434	0.7606	0.3009	0.106	0.0236	0.0552	0.0599	0.0975	0.4425	0.796	0.0865	0.3073	0.0416	0.0222	0.0275	0.2786	0.0186	0.1889	0.0615	1	0.0324	0.7006
CLDND1	AL:chr3:98500840:98501520-98517052:98516654:98516879-98517052:-	0.0871	0.0816	0.1846	0.0712	0.0363	0.131	0.0834	0.1166	0.1697	0.0361	0.0405	0.1013	0.0617	0.0737	0.1106	0.0724	0.0376	0.0238	0.1973	0.1821	0.104	0.0742	0.0595	0.064	0.0868	0.1016	0.0414	0.1098	0.2787	0.1387	0.0099	0.116	0.0273	0.0856	0.0986	0.1746	0.0683	0.2577	0.0455	0.0126	0.0291	0.051	0.0144	0.1336	0.0379	0.2337	0.0385	0.1124
CLDND1	SE:chr3:98521437-98521653:98521718-98522849:-	1	0.9948	0.8718	0.8182	0.9144	0.8655	0.33	0.9343	0.4412	0.9633	0.8403	0.6796	0.9122	0.663	0.9627	0.8678	0.9411	1	0.8333	0.9443	1	1	0.8346	0.8687	1	0.8342	1	0.2394	0.8927	0.9017	1	1	0.9191	0.8319	0.7875	0.5312	0.9104	0.5875	0.9461	0.9648	0.8899	0.6144	0.9649	0.9222	0.9644	0	0.9282	0.2052
CMSS1	MX:chr3:99818043-100051232:100051306-100146973:99818043-100141530:100141645-100146973:+	1	0.7494	0.6837	1	1	1	1	1	1	1	0.8983	1	1	1	1	0.7438	0.7983	1	0.6511	0.8684	1	0.7196	0.9254	1	0.9487	0.8969	1	1	1	0.8808	0.8339	0.8441	1	1	0.8667	0.9252	1	0.8945	0.9259	0.3807	0.9286	0.6801	0.8942	1	0.565	1	0.8858	0.8075
TFG	A5:chr3:100709721-100713643:100709431-100713643:+	0.6374	0.5013	0.6417	0.7688	0.5779	0.5324	0.7099	0.5401	0.4533	0.6916	0.6583	0.6291	0.5968	0.4092	0.4603	0.5846	0.3559	0.5757	0.9036	0.6587	0.4411	0.6678	0.4772	0.5408	0.681	0.3847	0.6676	0.4989	0.549	0.8159	0.6122	0.774	0.6239	0.3614	0.407	0.6753	0.5905	0.6252	0.7632	0.6591	0.5599	0.6403	0.4325	0.4873	0.3556	0.4606	0.6267	0.6422
CD200	AF:chr3:112332347:112332701-112340902:112333068:112333224-112340902:+	0.8462	1	0.4815	0.4643	1	0.4	0.4378	0.4717	0.4308	0.7115	1	0.3	0.3889	1	0.8667	0.4149	0	0.7129	0.6559	0.2424	1	1	0.2072	0	0.6573	0.7727	0.6667	0.8235	0.7755	0.4725	0.5032	0.5652	0.2701	0	0.3125	0.5797	0.5714	0.5556	0.4959	0.3383	0.2655	0.3355	0.4405	0	0	0.5397	0.725	0.6042
ZBTB20	AF:chr3:114974416-115100175:115100295:114974416-115147219:115147271:-	0	0	0	0	0.5926	0	0	0	0.52	0.4545	0	0	0	0	0	0	0.2819	0.4	0	0.3333	0	0	0	0	0	0	0.7391	0	0	0	0	0.4	0.6471	0.6154	0	0	0.5	0	0.0909	0.4231	0	0.225	0	0.4355	0	0.6271	0	0
B4GALT4	AF:chr3:119237070-119240565:119240664:119237070-119240850:119240878:-	0	0.2533	0	0.2763	0	0	0	0	0	0	0	0.6395	0	0.5769	0	0.4186	0	0.2093	0.44	0.2931	0.1967	0	0.3636	0.5068	0.2581	0.4881	0.2658	0	0	0	0	0	0	0	0.5652	0.1488	0	0.2667	0.2237	0.1596	0.7295	0	0	0	0.3443	0.2549	0	0.5593
SEMA5B	AF:chr3:122961301-122976000:122976134:122961301-122992785:122993273:-	0.597	0.3821	0.1236	0	0	0	0.4924	0	0.4167	0	0	0	0	0.1579	0	0	0	0	0	0	0	0	0.1648	0	0	0	0	0.4729	0	0	0.2038	0	0	0	0	0.5547	0	0	0.2987	0.2571	0	0.262	0	0	0	0.0896	0	0.1473
SEMA5B	AF:chr3:122961301-122976000:122976134:122961301-123027464:123027812:-	0.4545	0.2089	0.2895	0	0	0	0.7207	0	0.678	0	0	0	0	1	0	0	0	0	0	0	0	0	0.2812	0	0	0	0	0.6289	0	0	0.3879	0	0	0	0	1	0	0	0.2875	1	0	0.6691	0	0	0	0.0833	0	0.427
KALRN	AF:chr3:124562700:124563089-124632420:124584682:124584906-124632420:+	0.173	1	1	0	0.3308	1	0.831	0.7154	0.4922	1	0.7238	0.3885	0.7606	1	0.8333	0	0	0.2414	1	0.1149	0.0214	1	1	0.3611	1	0.5846	1	1	0.281	1	1	0.8968	0	0.5437	0.9343	0	1	0.13	1	1	1	1	1	0	0.5381	0.5812	1	0
SLC41A3	MX:chr3:126051050-126056358:126056513-126067947:126051050-126067486:126067586-126067947:-	0	0	0	0	0	0	0	0	0.2632	1	0	0	0	0.3214	0	0	0	0	0	1	0	0	0	0	0	0	0	0	0	0	0	0	0	0	0	0	0	0	0	0	0.2167	0	0	0	0.5294	0	0	0
RAB7A	SE:chr3:128798069-128807543:128807671-128813327:+	0	0	0	0	0	0	0	0	0	0	0	0	0	1	0	1	0	0	0.8286	0	0	0.303	0	1	0	0.6216	0	0	0	1	0	0	0.9306	0	0	0	0	0.3556	0.5938	0	0	0	1	0	0	0	0	0
IFT122	A3:chr3:129451998-129463545:129451998-129463560:+	0	0.4711	0.2875	0.5486	0.6432	0.6698	0.5166	0.5551	0.8957	0.142	0.4261	0.6982	0.6797	0	0.6259	0.9023	0.476	0.3729	0	0.6443	0.5376	0.6836	0.3395	0.1404	0.1782	0	0.7599	1	0	0.8953	0.4399	0.1093	0.2869	0.4	0	0.6951	0.5542	0.4536	0.9009	0.3365	0	0	0.393	0.6974	0	0.4199	0	0.575
IFT122	SE:chr3:129451998-129461228:129461304-129463560:+	0.2756	0.4	0.3365	0.4042	0.5377	0.5901	0.4269	0.5183	0.8922	0.2936	0.4228	0.5759	0.5498	0.4167	0.45	0.8775	0.2217	0.3817	0.2709	0.608	0.5474	0.3123	0.2278	0.4453	0.2552	0.3008	0.694	1	0.3032	0.6899	0.536	0.2534	0.3179	0.4789	0.3112	0.6546	0.4861	0.4819	0.9258	0.2987	0.3205	0.345	0.3007	0.816	0.3441	0.4344	0.291	0.5736
NPHP3-ACAD11	A3:chr3:132644896-132681914:132644891-132681914:-	0	0	0.4659	0.4118	0.4134	0.2759	0.534	0.4478	0.6338	0.5789	0	0	0	0	0.5408	0.2857	0	0.411	0	0.5075	0.3649	0	0	0.0968	0	0	0.3235	0.3571	0	0.2353	0.1815	0	0.4085	0.8125	0.7246	0	0	0.3846	0	0	0.4762	0	0.3569	0.7068	0	0	0.3971	0
ANAPC13	AF:chr3:134482931-134485320:134485703:134482931-134486587:134486716:-	0	0	0	0	0	0	0.7388	0.6226	0	0.4762	0.3862	0	0.7877	0	0	0	0	0	0.3869	1	1	0	0	0.791	0	1	1	0	0	0.3097	0	0	0.3611	0	0	0.7169	1	0.6471	0.2911	0.4336	0	0.4398	0	0	0	1	0	0
CEP63	AF:chr3:134486057:134486202-134495296:134486205:134486556-134495296:+	0	0	0	0	0.3465	0.2451	0	0	0	0.6786	0	0.2319	0.1597	0	0.7727	0.4371	0.4083	0.4881	0	0.2632	0	0	0	0	0	0.4754	0.037	0	0.1282	0	0	0	0	0.6111	0.1275	0.5728	0.4348	0.4286	0.5192	0.2	0	0	0	1	0.8261	0.8163	0	0.3864
CEP63	AL:chr3:134552012-134561377:134561766:134552012-134574793:134574891:+	0	0	0	0	0.5556	0.1506	0	0	0	0.6496	0	0.172	0.0836	0	0.2906	0.2418	0.2899	0.306	0	0.1942	0	0	0	0	0	0.2566	0.0131	0	0.0282	0	0	0	0	0.1398	0.1625	0.4207	0.1198	0.4038	0.3085	0.1209	0	0	0	0.2316	0.8906	0.292	0	0.2152
CEP63	AL:chr3:134552012-134561377:134561766:134552012-134574793:134575013:+	0	0	0	0	0.1651	0.1225	0	0	0	0.2695	0	0.097	0.1742	0	0.1181	0.2037	0.4804	0.224	0	0.0816	0	0	0	0	0	0.179	0.0084	0	0.049	0	0	0	0	0.0855	0.0546	0.4266	0.2062	0.1647	0.389	0.1009	0	0	0	0.2366	0.4101	0.1626	0	0.2824
PPP2R3A	AL:chr3:136106322-136106480:136106920:136106322-136145043:136145384:+	0.4776	1	1	1	0.3621	0.6333	1	1	0	0.9167	0	1	0.875	0	1	0.1556	1	0.3488	0.4068	1	0	1	0.6901	1	0	0	0.4603	0.6275	0.2609	0.4179	0.2923	1	1	0.6316	1	1	1	0	0.2286	1	0.6727	1	0	0.72	0.32	1	1	0.5
CLDN18	AF:chr3:137998735:137999088-138023658:138010216:138010445-138023658:+	0	1	1	0.3333	0	0	0	0	0	1	1	0	1	0	0	0	0.8125	0	0	0	0	0	0	1	1	0	0.25	0	0	0	1	1	0	1	0	0.4	1	0	0	1	1	0	0	0	0	0	1	0
FAIM	SE:chr3:138608937-138619711:138619770-138621407:+	0.5818	0.4063	0.2394	0.4301	0.2719	0.4342	0.5527	0.3456	0.3656	0.173	0.1186	0.2227	0.334	0.1271	0.4169	0.4518	0.7005	0.2102	0.435	0.0695	0.5222	0.8905	0.74	0.2381	0.3305	0.3457	0.2567	0.262	0.3352	0.3608	0.6277	0.6231	0.6032	0.57	0.3352	0.4172	0.5332	0.4511	0.4029	0.2138	0.1899	0.3496	0.1838	0.0926	0.2649	0.1861	0.3203	0.2478
ZBTB38	MX:chr3:141386937-141387441:141387887-141403927:141386937-141396259:141396503-141403927:+	0	0.8289	0.625	0	0	0.8286	0.85	0.5294	0	0.4667	0.2963	0.125	0.1111	1	0	0.675	0.9466	0	1	0.2143	0.597	0.7778	0.7321	0	0.7674	0	0.75	1	0.4706	0.7073	0	0	0.6667	0	0.5333	0.3929	0.8378	0	0	1	0.4762	0.9048	0.5484	0	0	0.46	0.6	0.7727
TFDP2	AF:chr3:142005544-142028579:142028646:142005544-142090792:142090838:-	0	0	0	0	1	0	0	1	1	0	0	1	0	0	0.2708	0	0	0	1	0	0	0	0	0	1	0	0	0	0	0	0	1	0	0	0	0.2674	0	0	1	0	0	0	0	0	0	0.3367	0	0
GK5	SE:chr3:142183049-142184711:142185793-142185929:-	0.525	0.716	0.4633	0.7036	0.6856	0.6413	0.6533	0.5091	0.5776	0.6757	0.631	0.5742	0.6195	0.6343	0.4825	0.6624	0.606	0.6562	0.644	0.5314	0.6442	0.6561	0.6579	0.6393	0.6133	0.6721	0.6903	0.6282	0.4913	0.601	0.7204	0.6039	0.7205	0.5541	0.6942	0.6331	0.5606	0.4257	0.681	0.6268	0.6345	0.6456	0.7808	0.2816	0.4979	0.5284	0.6471	0.6695
RP11-80H8.4	AF:chr3:143123362:143123576-143131718:143131274:143131628-143131718:+	0	0	0	0	0.2584	0	0	0	0	0	0.6667	0	0	0	0.5625	0	0	0	0	0.4667	0.4681	0	0	0	0	0.2143	0.6207	0	0.3556	0.3607	0	0.2286	0	0	0	0	0	0	0.4651	0.3103	0	0	0	0	0	0	0	0
PLSCR1	SE:chr3:146521705-146521833:146521981-146525605:-	1	0	0.2703	0.2609	0	0	0	0.35	1	0	0	0	0	0	0.36	1	0	0	0	0.4272	0.1176	0	0	0	0	0	0.7568	0	0	0	0	0	0	0.1538	0.4821	0	0.3231	0	0	0.7	0	0	0	0	0	0.625	0	0.7874
PFN2	AF:chr3:149968550-149970725:149970922:149968550-149971052:149971223:-	0.9275	0.5247	0.8785	0.8506	0.8918	0.9297	0.7188	0.9091	0.8782	1	0.9178	0.9613	0.4513	0.6005	0.9507	0.7418	0.857	0.964	0.6035	0.8583	0.9008	0.5248	0.9211	0.8673	0.9862	0.9404	0.9361	0.9136	0.9605	0.84	0.7756	0.7576	0.8708	0.8671	0.4901	0.8596	0.8633	0.6959	0.6154	0.7445	0.9576	0.73	1	0.8553	0.5324	0.8355	0.8752	0.7332
PFN2	AF:chr3:149968550-149970725:149970922:149968550-149971153:149971213:-	1	1	1	1	1	1	1	1	1	0.8324	0.9336	1	1	1	1	1	1	1	0.7709	1	1	1	1	0.6523	1	1	1	1	1	1	1	1	1	1	1	1	1	0.9263	0.685	1	1	1	1	1	1	1	1	1
MBNL1	AF:chr3:152268920:152269092-152414941:152269449:152269778-152414941:+	0	0	0	0	0	0	0	0	0.7931	0	1	0	0	0	1	1	0	1	1	0	0.6522	0	0	0.5	1	0	0	0	0	0	0	0	0	0	0	1	0	0	0	0	0	0	0	1	0	1	0	0
PLCH1	AF:chr3:155596378-155675997:155676039:155596378-155704146:155704208:-	0.2629	0.9056	0.7059	1	0.3896	0.4639	1	0.3713	0	0.6436	0.6889	0.1413	0.8512	0.7297	0.3172	0.7568	0.9962	0.5887	0.6635	1	0.625	1	1	0.2235	0.7233	0.3592	0.7836	0.3525	0.3306	0.7869	0.8977	0.9424	0.8053	0.6579	1	0.6439	1	0.4239	0.7757	0.3211	0.9315	0.8403	0.3651	0.2207	0.3664	1	0.7957	0.8046
PLCH1	SE:chr3:155485710-155486147:155486206-155488028:-	0.2629	0.8799	0.6792	0.9888	0.3896	0.4265	0.9346	0.3472	0	0.6367	0.6382	0.1171	0.7944	0.6968	0.3172	0.7179	0.8829	0.5309	0.6364	0.8699	0.4261	1	0.9614	0.1827	0.7093	0.3394	0.7462	0.3525	0.2963	0.7207	0.7874	0.9101	0.7913	0.6579	0.9821	0.5346	0.8697	0.3679	0.7292	0.2954	0.9252	0.7685	0.3651	0.1903	0.3582	0.9196	0.7924	0.7292
KCNAB1	AF:chr3:156120548:156120886-156421616:156142962:156143420-156421616:+	0	0	0	0	0.0827	0	0.1701	0	0	0	0	0	0.3744	0	0	0	0.8825	0	0.0806	0	0.1094	0.875	0.0471	0	0	0	0	0	0	0.0052	0	0	0.284	0.4455	0.6608	0.0487	0	0.0134	0	0	0.0324	0.7614	0	0.4856	0.5	0.0692	0	1
IQCJ-SCHIP1	SE:chr3:159245907-159252727:159252807-159262548:+	1	0.8844	0.9106	0.7421	0.4123	0.493	0.629	1	1	0.347	0.6735	0.9492	0.8617	0.7314	1	0.59	0	1	0.6732	1	1	0.8187	0.6869	1	0.5	0.6552	1	0.5842	0.8	0.5589	0.506	0.8263	0.47	0.776	0.786	0.7643	0.5952	1	0.9121	0.6491	0.1656	0.6965	0	0	0	0.8034	0.6608	0.841
TRIM59	AF:chr3:160439186-160448726:160448937:160439186-160485359:160485773:-	0.1557	0.1017	0.0417	0.129	0.0977	0.0547	0.0513	0.037	0.2727	0.0742	0.0351	0.0921	0.0659	0.25	0.1719	0.03	0.1579	0.0984	0.2188	0.0417	0.6364	0.2292	0.0395	0.0759	0.039	0.0621	0.0619	0.1402	0	0.1077	0.1072	0.1935	0.0523	0.3478	0.055	0.1935	0.0531	0.1429	0.1257	0.1157	0.0556	0.1695	0.0978	0.0613	0.2143	0.2	0.1685	0.1333
ZBBX	SE:chr3:167242643-167252126:167252211-167282238:-	0.5571	0.5633	0.7081	0.5107	0.5307	0.5943	0.6303	0.4651	0.6134	0.752	0.6167	0.7584	0.5406	0.5283	0.5611	0.3834	0	0.4179	0.4577	0.4434	0.3255	0.4474	0.6719	0.4928	0.5381	0.7129	0.5657	0.5804	0.7262	0.6342	0.5413	0.6707	0.465	0.7055	0.6016	0.537	0.5576	0.5845	0.4963	0.5268	0.4692	0.5399	0.4674	0.5869	0.3671	0.5449	0.5392	0.6397
ZBBX	SE:chr3:167372950-167373706:167373787-167379638:-	1	0.9394	1	0.8174	0.8222	0.9488	0.608	0.8904	1	1	0.9579	1	0.8066	0.6757	1	0.8618	0	0.9274	0.8741	1	1	0.9378	1	1	0.8364	1	0.7951	0.9405	1	1	0.9353	0.9162	0.9259	1	0.9669	0.9645	0.932	0.9426	0.8496	0.8776	1	0.8768	1	0	0.9184	0.9167	0.8556	0.9102
SERPINI1	A5:chr3:167736135-167789111:167735823-167789111:+	0.398	0.3791	0.4341	0.3346	0.3616	0.4153	0.3709	0.3191	0.4852	0.3687	0.4029	0.3055	0.3962	0.441	0.3593	0.3395	0.4652	0.3039	0.3615	0.3875	0.3167	0.4707	0.3602	0.3323	0.4112	0.3315	0.4686	0.3739	0.4117	0.3833	0.3836	0.378	0.3815	0.3467	0.4132	0.4025	0.4067	0.4215	0.4247	0.387	0.3861	0.4217	0.3986	0.2302	0.4002	0.3281	0.4523	0.3418
MECOM	AF:chr3:169143832-169144997:169146288:169143832-169146477:169146539:-	0	1	1	1	1	1	0	0	0	0	0	0.75	1	1	0	1	0	1	1	1	1	0	0.5	1	0.7	0.5926	0	0.8333	0	0	1	1	0.5	0	1	1	1	0	1	1	0	0	1	1	1	0.5	0.2821	1
LRRC34	AF:chr3:169807709-169808023:169808079:169807709-169808628:169808719:-	0	0	1	1	0.4945	0	1	0	0	0	0.5152	0	0	0	0	1	0	0	0	0	0	0	0	0	0	0	0	0	1	0.1209	0	0	0	0	0	0	0	0	0	0	0	0	0	0	0	0	0	0.4146
PLD1	SE:chr3:171677694-171686685:171686798-171687371:-	0.1523	0.1548	0.1417	0.0552	0.2125	0.1882	0.2149	0	0	0.1537	0.3041	0.2647	0.3737	0.0696	0.0638	0.0426	0	0.2282	0.3056	0.1633	0	0.274	0.4202	0.0427	0.2681	0.2037	0.2053	0.1282	0.2029	0.2331	0.0831	0.1084	0.1385	0.1136	0.3143	0.4286	0.0816	0.1875	0.2153	0.084	0.0667	0	0.1257	0	0.0792	0.1835	0.2363	0.2922
NDUFB5	AF:chr3:179604890:179604939-179616983:179615206:179616049-179616983:+	0	0.8776	0	0	0	0	0	0	0.7875	0.8077	0	0	0	0	0	0	0	0	0	0	0	0	0	0.8405	0	0	0	0	0.8405	0	0.5871	0	0	0	0.6894	0	0	0.9818	0	0	0	0	0	0	0	0	0	0.3043
NDUFB5	AF:chr3:179604890:179604939-179616983:179616007:179616049-179616983:+	0	1	0	0	0	0	0	0	1	0.7669	0	0	0	0	0	0	0	0	0	0	0	0	0	1	0	0	0	0	1	0	1	0	0	0	1	0	0	0.8028	0	0	0	0	0	0	0	0	0	1
NDUFB5	AL:chr3:179617044-179618415:179618477:179617044-179623920:179624498:+	0	1	0	0	0	0	0	0	1	0.7669	0	0	0	0	0	0	0	0	0	0	0	0	0	1	0	0	0	0	1	0	1	0	0	0	1	0	0	0.8028	0	0	0	0	0	0	0	0	0	1
SOX2-OT	AL:chr3:181610929-181630855:181630890:181610929-181699598:181699880:+	0.5862	1	0	0	0	0	0	0	0	1	1	0.5641	0.4706	0	0.4865	0.1333	0	0	0	0	1	1	0	0.4821	0	0	0	0	0	1	0	0	1	0	1	0	0	0	1	1	0	1	0.4651	0	0	0	0	0
SOX2-OT	AL:chr3:181610929-181699598:181699880:181610929-181739569:181739657:+	1	0	0	0	1	1	0.7282	0	1	0	0	1	1	0	1	1	0	0	0	0	0	0	0	1	0	1	0	1	0.52	0	0	1	0	0	0	0	0	0	0	0	0	0	1	1	0	0	0.6957	0
SOX2-OT	AL:chr3:181715292-181739569:181741230:181715292-181790673:181791037:+	0	0	0	0	1	0	0	0	0	0	0	0	0	0	0	0	0	0	0	0	0	0	0	0	0	0	0	0	0	0	1	0	0	0	0	0	0	0.7812	1	0	0	0	0.5	0.5784	0.4	0	0	0
SOX2-OT	MX:chr3:181610929-181630855:181631004-181699598:181610929-181690834:181691002-181699598:+	0	0	0	0.3043	0	0	0	0	0	0	0.4615	0.3684	0.6364	0	0	0	0	0	0.6923	0	0	0	0	0	0	0	0	0	0.5333	0	0	0	0	0	0	0	0	0	0.8537	0	0	0	0	0	0	0.625	0.4211	0.4348
MCF2L2	AF:chr3:183389779-183400351:183400493:183389779-183427902:183428101:-	0.08	0.2143	0	0.2308	0.0952	0.25	0.0968	0.1571	0.3103	0.25	0.1373	0.0351	0.2333	0	0.0789	0.0787	0.3585	0.5217	0.1702	0.0222	0.1721	0.375	0.0667	0	0.2222	0	0	0	0.0667	0.3182	0.1471	0.2143	0.0455	0	0.0889	1	0.0769	0	0.1429	0.0435	0.0294	0.325	0.5385	0.0976	0.0617	0.169	0.0333	0.1818
MCF2L2	AF:chr3:183389779-183400351:183400548:183389779-183427902:183428101:-	0.566	0.8533	0.4103	0.3846	0.7467	0.619	0.4862	0.398	0.697	0.5909	0.6174	0.3038	0.6102	0.2128	0.557	0.3492	0.5	0.7963	0.3607	0.2414	0.1653	0.8077	0.5227	0.5789	0.8409	0.9302	0.5802	0.6949	0.3333	0.7458	0.7238	0.6508	0.58	0.35	0.4306	1	0.5765	0.2143	0.6962	0.6986	0.3265	0.6966	0.7778	0.4308	0.1915	0.398	0.4476	0.7736
DVL3	RI:chr3:184164796:184164931-184165113:184165206:+	0.4887	0.4033	0.3935	0.4679	0.4061	0.4737	0.4424	0.4518	0.4781	0.5554	0.4932	0.4373	0.4801	0.3705	0.5011	0.4845	0.4874	0.4732	0.4283	0.402	0.3811	0.4156	0.4502	0.3434	0.473	0.4396	0.3852	0.4085	0.4457	0.4131	0.4994	0.4094	0.3835	0.3835	0.4257	0.4316	0.4502	0.3993	0.4939	0.4212	0.4654	0.4705	0.437	0.343	0.3621	0.4578	0.457	0.4281
AP2M1	A5:chr3:184180650-184180849:184180251-184180849:+	0.3557	0.6697	0.5528	0.559	0.6045	0.4824	0.4731	0.4694	0.3787	0.3935	0.7029	0.2386	0.5467	0.3134	0.3939	0.4812	0.7511	0.4281	0.3868	0.284	0.2967	0.5132	0.5316	0.2506	0.5446	0.3941	0.5	0.6781	0.304	0.6319	0.7812	0.5105	0.4365	0.354	0.4934	0.3211	0.4512	0.392	0.4605	0.6931	0.4635	0.6433	0.5518	0.34	0.4857	0.2475	0.6174	0.6157
FAM131A	MX:chr3:184336123-184337311:184337371-184342066:184336123-184341724:184341817-184342066:+	1	1	1	1	0.2637	1	0.7863	0	0	1	1	0.8478	0.7143	1	0.6429	0.2571	0	0.4286	1	1	0.7376	1	1	0.807	0.6479	1	1	0.4839	1	1	0.7537	1	0.8092	1	0	0.4444	1	0.4071	0	0	0.5294	0.6818	1	0	1	1	0.5278	0
SENP2	SE:chr3:185598545-185598992:185599024-185600765:+	0	0	1	0.65	0.3766	0.757	0.1058	1	1	0	0.4677	0.8621	0.071	0.2839	1	0.2138	1	1	0.4571	1	0	0.1692	0.2621	0.1831	0.2817	1	0.3465	1	1	0.271	0	0.4125	0.2989	1	0.5696	0.4464	0.9524	0.4103	0.1051	0.1918	0	0.1893	0.0359	0.3846	0.1935	0.425	0	0.0975
EIF4A2	AL:chr3:186784696-186784962:186785047:186784696-186785883:186786044:+	1	1	1	1	1	0.8065	1	1	0	1	0.5401	0	1	0	0.7083	0.6767	1	1	0.3225	0.5405	0.2076	1	0.497	0.3488	1	0.8333	1	1	1	1	0.733	0.7434	0.5367	0	1	1	1	1	1	0.5369	1	1	0.4023	0	1	0	1	1
EIF4A2	AL:chr3:186784696-186784962:186785297:186784696-186785883:186786044:+	1	1	1	1	0	0.28	1	1	1	0	0	1	1	0	0	0	1	1	0.1579	0	0	1	0	0	0	0	0	1	1	1	0.5045	0.4775	0	1	0	0	1	1	1	0.1687	1	1	0.4902	0.5111	1	1	1	0
IL1RAP	AL:chr3:190645842-190648338:190651512:190645842-190655889:190657196:+	0.4561	0.0566	0.4167	0	0.0485	0.4167	0	0	0.5673	0.1125	0.1504	0.3673	0.1754	0.7123	0.296	0.2458	0.6667	0	0.2467	0.7754	0.3446	0	0.2369	0.8421	0.2271	0.4	0	0.013	0.5455	0	0.34	0	0	0.3514	0.3223	0.3796	0	0.087	0	0	0.2299	0.085	0	0	0.6154	0.5268	0.062	0
LINC00969	AF:chr3:195677784:195677848-195681190:195680892:195680961-195681190:+	1	0	0	0	0	0	0.6294	0	0	0	1	0	0	0	0	1	0	0	1	0	0	0	0	1	0	0	0	0	0	0	0	0.0299	0	0	0	0	1	1	0.2203	0.3889	0	0.3294	0	0	0	0	0	0
LINC00969	AL:chr3:195689438-195696361:195696425:195689438-195708134:195708230:+	0.3419	0	0	0	0	0	0.7294	0	0	0	0.5556	0	0	0	0	1	0	0	1	0	0	0	0	1	0	0	0	0	0	0	0	1	0	0	0	0	1	0.6053	1	0.7636	0	1	0	0	0	0	0	0
TNK2	AF:chr3:195888606-195892411:195892601:195888606-195895246:195895561:-	0.1049	0.1119	0.0883	0.0854	0.1246	0.079	0.1272	0.0767	0.1125	0.1251	0.0849	0.257	0.1212	0.0728	0.1945	0.0555	0.2262	0.1516	0.0868	0.1514	0.1438	0.0822	0.1221	0.1054	0.0827	0.183	0.0822	0.1113	0.0575	0.0669	0.1891	0.0775	0.1511	0.1292	0.0788	0.1032	0.1216	0.0912	0.0701	0.1542	0.1114	0.1148	0.3098	0.1555	0.1437	0.1222	0.044	0.1081
NCBP2	AF:chr3:196939432-196942160:196942377:196939432-196942426:196942560:-	0.3514	0.4418	0	0.55	0	0.1303	0	0.187	0.7701	0	0	0.2236	0.7368	0.9502	0.6284	0.1556	0.4774	0	0.8238	0.4077	0.3868	0.1631	0.2091	0.2878	0	0.4008	0.5268	0.3828	0.8125	0.1686	0.4429	0.448	0.5059	0.5604	0.6066	0.2687	0.475	0	0	0.1405	0	0.4226	0.5586	0.8198	0.8803	0.4667	0.315	0.4833
GAK	SE:chr4:898158-913607:913668-932043:-	0	0	0	0	0	0.3333	0	0	0	0	0	0	0.4615	1	0	0	0	1	0	1	0	0	0	0	0	0	0	0	1	0	0	0	0	0	0	0	0	0.3947	0	0	0	0.2241	0.3704	0.4474	0.1667	0	0	0
TMEM175	AL:chr4:955890-956297:956892:955890-957824:958509:+	0.8397	0.4924	0.9443	0.9024	0.879	0.8368	0.8647	1	0.7917	0.9164	0.7387	0.7795	0.8924	0.474	0.5098	0.7945	0.5371	0.801	0.6588	0.7634	0.7197	0.8084	0.9326	0.7812	0.8122	0.8074	0.7969	0.783	0.6978	0.7293	1	0.7575	0.862	0.7075	0.5698	0.6249	0.8495	0.7338	0.7276	1	0.8512	0.9167	0.8752	1	0.7284	0.5074	0.8584	0.7458
RNF4	AF:chr4:2462220:2462605-2490337:2468729:2468927-2490337:+	0	1	0.675	0	1	1	0.6667	0.4375	0	1	1	0	1	0	1	1	0.3714	0.7209	1	1	1	0	1	0	0.4	0.4167	0.5882	0	1	0	0	1	1	0.4237	1	0.6905	0.3676	0.5769	0.5156	0.4444	1	0.7761	0.5789	0	0	0	1	0.6731
RGS12	AF:chr4:3385971:3386437-3414072:3413229:3413703-3414072:+	0.2143	0.0909	0.1345	0.0926	0.4407	0.2165	0.2034	0.1486	0	0.35	0.12	0.4324	0.0855	0.0258	0.0702	0.2593	0.7368	0.0962	0.081	0.1628	0.3704	0.0489	0.0671	1	0.0492	0.124	0.4848	0.1884	0	0.0602	0.04	0.268	0.1125	0.3889	0.1127	0.4074	0.0354	0.5	0.25	0.0631	0.1474	0.2122	0.1818	0.7907	0.3128	0.0811	0.2788	0.2963
WDR1	AF:chr4:10116234-10116331:10116504:10116234-10116651:10116727:-	1	1	1	1	1	1	1	1	0	1	0	1	0	1	0	0.573	0	0.3521	1	1	0	1	0.0826	0	0	1	0	0	0	0	0	1	0	1	0	1	0.6744	1	1	1	1	0.4622	1	1	1	1	1	1
PROM1	AF:chr4:16076118-16083232:16083465:16076118-16083978:16084378:-	0	0	0	0	0	0	0	0	0	0	0	0	0	0	0	0	0	0	0	0	0	1	0	0	0	0.2292	0	0	0	0	0	0	0	0.675	0.5909	0.5333	0	0	1	0	0	0	0	0	0	0	0	0
KCNIP4	AF:chr4:20850667-21544390:21544656:20850667-21948571:21948745:-	1	0.3889	0.4231	0.2791	0.2326	0	0.4444	0.3846	0.2778	0	0.1224	0	0.3544	0	1	0	0	0	0	0.1905	0.5217	0.2609	0.2222	0	0.7	0	0.4194	0	0	0.1075	0	0.3684	0	0	0.3684	0	0	0.5	0	0	0.1724	0.1739	0	0	0	0	0	0
TBC1D1	AF:chr4:38103048:38103157-38115710:38111902:38112101-38115710:+	0.2613	0	0.1743	0.4772	0	0.0903	0.8894	0.3301	0.3823	0.4794	0	0.419	0.2784	0.5975	0	0.1289	0	0.2239	0.1697	0.4339	0.5853	0	0.4881	0.6019	0.2363	0.2924	0.2879	0	0.5211	0	0.2648	0	0.3546	0	0.218	0.4638	0	0.3282	0.3378	0	0	0.1254	0	0.303	0.5039	0	0	0
RPL9	A5:chr4:39454944-39456406:39454944-39457597:-	0.0477	0.078	0.0471	0.2048	0.0901	0.0463	0.1016	0.0672	0.0654	0.1419	0.1816	0.2211	0.269	0.1032	0.0242	0.069	0.0962	0.5	0.1362	0.13	0.0786	0.0496	0.1767	0.1054	0.1469	0.1571	0.1311	0.1153	0.0408	0.1384	0.1705	0.0621	0.0565	0.0856	0.1104	0.1166	0.1534	0.0422	0.1442	0.0504	0.0386	0.1576	0.133	0.0671	0.0767	0.0448	0.0394	0.1886
APBB2	AF:chr4:40830577-40842370:40842516:40830577-40857026:40857192:-	0	1	0	1	0.537	1	0	1	0	1	1	0.5	0.5222	0	0.6667	1	1	1	1	0.5088	0	1	0.7547	1	0.1789	0.6441	0	0	1	0	0.7708	1	1	0	1	1	1	0.3409	0	0	1	0.6769	1	0.4681	0	0	0.5974	0
GNPDA2	AL:chr4:44682200:44682642-44707752:44702788:44703142-44707752:-	1	0.6316	1	1	0.7672	0.8785	1	1	0.7429	1	1	1	0.631	1	0.9366	0.7215	0.9224	1	1	0.5887	0.5808	1	1	0.6	1	1	0.6284	1	0.6967	1	1	1	1	1	0.7851	0.6199	1	0.6744	0.7761	1	1	0.6453	1	0.5556	1	1	1	1
GABRA2	AF:chr4:46388716-46389211:46389381:46388716-46475067:46475230:-	0	0.1424	0	0	1	0.2686	0	0	0.4659	0	0	0	0.3376	0	1	0.0959	0	0	0	0	0	0.3219	0	0.0049	0.3705	0	0.002	0.7637	0	0.0685	0.309	0.2226	0	0.0042	0.0633	0	0	0	0.009	0	0	0.4213	0	0.1296	0	0.577	0	0.9875
GABRA2	AF:chr4:46388716-46389735:46389788:46388716-46475067:46475230:-	0.1513	0.1202	0.0527	0.0382	1	0.0498	0	0.0641	0.0461	0	0.0221	0.0438	0.1034	0.0661	1	0.0504	0	0	0.0333	0.0968	0.0278	0	0.0229	0.0381	0.0645	0.0711	0.0565	0.1326	0.028	0.0331	0.111	0.0588	0.0723	0.0324	0.0319	0.0514	0.0758	0.08	0.098	0.0873	0.1136	0.1715	0.0565	0	0.0924	0.0807	0.1173	0.7938
GABRA2	AF:chr4:46388716-46390262:46390404:46388716-46475067:46475230:-	0.0995	0.1424	0.052	0.122	1	0.1204	0.1223	0.097	0.1981	0.055	0.0956	0.0646	0.1682	0.1601	1	0.1546	0.1644	0.1156	0.1178	0.1309	0.2424	0.1783	0.1613	0.0734	0.1888	0.0973	0.1438	0.2659	0.051	0.081	0.1376	0.1624	0.0942	0.082	0.1368	0.0929	0.0963	0.0372	0.1928	0.0847	0.0886	0.2017	0.0636	0.0385	0.0451	0.1705	0.1117	0.902
TMEM165	AL:chr4:55424643-55425376:55425537:55424643-55452239:55453397:+	0.8115	0.8732	0.8018	0.7348	0.7868	0.8841	0.7363	0.6842	0.8808	0.9053	0.8521	0.7443	0.756	0.8712	0.8317	0.8621	0.7209	0.8564	0.6792	0.7614	0.8373	0.8804	0.7348	0.7229	0.8155	0.7948	0.7405	0.5756	0.7389	0.8047	0.8619	0.841	0.9015	0.5847	0.7143	0.8433	0.8738	0.3933	0.9428	0.9174	0.7796	0.7857	0.9114	0.3673	0.8075	0.8896	0.785	0.6096
TMEM165	AL:chr4:55424643-55425376:55425545:55424643-55452239:55453397:+	0.6768	0.7971	0.6906	0.6602	0.6642	0.8416	0.722	0.5596	0.8393	0.864	0.8208	0.6311	0.7287	0.7742	0.7424	0.7433	0.5961	0.8066	0.7718	0.6595	0.7159	0.8977	0.5294	0.6484	0.8041	0.7375	0.6988	0.5549	0.5225	0.7619	0.8721	0.698	0.8072	0.4948	0.6992	0.771	0.8934	0.2328	0.878	0.8683	0.8019	0.7419	0.8384	0.3737	0.6198	0.8674	0.7753	0.6711
ADGRL3	SE:chr4:62063633-62068166:62068217-62070109:+	0	1	0.5556	1	0	0.6829	1	1	0.7586	0	1	0	0.7571	1	0	0	1	0.6897	0.65	0.3125	1	0.7805	1	0	0.68	0	0	0.3478	0	0.2319	0	0.2778	1	0.3704	1	1	1	0.619	1	1	0.3585	0.2154	0	1	1	0	1	0.3188
GRSF1	AF:chr4:70836314-70838869:70839001:70836314-70839471:70839897:-	0.0379	0.2196	0.1154	0.0519	0	0.0511	0	0.0508	0.1293	0.1485	0.1429	0	0.3119	0	0	0	0	0.0673	0.1288	0.0814	0	0.15	0.3008	0.1622	0.2989	0	0.0826	0.0945	0.3369	0.0795	0	0	0.13	0.1657	0.2284	0	0.1504	0.1118	0.1986	0.385	0.223	0.1622	0.242	0	0.356	0	0.1	0.3273
GRSF1	AF:chr4:70836314-70838869:70839001:70836314-70839471:70839945:-	0.0546	0.1885	0.0872	0.0476	0	0.0411	0	0.082	0.1345	0.159	0.1065	0	0.2496	0	0	0	0	0.0564	0.094	0.0833	0	0.0864	0.2162	0.1171	0.2189	0	0.0647	0.1229	0.2218	0.0714	0	0	0.0882	0.1373	0.1213	0	0.1339	0.0756	0.1995	0.2967	0.1751	0.1103	0.2198	0	0.2267	0	0.1133	0.2766
RCHY1	RI:chr4:75490581:75490701-75491724:75491782:-	0.4706	0.5027	0.7541	0.4894	0.5245	0.316	0.6915	0.4454	0.3375	0.3223	0.25	0.1416	0.2941	0.225	0.6269	0.3583	0.6244	0.3859	0.2069	0.1032	0.2812	0.3462	0.313	0.1779	0.4393	0.1875	0.3388	0.3747	0.2823	0.385	0.7545	0.7143	0.4286	0.1176	0.4804	0.3504	0.2134	0.219	0.2458	0.3065	0.3524	0.3514	0.5143	0.4689	0.5179	0.2577	0.3707	0.4208
ART3	SE:chr4:76103969-76104597:76104629-76107761:+	0.5408	1	1	1	1	0.4308	0.8113	1	1	0	0.5926	1	1	1	1	1	1	1	1	1	0	0.7697	1	0.3333	0	1	1	1	1	1	1	1	1	1	1	0.5861	0.5874	1	0.4902	0	1	0.9038	0.9863	0	1	1	0.3095	1
SEPT11	AF:chr4:77030783:77030970-77039743:77034924:77035020-77039743:+	0.1476	0.1954	0.1686	0.3719	0.0703	0.1698	0.1982	0.2051	0.083	0.1705	0.305	0.1204	0.2515	0.2052	0.1587	0.0741	0.1325	0.1293	0.3088	0.0707	0.4482	0.105	0.0862	0	0.3253	0.0611	0.1606	0.2042	0.1619	0.2227	0.1948	0.1579	0.1342	0.2316	0.2464	0.2727	0.1927	0.1411	0.1219	0.1757	0.1823	0.1888	0	0.1182	0.0787	0.1957	0.1035	0.4486
SEPT11	SE:chr4:77030970-77036770:77036837-77039743:+	0.4032	0.6098	0.747	0.8046	0.8573	0.8256	0.8266	0.6258	0.6296	0.7001	0.6196	0.5938	0.8632	0.7881	0.5695	0.901	0.2943	0.8153	0.6841	0.574	0.2391	0.9119	0.9295	1	0.7328	0.8119	0.7199	0.5734	0.6376	0.8775	0.713	0.6474	0.9043	0.6819	0.8696	0.7312	0.7046	0.5637	0.8189	0.7365	0.7131	0.8789	1	0.3051	0.7181	0.5993	0.7771	0.8066
SEC31A	SE:chr4:82880922-82881858:82881937-82891088:-	0.0579	0.2058	0.2234	0.217	0.0904	0	0.375	0.0483	0.1914	0.1224	0.25	0.623	0.426	0.083	0.0335	0.1568	0.0322	0.2539	0.3994	0.2301	0.2147	0.2739	0.1557	0.1189	0.1913	0.1068	0.1037	0.1523	0.0559	0.2409	0.409	0.1719	0.228	0.1671	0.2562	0.3614	0.0815	0.1624	0.1685	0.1962	0.0951	0.2708	0.0772	0.2113	0.3152	0.1517	0.1811	0.3116
MAPK10	AF:chr4:86354644-86358081:86358870:86354644-86370714:86370890:-	0	1	0.3077	1	0	0.24	0	0	0	0	0	0	0.241	0	0	0.3684	0	0	0.4043	0	0	1	0.1053	0.0714	0	0	1	1	0	0	0	1	1	0	0.0102	0.6774	0	0.1125	1	0	1	1	0	1	0	0	0	0.56
MAPK10	AF:chr4:86354644-86359658:86360222:86354644-86370714:86370890:-	1	1	0.9793	1	0.9732	0.9843	1	0.9831	1	0.8912	0.924	1	0.9533	1	1	0.9787	1	0.9728	0.9782	0.9035	0.9109	1	0.9593	0.8411	1	1	1	1	0.9419	1	1	1	1	1	0.9324	0.9927	1	0.8847	1	0.9292	1	1	1	1	0.8817	0.953	0.8631	0.9815
MAPK10	AF:chr4:86354644-86359658:86360222:86354644-86593733:86594119:-	0.989	0.9918	1	0.9811	1	0.9933	0.9881	1	1	1	0.9886	0.9835	0.9915	1	1	1	1	1	1	0.9821	1	1	0.9926	0.9745	0.9907	1	0.9921	1	1	1	1	1	1	1	0.9838	1	1	0.9838	1	1	1	0.9909	1	1	1	0.9806	1	1
MAPK10	AF:chr4:86354644-86359658:86360222:86354644-86593910:86594110:-	1	1	0.9594	0.9766	1	1	0.9965	0.9542	1	0.9839	0.9704	1	0.9977	1	0.9939	0.9371	0.898	1	0.9415	0.9544	1	1	0.9893	0.8289	1	1	1	1	0.9707	1	1	0.9726	1	0.9205	1	0.9522	1	1	1	0.9704	1	1	1	1	0.906	0.95	1	0.9621
MAPK10	AF:chr4:86354644-86359658:86360222:86354644-86593910:86594131:-	0.9849	1	1	1	0.9658	0.9819	0.9791	0.942	0.9492	1	0.9967	0.9352	0.9735	1	1	1	1	0.9728	0.9422	1	0.9833	1	1	0.9247	1	1	0.9773	1	1	0.9772	0.9492	1	0.9703	1	0.9889	1	0.9642	0.8819	0.97	0.9962	1	0.9623	0.9756	1	0.8977	0.956	1	1
SPARCL1	SE:chr4:87529101-87530545:87530631-87530978:-	1	1	1	0.8616	1	1	0.7012	1	0.9333	1	0.7147	0.944	0.8411	1	1	0.944	1	0.8194	1	1	0.9438	1	1	1	0.819	1	1	1	0.9538	0.7887	1	1	1	1	0.873	0.8635	1	1	1	1	1	1	1	1	1	0.8794	1	1
SPP1	AL:chr4:87977097-87977662:87978024:87977097-87980046:87980188:+	0	1	0.1493	1	0.6902	0	1	1	0	1	1	0.2561	1	0	1	0.5601	1	0.3613	0	0.7219	0.6487	0	0.3418	1	0	1	0.5289	0.2826	0	0	0.5119	0	0	1	1	0.5871	1	0	1	0.4886	0.2673	0.1695	1	1	0.5399	1	1	0.5515
FAM13A	AF:chr4:89029649-89056938:89057160:89029649-89111042:89111398:-	0	0	0.4667	0	0.6471	0	0	0	0.7778	0.7368	0	0	0	0	0	0	0	0	0	0	0	0.5294	1	0	0	1	0	0	0	0	0.4545	0	0	0	0	0	0	0	0	0.5	0	0.6154	0	0	0	0	1	0
UBE2D3	AF:chr4:102809855-102825478:102825542:102809855-102826485:102827010:-	0.6094	0.4809	0	0.24	0.4412	0.2692	0	0	0.3556	0	0	0.2267	0	0.4491	0	0.3014	0	0.1489	0	0.3459	0	0	0	0	0	0	0	0	0.304	0.3454	0	0	0	0	0	0	0	0.1541	0.2736	0.2292	0	0	0.2007	0	0	0.4491	0	0
SLC9B2	AL:chr4:103057814:103057971-103066327:103065411:103065768-103066327:-	0	0.9667	0.7647	0.8397	1	0.9011	0.9456	1	0.7091	0.69	1	0.4857	0.9383	0.9144	0	0.2895	0.7692	0.708	0.9306	0.3617	0.4126	1	0.9716	0.3824	0.8784	0	0.8011	0.7879	0	0.8995	0.9302	0.9077	0.9127	0	0.9343	0.9318	0.8696	0	0.9536	1	0.8311	0.9663	0.5147	0	0.6333	1	0.9124	0.814
LEF1	AF:chr4:108165163-108166272:108166301:108165163-108167555:108168422:-	0	0.4444	0.5876	0.6154	0	0	0.3472	0.7059	0.5685	0.5676	1	0.575	0.7411	0	0	1	0	0.661	0	0.9586	0	0.7083	0	0	0.4386	0.5312	1	1	0	0.51	0.6102	0.4091	0.7067	0.625	0.1957	1	0.5378	0.875	0	0.6	0.4423	0.5556	0.6923	0	0	0.4255	0.4937	1
CAMK2D	SE:chr4:113502977-113504976:113505035-113509638:-	0.8442	0.8658	0.7463	0.8841	0.738	0.911	0.9096	0.7312	0.7031	0.7958	0.8649	0.6667	0.8783	0.9234	0.6	0.7056	0.6036	0.85	0.8929	0.7377	0.7017	0.9037	0.8877	0.4789	0.8516	0.8667	0.9228	0.7143	0.7692	0.9436	0.788	0.8085	0.887	0.8113	0.8632	0.8184	0.8366	0.6753	0.9192	0.8646	0.8639	0.7026	0.7843	0.4545	0.7225	0.6081	0.932	0.8342
JADE1	A5:chr4:128811403-128831733:128811396-128831733:+	1	0.5051	0.3557	0.3747	0.3789	1	0.3944	0.781	0.8333	0.5722	0.6265	0.7576	0.3262	0.9867	1	0.612	0.257	1	0.2077	0.6594	0.4205	0.4286	1	0.4802	0.2624	0.525	0.3769	0.3944	1	0.1041	0.2604	1	0.3961	0.2675	0.9495	0.3512	0.9811	1	0.6099	0.5324	0.8654	0.9703	0.4737	0.2824	0.1797	0.2022	1	0.6827
ELMOD2	AF:chr4:140524168:140524280-140525420:140524436:140524661-140525420:+	1	1	0.1277	0	1	1	0	1	1	0	0	1	0	0	1	1	1	0	1	1	1	0	1	1	0.3889	1	0	0	0	1	1	0.0682	1	0	0	1	0.4138	0.4	1	1	1	1	1	0	0.3061	0	1	0
INPP4B	AL:chr4:142023160:142028914-142082031:142028956:142030302-142082031:-	0.122	0.1441	0.1973	0.1273	0.2147	0.2358	0.2521	0.3179	0.2887	0.2245	0.1801	0.4959	0.1943	0.2923	0.0901	0.1538	0.0583	0.201	0.2038	0.5067	0.2946	0.1329	0.1598	0.5246	0.1905	0.304	0.1006	0.2051	0.2901	0.1545	0.1558	0.2841	0.0934	0.3354	0.1783	0.1935	0.4308	0.4188	0.1157	0.1818	0.1845	0.0925	0.27	0.5871	0.3333	0.5556	0.2266	0.063
INPP4B	SE:chr4:142462726-142467957:142468055-142725839:-	0.122	0.1441	0.1973	0.1273	0.2147	0.2358	0.2521	0.3179	0.2887	0.2245	0.1801	0.4959	0.1943	0.2923	0.0901	0.1538	0.0583	0.201	0.2038	0.5067	0.2946	0.1329	0.1598	0.5246	0.1905	0.304	0.1006	0.2051	0.2901	0.1545	0.1558	0.2841	0.0802	0.3354	0.1783	0.1935	0.4308	0.4188	0.1157	0.1818	0.1845	0.0925	0.27	0.5871	0.3333	0.5556	0.2266	0.063
SMAD1	A5:chr4:145483176-145514438:145482820-145514438:+	0	0	0.2692	0	0.24	0	0	0	0	0	0	0	0	0	0	0.3968	0.72	0	0.6333	0	0	0	1	0	0.7312	0	0.4028	0.8553	0	0.875	0.5082	0	0	0	0.403	0	0	1	0	0	0	0.5952	0	0	1	0	0	0.5214
RPS3A	A5:chr4:151099887-151100485:151099712-151100485:+	1	1	0.0679	0.8406	0.0924	0.0877	0	1	1	0	0.082	1	1	0.3165	0	1	0	1	1	0	1	1	0.1052	0	0.0272	0	0	0	0	0.065	1	0.1789	0	1	0	0	0	1	1	1	1	1	1	0	1	0	1	1
KLHL2	AF:chr4:165207823:165207902-165219934:165210019:165210180-165219934:+	0	0	0	0.0852	0.0306	0.0335	0.1142	0	0.0639	0.0472	0.1295	0.0488	0.0509	0.1242	0	0.2456	0.0618	0.1548	0.3362	0.0217	0.0727	0.1507	1	0.0349	0.0854	0.0587	0.0194	0	0.0284	0.0754	0.2046	0.0697	1	0.0877	0	0.1337	0.059	0	0.0223	0.2761	0.0395	0.13	0.1317	1	0	0.072	0.2091	0
HAND2-AS1	AF:chr4:173527270:173528501-173530967:173530458:173530632-173530967:+	1	0	0	1	0	0	0	0	0	0.6667	0	0	0	0	0	0	0	0	0	0	0.5714	0	0	0	0	0.4	0	0.6667	0	0	0	0	0	0	0.5	0	0	0.25	0	0	0.6667	0	1	0	0	0	1	1
GPM6A	AF:chr4:175701767-175787336:175787676:175701767-175807348:175807617:-	0	1	0	0	0	1	0	0	0	1	0	0	0	0	0	0	0.5912	0	0	0	0	0	0	0	0	0	0	0	0.2353	1	1	1	0	0	0	1	0	0	0	0	0	0	1	0	0	0	0	0
GPM6A	AF:chr4:175701767-175787336:175787676:175701767-175907043:175907173:-	0	1	0	0	0	0.2593	0	0	0	1	0	0	0	0	0	0	1	0	0	0	0	0	0	0	0	0	0	0	0.0964	0.2456	1	0.2414	0	0	0	0.225	0	0	0	0	0	0	0.2432	0	0	0	0	0
GPM6A	AF:chr4:175701767-175787336:175787676:175701767-175971877:175971988:-	0	1	0	0	0	1	0	0	0	1	0	0	0	0	0	0	1	0	0	0	0	0	0	0	0	0	0	0	1	1	1	1	0	0	0	1	0	0	0	0	0	0	1	0	0	0	0	0
GPM6A	AF:chr4:175701767-175787779:175788079:175701767-175971877:175971988:-	1	0	0	0	0	1	0	0	0	0	0	0	0	0	0	0	1	0	0	0	0	0	0	0	0	0	0	0	0	0	0	0	0	0	0	1	0	0	0	0	0	1	0	0	0	0	0	0
DCTD	AF:chr4:182915575-182917311:182917396:182915575-182917873:182917936:-	0	0.0738	0	0	0	0	0	0.0723	0	0	0	1	0.005	0	0	0	0	0	0	0	0	0.2658	0	0	0	0	0	0	0	0	0	0	0	1	0	0	0	1	0	0	0	0	0	0	0.0432	1	0.1844	0
UFSP2	AL:chr4:185400315:185400478-185403494:185402262:185402344-185403494:-	1	1	0.3354	0.3176	1	1	0.1818	0.2627	1	1	1	0.4173	0.6988	1	1	0	1	0.3784	0	1	1	0.2277	1	1	1	1	0	0.1497	0.3953	1	1	0.6591	0	0	0.3796	1	0.2945	1	1	1	0	0	0.6187	1	1	1	0.2692	0
SORBS2	AF:chr4:185652728-185656615:185656680:185652728-185657424:185657520:-	0	0	1	0.6522	1	1	1	0	1	0	0	0.7097	0	0	0	1	1	1	0	0.5312	0	0	1	0.5167	1	1	0	1	0.4706	1	0	0	1	0	1	1	1	0.7059	0	1	1	0	0	1	0.22	0.8356	1	0
SORBS2	MX:chr4:185678822-185684754:185684846-185775227:185678822-185690562:185690611-185775227:-	1	0.7083	0.8235	0.9833	0.5385	0.9452	0.82	0	0	0.9362	0.7679	0	0.5818	0	1	1	1	0.6667	0.8321	0	0.7179	0.7962	0.7907	0	0.7018	0.8354	0.8966	0.6182	0	0.8317	0	0.7615	0.9665	1	0.9091	0.4539	0.625	0.0455	1	0.4545	0.964	0.8333	0	0	0.3208	0	1	0.7787
FAM149A	AF:chr4:186105077:186105642-186149173:186144483:186144715-186149173:+	0	0.1262	0.1034	0.037	0.2194	0	0.161	0	0.0652	0.2254	0	0.1571	0.125	0.1739	0	0	0	0	0.0763	0	0.338	0.142	0.0532	0.3409	0	0	0	0	0	0.0451	0	0.1136	0.0504	0	0.0652	0.1813	0.1371	0.1897	0	0.0625	0	0	0	0	0.1848	0.25	0.1159	0.0245
SDHA	AF:chr5:240444:240476-250992:249054:250776-250992:+	0.9299	0.7601	0.919	0.6861	0.8827	0.745	0.756	0	0.9706	0.3354	0.8376	0.9733	0.8429	0.9772	0.937	0	0.3997	0.9602	0.0075	0.9013	0.8036	0	0.9064	0.2716	0.7833	0.8477	0.9355	0.8121	0.8483	0.8785	0.8236	0	0	0.963	0	0.8754	0.9327	0.9432	0	0.9076	0.9097	0	0.1741	0	0	0.7361	0.0115	0.1169
SDHA	MX:chr5:240476-250992:251043-256334:240476-254358:254506-256334:+	0.8675	0.8617	0.9912	1	1	0.7808	1	0	0.9751	0.3161	1	1	1	0.7687	0.8612	0	0.3194	1	1	0.9186	1	0	1	1	1	0.8453	1	1	0.9292	1	0.8314	0	0	0.914	0	1	1	0.9452	0	1	0.9297	0	1	0	0	0.4392	1	0.1053
SDHA	MX:chr5:240476-250992:251043-256334:240476-254393:254506-256334:+	0.9539	0.7986	0.8509	0.6738	0.719	0.8609	0.6953	0	0.9147	0.3039	0.6605	0.9056	0.7961	0.9384	0.926	0	0.8449	0.9149	0.0357	0.8684	0.7542	0	0.8576	0.7333	0.7937	0.9104	0.9141	0.8478	0.7857	0.7191	0.8956	0	0	0.871	0	0.804	0.9154	0.8989	0	0.9607	0.9603	0	0.3333	0	0	0.7035	0.0108	0.0769
CLPTM1L	AF:chr5:1325816-1326261:1326436:1325816-1330280:1331844:-	0.2333	0.5128	0.5723	0.7235	0.841	0.518	0.8465	0.6042	0.6136	0.6	0.8131	0.6705	0.6616	0.9078	0.45	0.8474	0.4347	0.7784	0.8353	0.74	0.6432	0.7615	0.7215	0.4699	0.8267	0.5364	0.8161	0.7159	0.7063	0.7775	0.6029	0.5806	0.8435	0.7964	0.8464	0.7723	0.7937	0.4769	0.775	0.6475	0.4554	0.6173	0.3988	0	0.7045	0.6202	0.8006	0.8522
CDH12	SE:chr5:22212643-22405257:22405351-22505270:-	0	0.1034	0.0714	0.1824	0.1089	0	0.3655	0.1061	0	0	0	0	0.0782	0	0	0	0	0.1519	0.0662	0	0	0.087	0.1	0	0.252	0	0.1059	0	0	0	0.1538	0.0682	0.0893	0.0741	0.141	0	0.1379	0.0465	0.1923	0.1092	0.1364	0.123	0	0	0.3571	0	0.0991	0.0575
PART1	AL:chr5:60488423-60489661:60491518:60488423-60521020:60526418:+	0.125	0.0825	0.1235	0.1231	0.0775	0.0826	0.0938	0.1703	0.1503	0.1484	0.1211	0.2889	0.1138	0.1949	0.1751	0.2823	1	0.1829	0.0941	0.2364	0.1693	0.1209	0.0849	0.2714	0.0917	0.27	0.1233	0.092	0.1135	0.1065	0.0797	0.1944	0.0935	0.1885	0.1768	0.1377	0.1466	0.1893	0.1689	0.0577	0.1573	0.0829	0.128	0.078	0.2222	0.266	0.2097	0.0821
PIK3R1	AF:chr5:68288368:68288751-68292259:68290637:68290834-68292259:+	0.36	0.0571	0.0203	0.0723	0.1234	0.0232	0.0517	0.0675	0.1171	0.1182	0.0155	0.75	0.0303	0.0471	0.0664	0.0095	1	0.0357	0.0926	0.3111	0.1349	0.0249	0.0215	1	0.0394	0.0894	0.0783	0.057	0.0471	0.0231	0.0288	0.0198	0.029	0.066	0.0423	0.0624	0.1033	0.1481	0.0775	0.0485	0.038	0.0447	0.0845	0	0.1151	0	0.0859	0.0507
CCDC125	AF:chr5:69320580-69323803:69323847:69320580-69332765:69332809:-	0.5	0.6667	1	0.1538	0.2	1	1	1	1	1	0.2308	1	0	0	0.6667	0	1	1	1	0	0.1667	0.0833	1	1	0	0.1429	0	1	1	0.12	1	0	0	0.6	0.1429	0.5	1	0.2	0.6364	0.1667	0	0.1667	1	1	0.125	1	0.2857	1
SERF1A	AF:chr5:70900774:70900876-70901825:70900978:70901149-70901825:+	0.2222	0.0142	0.0172	0.0506	0.0526	0.0349	0.0903	0.0423	0.0719	1	0.1167	0	0.1333	0	0	0.026	0.044	1	0.1854	0.0282	0.0259	0.0411	0	0	0.028	0.0764	0	0.0418	0.0763	0.0452	0.0363	0.0179	1	0.0221	0.034	0.0755	0.0201	0.0458	0.062	1	0.0979	0.3596	0.0448	0.0241	0.0297	0.0781	0	1
SERF1A	AL:chr5:70901933-70905185:70905541:70901933-70907734:70908115:+	0.2222	0.0142	0.0172	0.0506	0.0526	0.0349	0.0903	0.0423	0.0719	1	0.1167	0	0.1333	0	0	0.026	0.044	1	0.1854	0.0282	0.0259	0.0411	0	0	0.028	0.0764	0	0.0418	0.0763	0.0452	0.0363	0.0179	1	0.0221	0.034	0.0755	0.0201	0.0458	0.062	1	0.0979	0.3596	0.0448	0.0241	0.0297	0.0781	0	1
UTP15	SE:chr5:73565912-73567262:73567434-73568235:+	0.2095	0.1164	0.2114	0.0463	0.2893	0.0595	0.2167	0.0854	0.2875	0.1667	0.2516	0.1505	0.1637	0.2609	0.1905	0.195	0.5132	0	0.1927	0.1045	0.1041	0	0.112	0.0395	0	0	0.1186	0.1613	0.2155	0	0.0905	0.1443	0.1393	0.2391	0	0.2442	0.0625	0	0.1834	0.1417	0.1549	0.215	0.2774	0.3129	0.358	0.0146	0.0377	0.2476
ENC1	A5:chr5:74636498-74637494:74636498-74637565:-	0	0.2704	0.1774	0.2128	0.2793	0.2368	0.3951	0	1	0.0545	0.2264	0	0.2654	0.3636	0	0.1803	0	0.3276	0.2491	0	0.1157	0.1788	0.416	0.1667	0.3565	0	0.1776	0.3636	0	0.2277	0.3832	0.4412	0.2222	1	0.4444	0.192	0.0617	1	0.2125	0.2075	0.4296	0.2397	0.5079	1	1	0	0.2083	0.4017
POC5	A5:chr5:75707875-75712376:75707875-75712380:-	0	0	0	1	0	1	1	0	0	0	0.1481	0	1	1	0	0	0	0	0	0	0	1	0	0	0	0	1	0	0	0	0	0	0	0	1	0	0	0	0	0	0	0	0	0	0.2963	0	0	1
IQGAP2	AF:chr5:76403249:76403591-76461570:76404424:76404531-76461570:+	0	0	1	0	0	0	0.875	0	0	0	0	0	0	0	0	0	0	0	1	0	0	0	1	0	0.8	0	0	1	0	1	1	0	0	1	0	1	0	1	0	1	0	0	0	0	0	1	0	1
ZBED3-AS1	AL:chr5:77118521-77131091:77131207:77118521-77139261:77139303:+	0	0	0	0	0	1	1	0	0	1	0	0	0	0	0	0	0.5652	0	0	0	1	0	0	0	0	0	1	0	0	0	0	0	0	0.2963	0	0	0.3913	1	0.2051	0.8148	0	0	0.4241	0	0	0	0	0
ZFYVE16	MX:chr5:80408153-80411646:80411773-80434109:80408153-80427492:80427545-80434109:+	0.3333	0.9538	0.8333	0.9138	0.7941	0.7143	0.8769	1	1	0.9135	1	0.7895	1	0.7222	0.75	0.6786	0.7333	0.8472	1	1	0.4737	0.8235	0.8462	0.4762	0.6818	1	0.7317	1	0.3333	0.4815	1	0.8409	0.9265	0.2308	0.7143	0.8462	0.8947	0.4667	0.7976	0.8854	0.6154	0.8929	0.7299	1	0.4762	1	0.8434	1
ZCCHC9	A5:chr5:81305141-81308561:81301670-81308561:+	0.5057	0.4923	0.6286	0.3756	1	0.7033	0.4845	1	0.2906	0.2872	1	0.2377	0.6897	0.2812	0.5972	0.1875	1	1	0.6598	0.25	0.3731	0.5755	0.726	1	1	0.2193	0.4286	0.5765	1	0.381	1	1	1	0.52	0.3279	0.6981	1	0.4921	1	0.5802	1	0.7389	1	0.1856	0.4719	0.2946	0.7563	0.6697
SSBP2	A3:chr5:81467065-81473700:81467041-81473700:-	0.5614	0.4215	0.4505	0.49	0.4666	0.5249	0.3872	0.5072	0.3375	0.4597	0.3959	0.4471	0.4158	0.4824	0.6657	0.4505	0.4839	0.4756	0.4491	0.4375	0.4909	0.4656	0.434	0.3658	0.4143	0.3745	0.4109	0.5669	0.4396	0.4235	0.5471	0.4829	0.4491	0.4629	0.3361	0.4248	0.4978	0.4884	0.4637	0.4881	0.467	0.3531	0.4564	0.6485	0.4267	0.3993	0.5161	0.5616
MEF2C	AF:chr5:88887598-88889051:88889324:88887598-88903916:88904257:-	0.5	0.3966	0	0.58	0	0.2903	0.4938	0.3714	0	0	0	0	0.369	0	0	0.5714	0	0.2083	0.3333	0.4167	1	0.6438	0.598	0	0.7143	0	0.5823	0.2135	1	0	0.1456	0.4683	0.6557	0	0.7188	0	0	0.1765	0.463	0.5185	0	0.4421	0	0	0	1	0	0
LYSMD3	A3:chr5:90519425-90525035:90519009-90525035:-	0	1	0	0	0.2063	0	0	0	0	0	0	0	0	0	0.0357	1	0	0	1	0	0	0	0	0	0	0	0	0	0	0	0.3462	0	0	0	0	0	0	0	0	0	0	0.5362	0	0	0	0.25	0	0
MCTP1	AL:chr5:94912858:94912976-94940084:94930743:94931991-94940084:-	0	0.898	0.4375	0.8442	0.8182	0.7273	1	1	0.6818	0.8286	0	0	1	1	0	0.4	0.8638	0.7619	0.9778	0.6667	0	0.9583	0.8095	1	0.9178	0.8667	0	1	0.8261	0	0.8333	0.9118	1	0.6111	0	0	0.9149	0.8235	0.56	0.8	0.8594	0.8824	0.8421	0	1	0	0.8462	0
NREP	AF:chr5:111757179-111757329:111757409:111757179-111757562:111757633:-	0	0.2899	0.4571	0	0	0.3111	0	0	0	0	0	0	0	0	0	0	0	0	0.2391	0.2381	0	0	0	0	0	0	0	0	0	0.1867	0.2609	0	0.4032	0	0	0	1	0	0	0	0	0	0	0	0	0	0	0
NREP	AF:chr5:111757179-111757329:111757409:111757179-111757945:111758218:-	0	0.4348	0.6154	0	0	1	0	0	0	0	0	0	0	0	0	0	0	0	1	0.3333	0	0	0	0	0	0	0	0	0	1	0.6316	0	0.6579	0	0	0	1	0	0	0	0	0	0	0	0	0	0	0
REEP5	AF:chr5:112921256-112921720:112921997:112921256-112922073:112922230:-	0	0.5556	0.8772	1	0.8487	1	1	0.7083	1	0.65	0	0	1	0.6	0	0.3636	0	0.8085	0.8919	1	0.3824	0.4062	0.4478	0.7949	1	0.7872	0.8043	0.5758	0.6222	0.2361	1	1	1	1	0.8462	0.4211	0.7143	0.8205	1	0.6452	0.5513	0.5169	0.56	0	0	0	1	0.4839
CCDC112	AF:chr5:115284908-115295910:115296268:115284908-115296427:115296693:-	0	0	0.2748	0	0.0643	0	0	0	0	0.0417	0	0	0.0786	0	0	0	0.4559	0	0	0	0	0.2154	0	0	0	0	0	0	0	0.3361	0.2833	0	0.1472	0.1101	0	0	0	0	0	0	0	0	0	0	0	0	0	0.1429
CCDC112	AF:chr5:115284908-115295910:115296268:115284908-115296427:115296831:-	0	0	0.328	0	0.0616	0	0	0	0	0.0398	0	0	0.1359	0	0	0	0.5124	0	0	0	0	0.2557	0	0	0	0	0	0	0	0.2755	0.3673	0	0.1576	0.0789	0	0	0	0	0	0	0	0	0	0	0	0	0	0.4107
HSD17B4	AF:chr5:119452497:119452633-119456315:119452716:119452821-119456315:+	0.553	0.4384	0.4853	1	1	0.2075	0.3651	0.686	1	1	0.5216	1	0.2053	0.566	0.8235	0.2809	1	0.5568	0.2386	0.3214	1	0.3864	0.4053	0.6963	0.4462	0.3302	0.3106	1	0.2962	0.1848	1	0.6198	1	0.398	0.1625	0.4904	0.1024	0.2098	0.4467	0.5833	0.2698	0.454	0.4274	1	0.179	0.682	0.4632	0.4913
ACSL6	AF:chr5:131994251-132011505:132011613:131994251-132011770:132011914:-	0	0.1112	0	0.334	0	0.2587	0.1931	0	0.2742	0.5365	0.0851	0.4432	0.3036	0.1117	0.0063	0.5876	0	0.3724	0.2065	0.2475	0.3075	0	0.3333	0.0429	0.1262	0.2745	0.1258	0.0461	0.2613	0.3407	0.3088	0.0028	0	0.4418	0.261	0.2367	0.2115	0.0229	0.3893	0.1339	0.0203	0.4655	0.4207	0	0.0735	0.1501	0.1822	0.0051
SEPT8	AF:chr5:132765529-132777108:132777344:132765529-132777676:132777869:-	0.4008	0.8106	0.4618	0.6041	0.9543	0.4144	0.6317	0.4134	0.3388	1	0.5478	0.3198	0.362	0.3222	0.5065	0.5174	0.5078	0.6817	0.347	0.3368	0.3585	0.7786	0.4561	0.3387	0.4494	0.4147	0.6109	0.5551	0.2642	0.4756	0.9601	0.3303	1	0.3684	0.5355	0.3947	0.4866	0.2889	0.4885	0.616	0.5624	0.491	0.98	0.3447	0.3746	0.2585	0.6437	0.3647
UQCRQ	A5:chr5:132867035-132867488:132866687-132867488:+	0.7581	0.5966	0.8796	0.8592	0.5662	0.5995	0.6878	0.3803	0.6271	0.6232	0.5732	0.5339	0.6404	0.5619	0.9041	0.789	0.433	0.7372	0.7164	0.6463	0.4573	0.7545	0.6978	0.4997	0.8112	0.5608	0.741	0.6423	0.6794	0.85	0.7365	0.7265	0.9136	0.7242	0.599	0.6853	0.6316	0.6705	0.6778	1	1	0.8636	0.5228	0.6813	0.7613	0.6114	0.667	0.5166
AFF4	AF:chr5:132937193-132937649:132937740:132937193-132963259:132963513:-	0	0	0	0	0	0.5882	0	0	0	0	0	0	0	0	0	0	0	0.5	0	0	0	0	0	0	0	0	0	0	0	0	0	0	0	0.8182	0	0	0	0.8333	0	0	0	0.8	0	0	0	0	0	0.9
AFF4	AF:chr5:132937193-132937649:132937740:132937193-132963259:132963618:-	0	0	0	0	0	0.7692	0	0	0	0	0	0	0	0	0	0	0	0.6842	0	0	0	0	0	0	0	0	0	0	0	0	0	0	0	0.9	0	0	0	0.7692	0	0	0	0.5	0	0	0	0	0	0.931
CDKL3	SE:chr5:134298710-134302140:134302210-134302590:-	0.6543	0.9241	0.7895	0.6512	0.8394	0.872	0.859	0.57	0.7757	0.8819	0.7015	0.7333	0.5214	0.5904	0.7477	0.6538	1	0.8846	0.8462	0.619	0.8849	0.844	0.866	0.7581	1	0.7196	0.7339	0.8925	0.7806	0.7941	0.803	0.7797	0.8947	0.75	0.6216	0.8385	0.6765	0	0.6851	0.6809	0.9038	0.6931	1	0.9062	0	0.7752	0.6517	0.8584
CTNNA1	AF:chr5:138827627:138827718-138886212:138875230:138875738-138886212:+	0.1695	0.0693	0	0.2327	0.0791	0.0947	0	0.2785	0.216	0.3419	0.1159	0.2474	0	0	0.4091	0.3303	0	0.1955	0.0954	0	0	0.2361	0.2251	0.5263	0	0	0	0.3187	0	0	0	0.198	0.1174	0.2435	0	0.1133	0	0.3976	0.1856	0.3302	0.2281	0.1561	0.4	0	0.2379	0	0.3558	0
CTNNA1	AF:chr5:138827627:138827718-138886212:138875400:138875597-138886212:+	0.125	0.0504	0	0.137	0.075	0.0676	0	0.1938	0.1517	0.4266	0.0762	0.4211	0	0	0.2061	0.2732	0	0.107	0.0682	0	0	0.2016	0.151	0.2008	0	0	0	0.2693	0	0	0	0.2635	0.0655	0.2171	0	0.2101	0	0.2907	0.1141	0.3553	0.1958	0.1002	0.1566	0	0.249	0	0.2785	0
MATR3	A3:chr5:139322967-139325296:139322967-139325336:+	1	1	1	1	0.8929	1	0.9095	0.9515	1	0.9447	1	0.9394	0.8966	0.7864	1	0.9335	1	0.9442	0.8128	1	1	0.7964	0.9062	1	1	1	1	1	1	1	0.8096	0.9661	0.885	1	1	0.9489	1	0.9649	1	0.9411	1	0.8354	1	0.9633	1	1	1	0.8474
MATR3	AF:chr5:139293743:139293805-139314675:139293983:139294028-139314675:+	0.271	0.0921	0.0985	0.1897	0.235	0.1135	0.1778	0.1111	0.2751	0	0.3138	0.1415	0.2051	0.6588	0.059	0.4525	0	0.2108	0.4197	0	0	0	0.1021	0.0698	0.3605	0	0.1516	0.2241	0.4717	0.1295	0.0897	0.088	0.0298	0	0.1359	0.3227	0.1894	0	0.1398	0.1192	0.2174	0.2796	0	0.1226	0	0	0.0939	0.065
MATR3	AL:chr5:139316188-139317053:139317105:139316188-139321898:139321994:+	0.4737	0.8491	0.7937	0.767	0.523	0.6216	0.6721	0.6712	0.5747	1	0.5478	0.8371	0.6697	0.142	0.8844	0.2098	1	0.6218	0.5709	1	1	0	0.8723	0.9583	0.5673	1	0.6818	0.7153	0.3478	0.8428	0.8241	0.9054	0.9444	1	0.7308	0.5021	0	1	0.7692	0.637	0.5342	0.6606	1	0.7895	1	1	0.7542	0.6322
CYSTM1	AL:chr5:140243463-140265707:140265830:140243463-140281497:140282052:+	0	0	0	0	0	0	0	0	0.9307	0	0	0.8863	0	1	0	0	0	0.9283	0.9587	0	0	0	0.8792	0	0	0.8719	1	0	0.9857	0	0	0	0.9234	0.994	0	0	0.8285	0.9735	0	0	0	0.9519	0	0	0.8696	0	0	0
APBB3	SE:chr5:140561701-140561844:140561849-140562100:-	0.8341	0.8947	0.9671	0.9492	0.97	0.9376	0.9595	0.9129	0.8965	0.8589	0.9346	0.7586	0.9197	0.7557	0.8351	0.9296	0.9906	0.9239	0.9354	0.816	0.5312	0.8659	0.9456	0.7634	0.9793	0.7318	1	0.9247	0.9724	0.9643	0.9465	0.9125	0.9268	0.8101	1	0.9115	0.9016	0.838	0.8768	0.8549	0.9211	0.9479	0.6821	1	0.851	0.7524	0.9169	0.9592
GNPDA1	A5:chr5:142012339-142012669:142012339-142012995:-	0.5882	1	0.6667	1	0	1	1	0.68	0	1	0.3369	0.1094	1	0	0	1	1	1	0	0.3846	0.3409	0.7206	0.5465	1	1	1	0	0	0	1	1	0	0.6182	0.7222	1	0.5495	0.1023	0.625	1	0.5368	1	1	1	1	0	1	0.5962	0
ARHGAP26	SE:chr5:143147381-143207198:143207473-143213997:+	0	0	0.0435	0.1148	0.0641	0.0345	0.1224	0.5714	0.1	0	0.0354	0.375	0.0722	0.0213	0.2727	0.1739	0	0.0727	0.0534	0.16	0.1182	0.0549	0.0424	0.3333	0.0253	0.1667	0.0317	0	0.2083	0.0235	0.0328	0.0128	0.0661	0.1111	0	0.0759	0.1875	0.1395	0.069	0.0189	0.1064	0.0682	0.0278	0.2105	0.4375	0.0513	0.0667	0.0508
NR3C1	AF:chr5:143400852-143403211:143403329:143400852-143404376:143404544:-	0.9963	1	0.9962	0.9972	0.9929	1	0.9874	0.998	0.9953	0.9963	1	0.9957	0.995	0.9872	1	0.9885	0.9969	0.9968	0.996	0.9867	0.9902	1	0.9961	0.9924	0.9854	0.9906	0.9874	0.9971	0.996	0.9913	0.9851	0.9977	0.9842	0.9842	1	0.989	0.9887	0.9772	1	0.9959	0.9947	0.9885	0.9962	0.9954	0.9922	1	0.9964	1
NR3C1	AL:chr5:143277936:143279411-143282568:143281811:143282041-143282568:-	0.9963	1	0.9962	0.9972	0.9929	1	0.9874	0.998	0.9953	0.9963	1	0.9957	0.995	0.9872	1	0.9885	0.9969	0.9968	0.996	0.9867	0.9902	1	0.9961	0.9924	0.9854	0.9906	0.9874	0.9971	0.996	0.9913	0.9851	0.9977	0.9842	0.9842	1	0.989	0.9887	0.9772	1	0.9959	0.9947	0.9885	0.9962	0.9954	0.9922	1	0.9964	1
ABLIM3	SE:chr5:149239888-149240676:149240774-149242491:+	0.3669	0.5239	0.3651	0.484	0.5629	0.5257	0.4657	0.3039	0.2736	0.3517	0.3745	0.1879	0.4449	0.4831	0.1536	0.5006	0.6803	0.2679	0.4215	0.221	0.3003	0.49	0.5662	0.1165	0.5307	0.188	0.6155	0.3063	0.4308	0.7644	0.6246	0.3749	0.6827	0.2336	0.557	0.5024	0.3889	0.2178	0.6385	0.4728	0.633	0.6798	0.2945	0.0958	0.3498	0.0888	0.4214	0.708
TIGD6	AL:chr5:149993118:149996429-150000474:149999840:150000316-150000474:-	0.1913	0.283	0.1743	0.119	0.1066	0.08	0.3176	0.2174	0.1645	0.0913	0.3061	0.1758	0.4118	0.121	0.1198	0.0226	0.1965	0.1386	0.519	0.2353	0.1897	0.1527	0.2109	0.1412	0.2647	0.623	0.0681	0.0823	0.2186	0.0725	0.1433	0.3017	0.1678	0.2826	0.186	0.1679	0.1844	0.2703	0.1515	0.1618	0.0683	0.5714	0.0626	0.2018	0.0977	0.136	0.1429	0.165
CD74	SE:chr5:150406321-150407152:150407324-150412625:-	0	0	0	0	0	0	0.4167	0	0.0345	0	0	0	0.6036	0	0.3131	0	0	0	0.6082	0.3667	0	0.1633	0.1895	0.506	0	0	0.6875	0	0	0	0	0.7593	0	0	0	0.1881	0.2353	0	0.3036	0	0	0.2533	0	0.5	0	0	0	0
GRIA1	AF:chr5:153490816:153490970-153493928:153492172:153492310-153493928:+	1	1	1	0	1	1	0.1842	1	0	1	0.6163	1	1	1	0	1	1	1	1	1	1	1	1	1	0	1	1	1	1	0.2353	0.4375	1	1	1	1	1	1	1	0	1	1	0.8109	1	1	1	1	1	1
ITK	RI:chr5:157240062:157240195-157241646:157241720:+	0	0.3	0	1	0.3333	0.6667	1	0	1	1	0	0.6667	0	0	1	1	0	1	0	0	0.0952	0	0.2857	0	0	1	0	0	0	0.1579	1	0	0	1	1	1	0.1667	0	0.2	0.3333	0	0	0	0.3333	0	1	0.2	0
FABP6	SE:chr5:160213819-160228473:160228692-160229546:+	0.6694	0.7809	0.7474	0.7703	0.7327	0.7163	0.682	0.6984	0.7706	0.6288	0.7298	0.5805	0.5972	0.6288	0.6121	0.6351	0.5743	0.6073	0.5548	0.6652	0.6886	0.7465	0.7366	0.7298	0.6271	0.696	0.4184	0.5661	0.5298	0.7573	0.6818	0.6723	0.7044	0.7715	0.8039	0.6487	0.7801	0.454	0.707	0.7502	0.7248	0.6353	0.787	0.2741	0.667	0.6925	0.6176	0.6493
PTTG1	AF:chr5:160421858:160421891-160422302:160421904:160422155-160422302:+	0.3333	0	0	0.2258	1	1	0.2264	0.3	0	1	0.3226	1	1	0	0	1	1	0	0	0	1	0	0.4839	0	0	0	0	1	0	1	0	0	0	1	0	1	0	1	0.3571	0	0	0	0	0	1	0	0	1
HMMR	A3:chr5:163464802-163467701:163464802-163467704:+	0	0	0	0	0	1	0	1	1	0	0	0	0	0	0	0	0	1	0	0	0	0	0	0	0	0	0	0	0	0	0	0	0	0	1	0.7556	0	0	0	0	0	0	0	0	0	0	0	1
BOD1	MX:chr5:173608292-173609238:173609434-173616200:173608292-173613131:173613255-173616200:-	0	0.3322	0	0	0	0.306	0	0	0.5992	0	0.2424	0	0	0	0.0811	0.4682	0.2835	0	0	0	0.5193	0	0	0.0855	0	0	0	0	0.427	0.6338	0	0	0	0	0	0	0.3057	0	0.3191	0	0	0.4109	0.5154	0.4733	0	0.3874	0.3445	0.7706
BOD1	SE:chr5:173608292-173609238:173609434-173616200:-	0	0.7656	0	0	0	1	0	0	1	0	0.5	0	0	0	0.75	0.77	0.6754	0	0	0	0.8533	0	0	0.2381	0	0	0	0	0.7317	1	0	0	0	0	0	0	0.7869	0	0.5325	0	0	0.7907	0.7528	1	0	0.9213	0.8372	0.9703
HK3	A3:chr5:176891279-176891388:176891191-176891388:-	0.6512	0.5641	0.6038	0.3333	0	1	0.25	0.3462	0	0.1667	0.549	0.5294	0.8182	0.5625	0.2368	0.5923	0.125	0.1538	0.8125	0	0	0	0.5789	0.4407	0.6429	0.4	0.8182	0.7381	0.08	0	0.5333	0.6	0.8857	0.8571	0.2143	0	0.84	0.6892	0.8194	0	0	0.75	0.0833	0.8547	0.359	0	0	0.4017
MXD3	AL:chr5:177305500:177307195-177307781:177307435:177307703-177307781:-	1	0.3558	0.2642	1	1	0.4286	1	0.825	0.3784	1	1	1	1	1	1	0.4556	1	1	1	1	1	1	1	0.551	1	0.7937	1	1	1	1	1	1	1	0.9231	1	1	1	1	0.5625	1	1	1	1	1	1	1	1	1
DOK3	AF:chr5:177509657-177509758:177509852:177509657-177510150:177510382:-	0	0.5	0	0.38	0	0	0	0	0	0	0	0.5	0	0	0	0	0	0	0.4727	0	1	0	0	1	0	0	0	0	0	0	0	0	0	0	0	0	0	0.76	0.55	0	0	0	0.6279	0	0	0	0	0.6
DOK3	AF:chr5:177509657-177509758:177509852:177509657-177510920:177511274:-	0	0.2593	0	0.2676	0	0	0	0	0	0	0	0.5333	0	0	0	0	0	0	0.4815	0	0.4737	0	0	1	0	0	0	0	0	0	0	0	0	0	0	0	0	1	0.5116	0	0	0	1	0	0	0	0	1
HNRNPH1	SE:chr5:179617911-179618145:179618323-179620892:-	0.68	1	1	1	0.8185	0	0.6299	1	1	1	1	0.6526	0.6465	0	1	0.7449	1	0.6667	1	0.5357	0.2347	0.6304	0.7203	1	0	1	0.5357	0.8721	0.6327	1	1	1	1	0.7872	1	0.7576	1	1	1	1	0.6508	0.6862	0.7831	1	0.6126	0.7971	1	1
MGAT4B	A5:chr5:179798576-179798928:179798576-179799065:-	1	0.2275	1	1	1	0.2376	1	0.4948	1	0.8815	1	0.918	1	0.3226	1	1	0.3201	0.9544	1	1	1	1	0.656	1	1	1	1	0.2685	1	1	0.3958	1	1	0.6424	1	0.9481	0.8065	1	1	1	0.4527	1	1	0.8681	0.3417	0.4293	1	0.2358
MGAT4B	AF:chr5:179801969-179806193:179806334:179801969-179806487:179806554:-	0	0	0.375	0	0	0	0.3828	0	0.456	0	0.7889	0	0.3552	0	0	0	0	0	0.5	0.5405	0	0.5556	0.6035	0	0.6765	0	0.3415	0	0	0.8879	0.5109	0	0.2374	0	0	0	0	0	0	0.1597	0	0.644	0	1	0.7055	0.5098	0	0
MGAT4B	AF:chr5:179801969-179806193:179806334:179801969-179806487:179806952:-	0	0	0.2535	0	0	0	0.6203	0	0.5685	0	0.5399	0	0.6216	0	0	0	0	0	0.4091	0.4651	0	0.3077	0.7062	0	0.5693	0	0.3733	0	0	0.7698	0.614	0	0.8246	0	0	0	0	0	0	0.2447	0	0.5876	0	0.5752	0.628	0.4906	0	0
TBC1D9B	SE:chr5:179865888-179867445:179867495-179867778:-	0.3919	0.5914	0.5048	0.5556	0.5636	0.5656	0.6175	0.4369	0.4569	0.5429	0.5652	0.2961	0.5907	0.6007	0.3397	0.4826	0.6216	0.533	0.6184	0.3045	0.377	0.6705	0.6334	0.4339	0.6304	0.4254	0.541	0.4208	0.3816	0.6206	0.5893	0.4634	0.6589	0.442	0.5204	0.5539	0.4701	0.3171	0.6017	0.6235	0.5632	0.67	0.6149	0.239	0.5199	0.3762	0.5427	0.6375
MGAT1	A3:chr5:180809076-180815414:180809066-180815414:-	0.4242	0	0	0.5833	0.5733	0	0	0	0	0	0	0	0	0	0	0.8142	0	0.3111	0	0.3929	0.6237	0	0.325	0.3077	0	0	0	0	0	0	0	0	0	0	0	0.5248	0.3784	0.4138	0.5632	0.3714	0	0	0	0.3778	0	0	0	0.8468
ZFP62	SE:chr5:180851493-180851988:180852060-180860528:-	0.1186	0.306	0.3516	0.5306	0.3429	0.2375	0.1215	0.4535	0.5	0.373	0.3405	0.1486	0	0	0.5507	0.2761	0.2165	0.4125	0.3616	0	0	0.2596	0.5682	0.1376	0.5752	0.5135	0.4641	0.3143	0.4878	0.3614	0.3689	0.4085	0	0.6508	0.25	0.3732	0.1397	0	0.3333	0.411	0.7845	0.336	0.11	0	0.1679	0.3371	0.3488	0.1498
PHACTR1	AF:chr6:12749435:12749790-13053365:12957359:12957751-13053365:+	0.5	0.4286	0.6842	0.2308	0.3438	0.6154	0	0.4375	1	0.5	0.6038	0	0.5185	0.5548	0	0.5333	0.7966	0.1714	0.6	0.3333	0.2368	0.3204	0.625	0.75	0.6	0.5455	0.5667	0.3182	0.65	0.7317	0.3563	0.587	0.5926	0.72	0.4	0.5139	0.7667	0.2857	0.6029	0.4324	1	0.6136	1	0.3208	0.5135	0	0.1899	0.8372
SIRT5	AF:chr6:13574584:13574624-13579451:13574643:13574744-13579451:+	0.5205	0.1597	0	0.1129	0.216	0.2713	0.2696	0.3178	0.2183	0.3063	0.1267	0.0705	0.1082	0.2131	0.2251	0	0.219	0.1807	0.0741	0.2719	0.2284	0.2051	0.0264	0.2509	0.0827	0.1761	0.0788	0.1554	0.3112	0.1076	0.2565	0.0013	0.0843	0.1481	0.1954	0.1548	0.108	0.2825	0.3547	0	0.4277	0.173	0.203	0	0.095	0.2352	0.2167	0.186
ZNF391	AF:chr6:27374615:27375137-27395017:27388992:27389075-27395017:+	1	0.6111	1	1	1	1	0.4444	1	0.7442	1	1	0.6875	1	1	1	0.6212	0.9343	1	1	0	1	0.7326	1	1	1	0.5946	0.7692	1	0	1	0.7571	1	1	1	1	1	1	1	1	1	0.6341	0.9425	0.4783	1	1	0	1	0.8446
ZSCAN31	MX:chr6:28327533-28329303:28329778-28336082:28327533-28332285:28332393-28336082:-	0	0.1961	0	0.2842	0.1155	0	0	0	1	0	0	0	0.7647	0	0	0.069	0	0	0.604	0	0	0.4348	0	0.4643	1	0.2202	0.125	0	0	0	0	0	0.7442	0.1385	0	0	1	0	0	0	0.337	0.1751	0	0	0	0	0	0.2727
HLA-L	A3:chr6:30260084-30260333:30260084-30260397:+	0	0.3281	0.225	0.4169	0.4424	0.1201	0.1405	0.1361	0.1779	0.2095	0.1771	0	0.18	0	0.0444	0.1389	0.0719	0.4481	0	0.4346	0.2684	0.2589	0.2164	0	0	0	0	0	0	0.044	0.2044	0.2204	0.129	0.3557	0.0514	0	0.194	0.4372	0.3341	0	0.2015	0.1894	0.0763	0.126	0.1558	0	0	0.1086
DDR1	AF:chr6:30882613:30882983-30888688:30885747:30885811-30888688:+	0.3438	0	0.2364	0	0.1408	0	0.1351	1	0	0.3231	0.4348	0.1714	0	1	0.1277	0	0	0.1899	0	0	0	0	0.4	0.2083	0	0.2647	0	0	0	0	0.0806	0	0	1	0	0.3659	1	0.3846	0.4444	0	0	0	0.1711	0.6154	0.52	0.34	0	0.25
VARS2	A5:chr6:30914469-30914805:30914344-30914805:+	0	0.0542	0.0627	0.1701	0.1146	0	0.1318	0	0.4683	0	0	0.1103	0.0611	0	0.2282	0	0	0.1823	0.159	0	0.2052	0	0.1025	0.1566	0.075	0.1276	0.1152	0	0.1481	0	0.1836	0	0.1137	0.1705	0.3321	0.2259	0.0994	0.1313	0.3291	0.0978	0	0.0738	0	0	0	0.2862	0.2117	0.0631
DDX39B	AL:chr6:31538819:31538855-31539147:31538882:31538939-31539147:-	1	0.232	0.1634	1	0.1511	1	1	0.1672	0.7815	0.352	1	1	0.6909	0.8839	0.2955	0.1363	0.0935	1	1	0.0978	1	1	0.387	0.0837	0.2454	1	0.4104	0.4243	1	1	0.255	0.1963	0.711	0.4699	1	0.9474	0.1925	0.0659	1	1	0.3413	0.2798	0.0442	0.2302	0	0.2902	1	0.465
LTB	AF:chr6:31581630-31582256:31582427:31581630-31582496:31582522:-	0	0	0	0	0	0	1	0	0	0	0	0	0	0.6508	0	0	0	0	0	0	1	0	0.4691	0	0	0	0.94	0	0	0	0	0	0.0769	0	0	0	0	0	0	0.4468	0.1067	0.475	1	0	0	0	0	0
LST1	RI:chr6:31587200:31587318-31588563:31588909:+	1	0.7877	0.5214	0.3821	0.8556	1	0.6324	0.4895	0.6216	1	1	1	1	0.7179	0.5385	0.1569	0.8411	0.6458	0.6554	0.35	1	1	0.7143	0.5109	0.5399	0.6066	0.6667	0.6724	0.7778	0.8585	1	1	1	0.5	0.6975	0.3953	0.8994	0.6757	0.552	0.7634	0.6575	0.809	1	0.6226	0.5515	1	0.7475	0.5
LSM2	MX:chr6:31798049-31798477:31798507-31806755:31798049-31806075:31806142-31806755:-	0	0	0	0	0.6042	0.7883	0	0	0	0	1	0.3979	0	0	0.3054	0	0	0	0	0.5789	0.5606	1	0	0.7699	0.6536	0	0	1	0	0	0	0	1	0	0	0	0	0.4916	0	0	1	0	0	0.6069	0	0.7383	0	0.5752
AGER	A5:chr6:32183440-32183555:32183440-32183568:-	0	0	0	1	0	0	1	0	1	0	1	1	0	0	0	0	1	1	0.5625	0	0	1	0	0	1	0	0	1	0	1	1	0	0	0	0	1	1	0	1	0	0	1	0	0	1	0	1	0.7434
HLA-DMA	RI:chr6:32949611:32949889-32950519:32950803:-	0.8564	0.6034	0.4309	0.5107	0.5641	0.6561	0.3938	0.4749	0.4219	0.6356	0.4804	0.6418	0.4694	0.5172	0.3784	0.4667	0.8806	0.5342	0.558	0.2845	0.4082	0.7529	0.5311	0.4499	0.403	0.4044	0.5634	0.7267	0.4613	0.6667	0.905	0.3662	0.5394	0.3773	0.3533	0.4481	0.5775	0.3844	0.4589	0.7508	0.6786	0.8854	0.7431	0.4789	0.4765	0.3451	0.6134	0.3788
HLA-DPA1	AF:chr6:33069886-33073439:33073633:33069886-33080680:33080755:-	0	0	0	0.3525	0	0	0	0	0	0.5556	0	0	0	0	0	0	0	0	0	0.1978	0	0	0	0	0	0	0.1687	0.2477	0	0	0	0.8947	0	0	0.3583	0.0794	0	0	0	0	0	0	0	1	0	0.1196	0	0.0829
RPS10	AF:chr6:34425221-34425796:34426026:34425221-34426032:34426050:-	0	0	0.9759	0	0	0	0	0	0	0	0	0	0	0	0	0	0	0	0	0	0	0	0	0	0	0	0	0	0	0	0	0	0	0	0	0	0	0	0	0	0	0	0.9066	0	0	0.9679	0	0
PACSIN1	AF:chr6:34466061:34466270-34526243:34514890:34515068-34526243:+	0.8976	0.7995	0.8767	0.8776	0.8675	0.8954	0.9159	0.7385	0.881	0.898	0.8609	0.7883	0.8242	0.8922	0.5279	0.7929	0.9559	0.8852	0.947	0.8268	0.8112	0.9167	0.8377	0.8843	0.9526	0.8597	0.9414	0.7949	0.8222	0.9039	0.8486	0.9363	0.9329	0.6361	0.7323	0.8902	0.8196	0.7422	0.945	0.9206	0.923	0.8832	0.9055	0.5366	0.9406	0.4698	0.835	0.8973
MAPK13	AF:chr6:36130663:36130701-36131271:36130869:36131157-36131271:+	0.7	1	1	1	0.8702	0.9441	0.8069	0.7571	0.5934	0.7451	0.8744	0.4643	0.8592	1	0.8636	0.8647	0.5123	0.8391	0.8043	1	1	0.7986	0.759	1	0.9358	0.4815	0.9219	0.4565	0.7611	0.7388	0.8244	0.7759	0.9034	0.6452	0.7564	0.6	0.8293	0.5532	0.7308	0.85	0.903	0.8576	0.3725	0.3725	0.6214	0.5465	0.896	0.8725
KCTD20	SE:chr6:36443111-36470052:36470257-36481562:+	0	0	0	0	1	0	0.4167	0	0	0	0.2857	0	0	0	0	0	1	1	0	0	0.5	0	1	0	0	0	0	1	0.2727	0	0	0	0	0	1	0.6296	0.4118	0	0	0	1	0.3333	0	0	0	0	0.4444	0
TDRG1	AF:chr6:40340465:40340601-40379282:40378337:40378897-40379282:+	0.1467	0	0.0595	0	0	0.1111	0	0	0	0	0	0.4603	0	1	0.0303	0	0.4	0.125	0	0	0.0146	0	0	0.3333	0	0	0	0	0.2893	0.0291	0	0	0	0	0.2432	0	0	0	0.0702	0.2766	0	0	0	0.3233	0	0	0	0
TFEB	AF:chr6:41691235-41732649:41733853:41691235-41734313:41734401:-	0.5389	0.9561	0.4103	0.7191	1	1	0.1709	0.5319	0.5902	0.4116	1	1	1	0.2315	1	0.3172	0.8583	0.6623	0.9677	0.1469	0.7988	0.4375	0.4111	0.4672	0.3261	0.4021	1	0.6579	0.2679	0.338	0.4469	1	0.2485	1	0.4362	0.5278	0.5054	1	0.8959	0.8783	0.4837	0.4503	1	1	0.4596	1	0.4848	1
CCND3	AF:chr6:41940585-42048501:42048708:41940585-42049651:42050357:-	0	0	0	0	0	0	0	0	0.4394	0.48	0	0.05	0	0	0	0.254	0	0	0	0.2268	0.8938	0.8798	0.6803	0.7692	0	0.6964	0.6571	0	0.4507	0.6825	0	0	0	0	0.5789	0.5111	0.6364	0	0	0.7099	0	0	0	0.6528	0.4074	0.7484	0.8644	0
CCND3	AL:chr6:41935435:41936107-41937235:41936196:41936695-41937235:-	0	0	0	0	0	0	0	0	0.2566	0.3934	0	0.0204	0	0	0	0.3478	0	0	0	0.3284	0.6164	0.6518	0.6484	0.4348	0	0.3824	0.3802	0	0.32	0.5695	0	0	0	0	0.5116	0.2396	0.2869	0	0	0.6739	0	0	0	0.3615	0.3708	0.601	0.3148	0
CCND3	AL:chr6:41935435:41936107-41937235:41936673:41936695-41937235:-	0	0	0	0	0	0	0	0	0.2762	0.16	0	0.0435	0	0	0	0.2388	0	0	0	0.2268	0.5885	0.6145	0.4586	0.4487	0	1	0.3382	0	0.5517	0.6466	0	0	0	0	0.2222	0.2706	0.2991	0	0	0.6643	0	0	0	0.6104	0.1765	1	0.6456	0
TJAP1	AF:chr6:43477523:43477628-43497881:43489615:43489803-43497881:+	0.1425	0.0936	0.0965	0.1146	0.0337	0.0965	0.0516	0.1574	0.3392	0.0263	0.1471	0	0.1884	0.2431	0.3575	0.0116	0	0.0758	0.1212	0.2913	0.4404	0.0554	0.1129	0.2005	0.0926	0.1356	0.1231	0	0.5196	0	0.0157	0.1995	0.0648	0.5762	0.2491	0.2012	0.1928	0	0.1165	0.0493	0.0541	0.0793	0.043	0	0.2297	0	0.0554	0.1012
TMEM63B	AF:chr6:44126914:44127072-44134561:44127720:44127866-44134561:+	0.4565	0	0	0	0	0	0	0	0	0	0	0.5	0	0	0	0	0	0	0	0	0.669	0	0	0	0	0	0	0.32	0.6486	0	0	0	0	0	0	0.7222	0.5366	0	0	0	0.5	0	0	0	0	1	0	0
SLC29A1	A3:chr6:44223641-44225973:44223641-44226061:+	0	0.3092	0.5362	0.4804	0.3062	0.4672	0.1547	0.4151	0	0.2929	0.2053	1	0.4489	0	0.6778	0	0.292	0.3927	0.2913	0	0	0.1855	0.312	0.439	0	0	0.4588	1	0	0	1	0	1	0	0.6198	0	0.4615	0	0.6786	0.4506	0	0.293	1	0	0.3438	0.2578	0.4436	0.5364
RUNX2	AL:chr6:45512407-45546827:45551082:45512407-45663115:45664349:+	0	0	0	0.6667	0	0	0	0	0	0	0.9	0	0	0	0.7778	0	1	0	0	0	0	0	0	0	0	0	0	0	0	0	0	0	0.8281	0	0	0	0	0	0	0.9412	0	0	0.8824	0	0	0	0	0.85
MLIP	AF:chr6:54099546:54099607-54121447:54111448:54111575-54121447:+	0.1495	0.2201	0.2384	0.2547	0.1958	0.1422	0.2279	0.0804	0.3212	0.2099	0.1289	0.2812	0.0979	0	0.0806	0.1535	0	0.2123	0.1731	0.1026	0.0541	0.1454	0.2438	0.5909	0.1553	0.1778	0.2524	0.2016	0	0.2067	0.1349	0.2042	0.2519	0.1982	0.1982	0.1909	0.3202	0.2927	0.279	0.1199	0.0596	0.1358	0.1047	0.48	0.2609	0.1556	0.278	0.2
MLIP	SE:chr6:54124865-54136715:54138286-54149056:+	0.3889	0.5312	0.5703	0.5403	0.6412	0.6057	0.5884	0.5105	0.5067	0.5151	0.6026	0.3011	0.6965	0.7255	0.5702	0.6328	0	0.6771	0.6476	0.5294	0.7356	0.659	0.5769	0.2687	0.6075	0.271	0.4978	0.5152	0.5853	0.6053	0.6313	0.5018	0.6381	0.4654	0.5304	0.5485	0.5501	0.3818	0.5	0.6877	0.7396	0.7369	0.6304	0.1895	0.4732	0.4199	0.4903	0.5757
KHDC1	RI:chr6:73262774:73263065-73263096:73263184:-	0.9682	0.9497	1	1	1	0	0.0143	0.3512	0.5	0	1	1	0	0.2292	0.1968	0.6757	0	1	1	0.9753	0	1	0.5969	1	1	1	1	0.9077	1	0.5029	1	0.9226	1	0	0.6244	1	1	1	1	1	0.0865	0.8885	0.5556	0	0.4241	0.2928	1	1
SNX14	AF:chr6:85574378-85581196:85581846:85574378-85593579:85593850:-	1	0	1	1	1	1	1	1	0	1	1	1	1	0	1	0.0576	1	1	1	1	0.1685	1	1	1	0	1	1	1	0	1	1	1	1	1	1	1	1	1	0.2198	1	1	1	1	1	1	0.2692	1	0
SYNCRIP	AF:chr6:85641451-85642797:85642991:85641451-85643750:85643792:-	1	1	1	0	0.3808	0	0	1	0.0864	0	0.9145	0.5311	0.6418	0.629	0.7541	1	0.5957	0.0238	0	0.8783	1	0	0	1	0	0	0	0.3117	0	0	0.2704	0.244	0	0	0	0.503	0	0.4427	0	0.9412	0	0.7797	0.6378	0.709	0.9518	0.5923	0	0.5442
SNHG5	AL:chr6:85665852:85666147-85677424:85677105:85677191-85677424:-	1	0.6216	0	1	1	1	1	0.9762	1	1	1	0.3846	0.8049	1	0.3143	0.8178	1	1	0	0.3838	0.8287	1	1	1	1	0	1	1	0.7184	0.876	1	1	1	1	0.8772	0.9781	0.9158	1	0.2342	1	1	1	1	1	1	1	0.7386	1
ARMC2	AF:chr6:108848416:108848546-108854225:108848697:108848821-108854225:+	1	0.5123	0.8621	0.4722	0.3934	1	0.625	0.7949	1	0.6735	0.6187	1	0.1038	0.1277	1	0.6731	0.1967	0.48	0.7654	1	0.4526	0.3654	0.5125	0.5395	0.4565	1	1	0.5893	0.7556	0.6774	1	1	0.3333	1	0.5752	1	1	0.5926	0.5763	0.5652	1	0.3593	0.3714	0.3191	0.9048	1	1	0.6306
SLC16A10	SE:chr6:111177665-111193293:111193324-111206592:+	0.7143	0.7805	0.5161	0.5152	0.6154	0.8261	0.5	0.5714	0.8	0.45	0.5	0.6	0.54	1	0.5217	0.3333	0.5785	0.9444	0.72	0.4286	0.7931	0.4792	0.4872	0.3846	0.4	0.7143	0.5185	0.3265	0.3913	0.5385	0.6154	0.5763	0.5556	0.619	0.3889	0.46	0.7391	0.3333	0.3095	0.5143	0.3846	0.6234	0.5556	0.5909	1	0.3571	0.375	0.5882
RP3-399L15.3	AF:chr6:113969954:113970278-113991893:113971495:113971775-113991893:+	0	0	0	0.4737	0	0	0	0	1	0	0	0	0	1	0	0	1	0	0	0	0	0	0	0	0	0	0	0	1	0.0833	0	0	0	0	0	0.4889	0	0	0	0	0.5217	0	0	0	0	0	0	1
ROS1	A3:chr6:117353169-117356629:117353166-117356629:-	1	1	0.597	0.3412	0.3919	1	0.4839	1	0	0	0.7864	1	0.5747	0	1	1	0	1	1	0	0	0.3293	1	1	0.5455	0	0.6885	0.52	1	1	0.7333	1	0.383	0.7143	0.8395	0.8263	1	0.4615	0.5	0.8125	0	0.381	0	0	1	0	0.75	0.6979
ROS1	A3:chr6:117388034-117389350:117387992-117389350:-	1	1	0.597	0.3412	0.3919	1	0.4839	1	0	0	0.7864	1	0.5747	0	1	1	0	1	1	0	0	0.3293	1	1	0.5455	0	0.6885	0.52	1	1	0.7333	1	0.383	0.7143	0.8395	0.8263	1	0.4615	0.5	0.8125	0	0.381	0	0	1	0	0.75	0.6979
FAM184A	AF:chr6:119024813-119078141:119078372:119024813-119149078:119149387:-	0	0	0	0	0.194	0	0.0356	0	0	0.0112	0.1827	0	0.0633	0.2374	0	0	0	0	0	0	0.1094	0.0904	0	0.2818	0	0	0	0	0	0.1399	0.1991	0	0.1434	0.1633	0	0	0.1994	0	0.6084	0.0828	0.0174	0.26	0	0	0.0526	0.0214	0	0.1659
TPD52L1	AF:chr6:125153649:125153970-125220078:125203639:125203777-125220078:+	0.1596	0.6448	0.5357	1	0.52	0.5383	0.8478	0.66	0.5019	0.5591	0.7213	0.2333	0.7787	0.7415	0.474	0.5239	0.5161	0.572	0.7288	0.2816	0.2273	0.9061	0.704	0	0.7728	0.4255	0.4539	0.729	0.3291	0.6441	0.7448	0.5627	0.7478	0.6237	0.71	0.4474	0.4914	0.071	0.2889	0.5811	0.5169	0.8639	0.4409	0.4761	0.4627	0.3035	0.506	0.822
TPD52L1	AF:chr6:125153656:125153970-125220078:125154381:125154532-125220078:+	1	1	1	1	0	1	1	1	1	1	1	1	1	0.625	1	1	1	1	1	1	0	1	1	0	1	1	1	1	1	0.375	1	1	1	0.236	1	1	0	1	1	1	1	0.8556	1	1	0	0	1	1
TRMT11	SE:chr6:126008745-126009335:126009434-126011253:+	0.9306	0.8687	0.9118	0.7853	0.9229	0.8996	0.8617	0.9412	0.8791	0.9	0.9123	0.9347	0.7537	0.9074	1	0.9004	0.808	0.8635	1	0.9122	0.9424	0.7468	0.7105	0.8839	0.8428	0.972	0.9119	0.8315	0.9732	0.8635	0.7626	0.8996	0.9282	0.9097	0.8923	0.916	0.8627	0.9104	0.8781	0.7756	0.8006	0.6483	0.8822	1	0.9321	0.9371	0.8456	0.8447
THEMIS	AF:chr6:127855188-127900842:127901073:127855188-127918428:127918597:-	0	1	0	0	1	0	1	0	0	0	0	0	0	1	1	1	0	1	0	0	0	1	1	0	0	0	1	1	0	0	0	0	1	0	0	0	1	0	1	0	1	0	1	1	0	0	1	0
EPB41L2	MX:chr6:130870381-130872371:130872538-130878104:130870381-130876674:130876775-130878104:-	1	0.9453	0.9748	0.9943	0.9325	1	0.9874	0.9079	0.9111	0.9455	0.9857	0.8295	0.9785	0.9269	0.8443	0.9352	1	0.9167	1	0.9406	0.8127	0.9773	0.9752	0.6834	1	0.8857	0.9706	0.9383	0.9667	0.9843	0.9473	0.9626	0.9754	0.9588	0.9828	0.9208	0.9632	0.72	0.9634	0.935	0.9889	0.9924	0.8873	0.5316	0.9369	0.8199	0.9482	0.948
EPB41L2	RI:chr6:130869852:130869944-130870039:130870126:-	1	1	0.9365	0.9581	1	1	0.8525	1	1	0.917	0.8462	0.8269	0.9496	0.8933	1	0.9511	0	0.9424	0.962	0.1429	0.8488	1	0.9411	0.75	0.9294	0.8874	0.9615	0.8919	1	0.9613	0.9643	0.9574	0.9008	1	0.9781	1	0.9652	1	1	0.8349	0.9146	0.9729	1	0.119	0.8828	1	0.9278	0.971
EPB41L2	SE:chr6:130870381-130876674:130876775-130878104:-	0	0.26	0.1524	0.0439	0.443	0	0.0674	0.378	0.2051	0.375	0.0933	0.8571	0.212	0.4921	0.3486	0.2738	0	0.4839	0	0.375	0.7246	0.1512	0.1582	0.8119	0	0.4286	0.2436	0.3111	0.2642	0.1543	0.1676	0.19	0.2245	0.1899	0.1139	0.2823	0.1871	0.5833	0.2391	0.2812	0.0545	0.0488	0.5283	0.6271	0.3043	0.7838	0.2466	0.2293
HBS1L	AL:chr6:135002815:135002842-135039573:135035857:135038026-135039573:-	0.8207	0.8912	0.6781	0	0.7286	0.6207	0	0.8	0.7736	0.8819	0.7517	0	0	0.9481	0.7302	0.5238	0	0.6296	0	0.4684	0.5963	0	0.7241	0	0.6667	0.9203	0.8074	0.3256	0.6034	0.6301	0	0.8571	0.8933	0.1818	0.6806	0.7974	0.888	0.7143	0	0.8283	0.911	0.7424	0.826	0.8779	0.8084	0	0.7857	0.7965
AHI1	SE:chr6:135492291-135495539:135495709-135495814:-	0.4737	0.8873	0.7442	0.917	0.869	0.9459	0.8629	0.9048	0.8761	0.575	0.8197	0.6875	0.8923	0.9167	0.8082	0.8364	0.9408	0.8617	0.9225	0	0.7321	0.8803	0.8968	0.6875	0.9306	0.8654	1	0.9167	0.9091	0.934	0.8897	0.8729	0.8489	0.8261	0.8485	0.725	0.9535	1	0.8955	0.9344	0.9187	0.9107	0.7426	0	0.871	0.8448	0.6094	0.752
AHI1	SE:chr6:135492291-135495814:135495898-135497188:-	1	0.3873	0.8462	0.2683	1	0.1875	0.3793	0.3529	0.6087	0.8947	0.6471	0.7576	0.2692	0.4444	0.4667	0.8571	0.1235	0.619	0.2308	0.8333	0.4327	0.2446	0.7619	0.4348	0.4722	1	0	0.381	0.2	0.2121	0.6957	0.3926	0.1479	1	0.6034	0.5946	0.1364	0	0.377	0.3333	0.3774	0.2083	0.814	0	1	0.8182	1	0.3444
MAP7	AF:chr6:136421799-136525832:136526213:136421799-136550342:136550819:-	0.4341	0.4741	0.6833	0.5261	0.4835	0.5955	0.4295	0.8231	0.7475	0.5787	0.5759	0.702	0.6303	0.8876	0.4084	0.4705	0.7203	0.5386	0.5915	0.788	0.8623	0.7385	0.5195	0.8974	0.5895	0.5889	0.584	0.5802	0.5717	0.6638	0.4836	0.3942	0.8049	0.6759	0.3985	0.5652	0.4829	0.856	0.5922	0.6058	0.4017	0.6777	0.6728	0.703	0.651	0.5261	0.2966	0.6088
MAP7	AF:chr6:136421799-136526362:136526606:136421799-136550342:136550819:-	0.1131	0.3679	0.4886	0.3526	0.4111	0.5382	0.4002	0.8079	0.913	0.6399	0.438	0.7713	0.5143	0.7489	0.3631	0.2416	0.3406	0.6314	0.2377	0.8103	0.8853	0.5211	0.194	0.9088	0.4875	0.6537	0.3515	0.4652	0.3697	0.441	0.5195	0.2325	0.8121	0.6943	0.132	0.5652	0.1703	0.9046	0.3221	0.5488	0.3703	0.5118	0.6549	0.6786	0.6893	0.6515	0.1475	0.3649
PLAGL1	AF:chr6:143985174-144008090:144008406:143985174-144064451:144064598:-	1	0	1	0	0	1	1	0	1	0	0	1	0	0	0	0	0	0	1	1	1	1	0.3333	0	1	0	0	1	0	0	0	0.4583	1	1	0	0	1	0	0	1	1	0.5455	0	0	1	0	0.4737	1
UTRN	AF:chr6:144797745:144797990-144803036:144799381:144799473-144803036:+	0.4643	1	0	0	0	0	0	0	0	1	1	0.321	0	0	0	0	0.9636	0	1	0	0	1	0	0	0	0	0	0	1	0	0	1	0.6333	0	0	0	0	1	1	0	0	0	1	0	0	0	0	0.6633
EPM2A	AF:chr6:145686296-145720901:145721742:145686296-145735198:145735855:-	0	0.6333	0	0.3134	0.1345	0.1038	0.1778	0.125	0	0	0.4074	0	0.3469	0.1316	0.1786	0	0.3469	0.3	0.1111	0.3208	0	0.4426	0.1818	0	0	0.4048	0.3	0	1	0.9444	0	0.3729	0.2754	0	0.2963	0.2857	0.1765	0.2093	0	0.3984	0.1159	0.2286	0.276	0	0.2308	0	0.2333	0
RP1-111D6.3	AL:chr6:149218776-149229932:149230159:149218776-149243729:149244072:+	1	0.4844	0.0584	0.061	0.0931	0	0.1329	0.0896	0.1325	0.172	0.0541	0.2239	0.0971	0	0.2282	0.2782	0	0.1559	0	0	0.3707	0	0.0857	0.1588	0.1283	0.0854	0.3846	0.1436	0.0479	0.114	0.0738	0.0206	0	0.0819	0.2294	0.0483	0.1551	0	0.4392	0.1505	0	0	0.1127	0.0765	0.1306	0.0661	0	0.1488
TIAM2	AF:chr6:155090289:155090379-155127490:155121916:155122088-155127490:+	1	1	1	1	0.9816	1	1	1	1	1	1	1	1	1	1	1	1	1	1	1	1	1	1	1	1	1	1	1	1	1	1	1	1	1	1	1	1	1	1	1	1	1	1	1	1	1	1	1
ARID1B	SE:chr6:156829421-156871614:156871652-156901376:+	0.831	0.5867	0.6643	0.6308	0.7744	0.9065	0.6414	0.7708	0.6887	0.7278	0.6849	0.6915	0.6571	0.5613	0.8772	0.5222	0.6438	0.5243	0.7131	0.7024	0.4795	0.562	0.6259	0.618	0.6055	0.7114	0.7311	0.8443	0.7721	0.5956	0.6532	0.7209	0.6688	0.7645	0.6974	0.6	0.726	0.6571	0.7422	0.66	0.7889	0.6253	0.5833	0.5803	0.495	0.4743	0.8156	0.5323
ARID1B	SE:chr6:157084905-157110472:157110561-157133028:+	1	0.7577	0.7081	0.7026	0.875	1	0.7357	0.8914	0.8438	0.8339	0.7585	0.8431	0.7974	0.6849	0.9379	0.6982	0.7633	0.6425	0.805	0.8281	0.8688	0.6486	0.7451	0.8235	0.6802	0.7744	0.8066	0.9432	0.8434	0.6944	0.7625	0.814	0.7727	0.8308	0.8138	0.7506	0.8674	0.7294	0.8614	0.75	0.832	0.6786	0.7404	0.6675	0.584	0.6301	0.9256	0.6009
SOD2	AF:chr6:159692863-159693145:159693228:159692863-159727129:159727353:-	0	0	0.5641	1	0	0	0	0	0	0	0	0	0	0	0	0.1277	1	0	0	0	0.7465	0	0	0	0	0	0	1	0	0	0	0.3026	0	0	0	0.6935	0	0	0	0	0	0	0	0	0	0	0	0
QKI	AF:chr6:163415170:163415335-163455279:163423208:163423592-163455279:+	0	0	0	0	0	0	0	0	0	0	0	0	0	0	0	0.8875	0	0	0.7297	0	0	0	0	0	0	0	0	0	0	1	0	1	0	0	0	0	0	0.2	0	0	0	0	0	0	0	0	0	0
QKI	AF:chr6:163415194:163415335-163455279:163416315:163416486-163455279:+	0	1	1	1	1	0.8618	0.7464	0.9369	1	0.9329	1	0.9055	0.9661	1	1	1	1	1	1	0.9145	0.2857	0.8539	0.955	1	1	1	1	1	0.9174	1	1	1	1	1	1	0.9435	1	1	1	0.9693	1	1	0.9821	0	0.9159	1	1	1
QKI	AF:chr6:163415194:163415335-163455279:163423208:163423592-163455279:+	0	0.9527	0.8151	0.972	1	0.8618	1	0.963	1	0.9299	1	0.9424	0.9836	1	1	0.9778	0.7955	0.963	0.949	1	0.4	1	1	0.9055	1	1	0.8609	0.9531	0.9591	1	0.9145	1	1	1	0.9074	0.9407	1	0.9784	0.9728	0.9387	0.9624	1	0.9515	0	0.9495	1	1	0.9054
QKI	AF:chr6:163415194:163415335-163455279:163428995:163429017-163455279:+	0	0.7505	0.7628	0.9298	0.859	0.906	0.75	0.9083	0.8533	0.7725	0.9341	1	0.8987	1	1	0.9706	0.7447	0.8296	0.9347	0.8688	0.0506	1	0.945	0.8364	0.8984	0.8554	0.9028	0.9398	1	0.9455	0.8247	0.8909	0.9545	0.7913	1	0.8568	0.9709	0.9578	0.809	0.8829	0.9049	0.8968	0.7701	0	0.9283	0.9348	0.8705	0.8375
PRKAR1B	AF:chr7:711527-713055:713207:711527-727210:727237:-	1	0.9741	0.9583	1	0.9897	0.9847	1	0.9395	1	0.9683	0.9845	0	0.9763	0.8056	1	0.9872	1	0.9829	0.9278	1	1	0.9951	0.9835	1	0.9763	1	1	0.8967	0.9821	0.9751	0.9774	1	0.9947	1	1	0.9932	0.9908	0.9247	0.9863	0.9613	1	0.9616	1	1	0.9723	1	0.9736	1
PRKAR1B	AF:chr7:711527-713055:713207:711527-727590:727650:-	0.9097	1	0.6643	0.9053	0.9842	1	0.9844	0.9182	1	1	0.9776	0	0.9551	1	1	0.9778	0.8622	0.9885	0.9543	0.9286	1	0.9693	0.9227	1	0.9513	0.9403	0.961	0.9602	0.9843	0.9251	0.9681	0.958	0.9719	1	0.9869	0.964	0.9606	0.9556	0.9363	0.9735	0.9881	0.9157	1	1	0.9794	0.92	0.9843	0.9058
RNF216P1	AL:chr7:4985075-4996610:4997452:4985075-5040245:5040675:+	1	0	0	1	0	0	0.7826	0	0	0	0	1	0	0	0	0	0	0	0	1	1	0	0	0	0	0	0	0	0.5714	0	0	0	0	0	0	0	0	1	0.5385	0	0	0	0	0	0	0	0	0.7188
DAGLB	SE:chr7:6432959-6436362:6436533-6445953:-	0	0	0	0	0	0	0	0.3333	0	0.0709	0	0	0	0	0	1	0.38	1	1	0	0	0	0.6875	0	1	0.6429	0	0.6923	0	0	0	0	0	0	0	0.5238	0	1	0	0	0	0	0.6818	0.6364	0	0.8182	0	0
ICA1	AF:chr7:8236005-8236806:8236894:8236005-8262000:8262069:-	0	0	0.3412	0	1	0	0.542	0	0	0	0.1912	0	0.595	0	0	0.0769	0.534	0	0.3354	0	0	0.6884	0	0.4167	0	0	0.597	0	0	0.4557	0	1	0.5534	0	0	0.4405	0	0	0	0.5082	1	0.6791	0	0	0	0	0	0.8275
ICA1	AF:chr7:8236005-8236806:8236894:8236005-8262094:8262153:-	0	0	1	0	1	0	0.896	0	0	0	1	0	0.5625	0	0	0.1875	1	0	0.8182	0	0	0.5689	0	0.625	0	0	0.7843	0	0	0.8504	0	1	0.6278	0	0	1	0	0	0	0.8493	1	0.922	0	0	0	0	0	1
ICA1	AF:chr7:8236005-8236806:8236894:8236005-8262440:8262612:-	0	0	0.1349	0	0.1768	0	0.3771	0	0	0	0.0774	0	0.5854	0	0	0.0136	0.2298	0	0.3195	0	0	0.4567	0	0.0735	0	0	0.6349	0	0	0.2455	0	0.5238	0.462	0	0	0.8222	0	0	0	0.2616	0.8837	0.4136	0	0	0	0	0	0.6177
ICA1	AF:chr7:8236005-8236806:8236894:8236005-8262440:8262687:-	0	0	1	0	1	0	1	0	0	0	0.3939	0	0.5373	0	0	1	0.6653	0	1	0	0	0.748	0	1	0	0	0.7407	0	0	1	0	1	1	0	0	1	0	0	0	1	1	1	0	0	0	0	0	0.936
ICA1	AF:chr7:8236005-8262094:8262153:8236005-8262440:8262612:-	0	0.3472	0	0.1911	0	0.6757	0.0657	0.0956	0.0547	0	0	0	0.5234	0.0928	0	0.0563	0	0.4815	0.0945	0	0.6667	0.3892	0	0.0455	0.8438	0.0313	0.3235	0.0345	0.0335	0.0541	0.8571	0	0.3374	0	0.6279	0	0.8571	0	0	0.0591	0	0.0563	0	0	0	0	0.55	0
TMEM196	AF:chr7:19729438-19772550:19773392:19729438-19773567:19773598:-	1	0	1	1	1	1	1	1	0.7627	1	1	1	1	1	1	1	0	1	1	1	0.6129	1	1	0	1	0.3077	0	1	0	1	1	1	1	1	1	1	1	1	1	1	1	1	1	1	1	1	1	1
DNAH11	A5:chr7:21616307-21617619:21616292-21617619:+	0	0	1	0	0	0	1	0	0	0	0	0	0	0	0	0	0	0	0	0	0	0	0	0	0	0	0	0	0	0	1	0	0	0	0	0	0	0	0	0	0	0	1	0	0	0	0	1
CDCA7L	MX:chr7:21908507-21911617:21911754-21945781:21908507-21916754:21916894-21945781:-	0	0	0	1	1	0	0	0	0	0	0.2667	1	0	0	0	0	1	0	0	0	0.4438	0	0.7647	0	0	0	0.2162	1	1	0	1	0	0	1	0	0.6111	0.1364	0.5986	0	0	1	0	1	1	1	0	1	1
CREB5	AF:chr7:28570438:28570537-28718753:28685981:28686197-28718753:+	0	0.8571	1	0	0	0	0	0	0	0.625	1	1	0	0	0	0.36	0	0	0	0	1	0	0	0.5833	0	0	0	0	1	0	0.6579	0	0	0	0	0	0	0.35	1	0.6667	0	0	0	0	1	0	0	0
CREB5	AF:chr7:28570438:28570537-28718753:28686137:28686197-28718753:+	0	0.5294	0.4706	0	0	0	0	0	0	0.1515	1	0.4894	0	0	0	0.2812	0	0	0	0	0.7273	0	0	0.2258	0	0	0	0	0.75	0	0.5208	0	0	0	0	0	0	0.25	0.3298	0.1778	0	0	0	0	0.5	0	0	0
DBNL	SE:chr7:44050280-44051830:44051942-44056757:+	0	0	0	0	0	0	0	0	0	0	0	0	0.0789	0	0	1	0	0	0	0	0	0	0	1	0	0	0	0	0	0	0	0	0	0	0	0	0	0	0	0	0	1	0	0	0	0	0	0
CAMK2B	AF:chr7:44284225-44325027:44325190:44284225-44325357:44325431:-	0.8857	0.88	0.5652	0.9091	1	0.7917	0.8431	0.7073	1	1	0	0.7083	0.8235	1	0	0.8056	0.6146	1	0.7759	0.8261	0	1	1	0.4286	0.8904	1	1	1	0.8667	1	0.8902	1	1	1	0.7143	1	1	1	1	1	1	1	1	1	1	0	0	0.8431
CAMK2B	AF:chr7:44284225-44325357:44325496:44284225-44325935:44326167:-	1	1	0.9853	0.995	0.9671	0.9757	0.985	0.989	0.9895	0.9829	0.9789	0.9896	0.984	0.9815	0.9976	0.9976	0.9862	0.9926	0.9896	0.9763	1	0.9946	0.9898	0.971	0.9898	0.9775	0.9892	0.9895	1	0.9786	0.9811	0.9819	0.9928	0.9935	0.985	0.9872	0.9944	0.9831	0.9956	0.9935	0.9865	0.9669	0.9809	0.9864	0.9287	0.9915	0.9917	0.9846
CAMK2B	AL:chr7:44217150:44217735-44220060:44219346:44219522-44220060:-	0.9835	0.9804	0.9711	0.9897	0.9691	0.9829	0.9863	0.969	0.9623	0.9802	0.9665	0.9801	0.9832	0.9687	0.9933	0.9823	0.9687	0.9881	0.9884	0.9659	0.9846	0.9891	0.983	0.9646	0.9845	0.9726	0.9941	0.9862	0.9787	0.9851	0.9855	0.9852	0.9863	0.9745	0.9848	0.99	0.9792	0.9642	0.9881	0.9786	0.9944	0.976	0.9507	0.9652	0.9504	0.9717	0.9922	0.9844
CAMK2B	AL:chr7:44217150:44217735-44220060:44219349:44219522-44220060:-	0.9057	0.9458	0.9785	0.9875	0.9662	0.9731	0.9919	1	0.9843	0.9441	0.9641	0.9367	0.941	0.9604	0.9851	0.969	0.8756	0.9885	0.9635	1	0.8852	0.9387	0.9888	1	0.9294	0.9743	0.9271	0.9092	0.8802	0.9645	0.9317	0.9455	0.959	0.9768	0.9776	0.9587	0.9625	0.9594	0.955	0.9752	0.9804	0.9754	0.9346	0.8987	0.9794	0.9408	0.9858	0.979
CAMK2B	AL:chr7:44217150:44217735-44220060:44219351:44219522-44220060:-	0.9988	0.9982	0.9973	0.9992	1	0.998	0.9986	0.9949	1	1	1	0.9971	0.999	1	1	0.9966	0.9928	1	0.9973	0.9963	1	1	1	0.9932	0.9984	1	1	1	0.9977	1	0.9977	1	1	1	0.9988	1	1	1	1	1	1	1	1	1	1	0.9964	1	0.9988
CAMK2B	AL:chr7:44217150:44217735-44220060:44219365:44219522-44220060:-	0.9965	0.9772	0.9872	0.9921	0.9891	0.9893	0.9899	0.9857	0.9853	0.9903	0.988	0.9945	0.9787	0.9941	0.9952	0.9931	0.8499	0.9946	0.989	0.9963	0.9965	0.9862	0.9923	0.9954	0.9875	0.9898	0.9943	0.9767	0.9951	0.9834	0.9799	0.9943	0.987	0.9972	0.9951	0.9928	0.9883	0.9871	0.9893	0.9875	0.9899	0.9558	0.9784	0.982	0.9779	0.9879	0.9932	0.9832
CAMK2B	AL:chr7:44217150:44217735-44220060:44219430:44219522-44220060:-	0.9889	0.9405	0.967	0.9558	0.9638	0.9685	0.9613	0.9479	0.9673	0.9736	0.9567	0.9781	0.9481	0.9701	0.981	0.9589	0.966	0.9739	0.9535	0.9646	0.9563	0.9482	0.93	0.9662	0.9439	0.9759	0.9579	0.9751	0.9732	0.9382	0.9339	0.9722	0.9543	0.9759	0.9217	0.9677	0.9724	0.9711	0.9726	0.9401	0.9754	0.9209	0.9578	0.9711	0.9154	0.9812	0.9777	0.9357
CAMK2B	AL:chr7:44217559:44217735-44220060:44219346:44219522-44220060:-	0.6952	0.7124	0.6167	0.8018	0.6763	0.731	0.6911	0.4718	0.4979	0.7399	0.6528	0.5714	0.7549	0.3689	0.8148	0.6053	0.8621	0.8432	0.8	0.3246	0.55	0.8228	0.7318	0.4234	0.799	0.5543	0.8876	0.7372	0.583	0.767	0.806	0.782	0.7532	0.3957	0.6988	0.8596	0.7576	0.5644	0.8241	0.7121	0.8943	0.7957	0.4969	0.3505	0.5185	0.4699	0.8218	0.7151
CAMK2B	SE:chr7:44231054-44232822:44232866-44234639:-	0.8947	0.9605	0.8734	0.9727	1	0.9329	0.9389	0.8554	1	1	1	0.8108	0.9665	1	1	0.8739	0.7376	1	0.9065	0.7419	1	1	1	0.6471	0.9626	1	1	1	0.8592	1	0.948	1	1	1	0.9819	1	1	1	1	1	1	1	1	1	1	0.7179	1	0.9748
OGDH	SE:chr7:44647534-44656318:44656362-44666736:+	1	0.9591	1	0.9651	1	0.8755	0.9744	1	0.8017	0.9447	0.9527	0.5909	0.9387	1	1	0.9563	1	1	1	1	0.8455	1	0.9726	1	1	0.9139	0.9456	1	0.9503	0.9775	1	0.9137	1	0.9273	1	0.9637	0.9009	1	1	0.9652	0.9709	0.9669	1	1	1	1	1	1
IGFBP3	AL:chr7:45913805:45913834-45914805:45914101:45914548-45914805:-	0	0	1	1	1	0	0	0	0	0	0	0	0	0	0	0	0	0.6471	0	0	0	0	0	0	0	0	0	0	0	0	0	0	0	0	0	0.6203	0	0.4444	0	0	0	0	0	0	0	1	0	0
C7ORF57	SE:chr7:48035630-48036208:48036363-48041334:+	0	0	0	1	0	0	0	0	0	0	1	0	0	0	0	0	0	0	0	0	0	0	0	0	0	0	0	0	0	0	0	0	0	0	0	0	0	0	0	0	0	1	0	1	0	0	0	0
GRB10	AF:chr7:50756056-50782424:50782910:50756056-50793224:50793462:-	0.6104	0.6351	0.8072	0.837	0.7267	0.7872	0.7759	0.8409	0.4324	0.5829	0.6957	0.4286	0.65	0.9744	0.1961	0.1261	0.6449	0.5032	0.8113	0.2949	0.1282	0.7821	0.5839	0.4386	0.7233	0.2581	0.752	1	0.4118	0.6735	0.6821	0.9059	0.7629	0.5882	0.4677	0.7267	0.37	0.8704	0.745	0.4531	0.7357	0.5738	0.5	0.1552	0.4214	0.4803	0.6613	0.7078
GRB10	SE:chr7:50756056-50780627:50780736-50782424:-	0.0408	0.3188	0.1625	0.0833	0.1135	0.1957	0.1509	0	0.3846	0.0642	0.2615	0.1429	0.1975	0.24	0.3333	0.7407	0.2581	0.0366	0.0392	0.425	0.4737	0.1566	0.1681	0.4318	0.0688	0.2	0.1215	0.1111	0	0.34	0.1271	0.0375	0.0553	0	0.1077	0.146	0.1591	0.0962	0.0826	0.2927	0.237	0.2727	0.5738	0	0.2133	0.0615	0.2807	0.1615
ZNF107	SE:chr7:64679336-64690399:64690525-64691248:+	0	1	1	0.1379	0.6667	0	0.1765	1	1	1	0	0	0.0847	0.4118	0.625	0.3529	0	1	1	0.1875	1	0	0	0	0	1	0	0	0	0.325	0.5455	1	0	1	0	0.45	0	0	0.4835	0.2857	0	0.9474	0.4091	0	1	1	0	0
TMEM248	AF:chr7:66921262:66921461-66941848:66921844:66922246-66941848:+	0	0	0	0	1	0	0	0	0	0	0	0	0	0	0	0	0	0	0	0	0	0	0	0	0	0	0	0	1	0	0	0	0	0	0.2381	0	0	0.381	0	0	0	1	0	0.1273	0	0	1	0.284
STX1A	A5:chr7:73700931-73702730:73700931-73702845:-	0.9654	0.9703	0.9442	0.9864	0.9483	0.9593	0.9525	0.8981	0.9173	0.9697	0.9809	0.8677	0.9143	0.6642	0.953	0.8627	0.9811	0.9601	0.9187	0.7638	0.7008	0.9606	0.9685	0.6667	0.9737	0.9558	0.9613	0.9219	0.9309	0.9734	0.9748	0.8459	0.9766	0.8519	0.923	0.9541	0.9276	0.89	0.9669	0.9528	0.8269	0.9743	0.8999	0.7434	0.88	0.7715	0.9032	0.9481
SRI	AF:chr7:88218942-88219976:88220036:88218942-88226909:88226976:-	0.8502	0.6974	0.8274	0.7241	0.806	0.7599	0.8275	0.8668	0.8882	0.8529	0.8386	0.8531	0.7377	0.858	0.7119	0.9274	0.5683	0.7985	0.7568	0.8319	0.863	0.7512	0.9058	0.7855	0.7513	0.8125	0.845	0.8583	0.9171	0.7494	0.6993	0.7912	0.7053	0.8931	0.843	0.6954	0.8285	0.9044	0.7558	0.8103	0.8671	0.7469	0.7074	0.8047	0.8203	0.8164	0.8179	0.7633
STEAP2	SE:chr7:90230036-90232337:90232484-90236891:+	0.2133	0.327	0.2149	0.0944	0.206	0.1889	0.2801	0.1505	0.1786	0.1838	0.0507	0.1143	0.3365	0.1611	0.1746	0.1726	0.105	0.2911	0.1991	0.0873	0.2849	0.1462	0.0293	0.1905	0.1997	0.0529	0.1617	0.2628	0.2054	0.3363	0.0181	0.142	0.2408	0.2106	0.2244	0.1686	0.2954	0.3824	0.1737	0.3216	0.083	0.1182	0.1089	0.2574	0.521	0.299	0.1879	0.3286
DLX6-AS1	AF:chr7:96969118-97003509:97004298:96969118-97013925:97014064:-	0	0.3696	0.2824	0.25	0.1238	0.5098	0.1971	0.1731	0.7	0.2414	0.1603	0.2162	0.5764	0.5037	0.2162	0.0769	0	0.549	0.5312	0.3333	0	0.4685	0.4187	0	0.7765	0.108	0.1591	0.1787	0.1346	0.7226	0.2453	0.2903	0.8361	0.3008	0.5904	0.125	0.1506	0.5128	1	0.3333	0.5102	0.6312	0.1562	0.1481	1	0.6923	0.2634	0.3867
DLX6-AS1	SE:chr7:96969118-96978347:96979591-97013925:-	1	0.7623	0.7235	0.6005	0.5258	0.881	0.6259	0.6649	0.9235	0.6788	0.6632	0.6628	0.7997	0.6616	0.8415	0.5294	0	0.8392	0.8144	0.6471	0.8387	0.7751	0.7143	0.6	0.8942	0.5699	0.5569	0.5077	0.5408	0.8425	0.6834	0.6445	0.9324	0.6838	0.8308	0.6267	0.4964	0.81	1	0.6937	0.7949	0.8506	0.6625	0.6761	1	0.8421	0.5464	0.6783
CPSF4	AF:chr7:99439113:99439185-99444789:99439376:99439596-99444789:+	1	1	1	1	0.6286	0.8364	1	1	1	1	0.8194	0.6667	1	1	1	0.8385	1	0.3	1	1	0.5439	1	1	1	1	0	0.4348	1	1	1	0.8588	1	1	1	1	0.8904	0.7091	0.9032	1	1	1	0.8209	1	0.7551	1	0	1	0.68
ATP5J2	AL:chr7:99458195:99458355-99460086:99458940:99459263-99460086:-	0	0	0	0	0	0.3418	0.3717	0	0	0.3944	0	0	0	0.6667	0	0	0.291	0.3115	0	0.76	0	0.5887	0.02	0.7451	0.3814	0	0.5365	0	0	0.4189	0.3765	0	0.5691	0	0.4286	0	0.221	0.3837	0.3103	0.25	0	0	0	0	0	0.6959	0	0.226
ZNF655	AF:chr7:99558595:99558787-99560533:99558805:99559007-99560533:+	0	0.1468	0	0	0	0	0	0.7879	0	0.3699	0	0.4062	0.1412	0	0	0	0.0526	1	1	1	0	1	0	0.2093	0	1	0	0	1	0	0	1	0	1	0	0	0	0	0	0.68	0	0	0	0	0	0	0	0
ZNF655	AF:chr7:99558726:99558787-99560533:99558805:99559007-99560533:+	0.5781	0.4918	0	0.6842	0.8936	0	0.6842	0.8158	1	0.7294	0	0.7711	0.2913	1	1	0	0.8554	0	0	1	1	0	0	0	0	0	1	0	1	1	1	0	0	1	1	1	0	0	0	0.9456	1	1	1	0	0	1	1	0.5303
ZNF655	AF:chr7:99558726:99558787-99560533:99558805:99559021-99560533:+	1	1	0	1	1	0	1	1	1	1	0	1	1	1	1	0	1	0	0	0.8333	0.75	0	0	0	0	0	0.6383	0	1	1	1	0	0	0.7051	1	1	0	0	0	1	0.7364	0.7767	1	0	0	1	1	1
MCM7	AF:chr7:100100093-100100213:100100869:100100093-100101264:100101940:-	0.9092	0.9042	0.7098	0.5686	0.7232	0.7859	0.7699	0.813	0.6324	0.6912	0.6293	0.7365	0.5399	1	0.8175	0.6815	0.4451	0.7958	0.6585	0.881	0.6381	0.5141	0.5352	0.795	0.6392	0.7867	0.4961	0.7989	0.8988	0.6194	0.7822	0.7516	0.7716	0.6754	0.7771	0.6819	0.8659	0.8662	0.8135	0.8478	0.8801	0.4956	0.8955	0.9415	0.7372	0.6198	1	0.8131
GATS	MX:chr7:100202603-100222597:100222720-100223882:100202603-100223570:100223698-100223882:-	0.1976	0.0724	0.1667	0.1443	0.1361	0.0503	0.5309	0.0712	0.049	0.1643	0.1061	0.1129	0.0782	0.3354	0	0	0	0.1902	0.1825	0.0648	0.0881	0.0895	0.1517	0.1769	0.1195	0.1878	0.082	0.0335	0	0.1069	0.2903	0.1265	0.1407	0.0222	0.2351	0.0537	0.2734	0.3235	0.2343	0.1844	0.1109	0.1659	0.3789	0	0.0337	0	0.119	0.1337
GNB2	A5:chr7:100673923-100676177:100673610-100676177:+	1	1	0.4414	0.3977	0.429	1	0.3333	1	1	0.427	0.267	1	0.2864	1	1	0.9856	0.2136	0.2451	0.8235	1	1	1	0.1767	1	0.5447	1	0.3564	1	1	0.5419	0.1171	1	0.2395	1	0.8428	0.3351	0.4342	1	0.4128	1	0.7044	0.1237	1	1	1	1	1	0.1806
VGF	AF:chr7:101164863-101164986:101165114:101164863-101165374:101165593:-	0.6176	0.7195	0.4979	0.2912	0.7511	0.7565	0.3213	1	0.5338	0.368	0.3912	0.6573	0.3184	0.8411	0.8927	0.3991	1	0.2748	0.2121	0.8106	0.5942	0.4083	0.4538	1	0.3961	0.8412	0.5512	0.8635	0.7623	0.5582	0.4968	0.6743	0.2911	0.8669	0.544	0.8778	0.5297	1	0.5741	0.3734	0.5452	0.4223	0.6324	0.7338	0.9425	0.6272	0.8022	0.7053
LRRC17	AF:chr7:102913005:102913145-102933774:102933230:102933577-102933774:+	0	0	0.303	0	0	0	0	0	0	0	0	1	0	0	0	0	0	0	1	0	0	0.5333	0.3095	0	0	0	0	0	0	0	0	0	0	1	0	0	0	0	0	0	0.7692	0	0.5385	0	0	0.45	0.9091	0
PUS7	AL:chr7:105439661:105439858-105459168:105457659:105457926-105459168:-	1	1	1	1	0.4615	1	1	0.875	0	1	1	1	0.3696	0	1	0	1	1	0	0	0.5	0.5455	1	0	1	0.8	0.3548	1	1	0.2075	1	0.7647	0.1852	0.6667	1	1	1	0.7273	0.7083	0.9333	0.2222	0.8387	0.6522	1	0.3125	1	1	0.5556
HBP1	A3:chr7:107170130-107179817:107170130-107179879:+	1	1	0	1	0	0	1	0	0	0	1	1	1	0	0	0	1	1	0	0	1	1	0.3333	0	1	0	0	0	1	0	0	0	0	1	0	0	0	1	0	0.5385	0	1	0.1875	0	0	0	0	0
NRCAM	AL:chr7:108147626:108150147-108159463:108156387:108156448-108159463:-	0.2212	0.7377	0.6537	0.8418	0.5266	0.5951	0.5962	0.2134	0.4364	0.8649	0.4954	0.2496	0.5424	0.3145	0.5926	0.8528	1	1	0.6201	0.4783	0.6202	0.6893	0.6675	0.3235	0.6853	0.2978	0.5824	0.2492	0.334	0.6704	0.5646	0.5056	0.6976	0.2168	0.6524	0.4138	0.5291	0.7414	0.812	0.6633	0.524	0.7695	0.606	0.2089	0.4909	1	0.3856	0.8993
ST7	AF:chr7:116953327:116953691-117099762:117014888:117015014-117099762:+	0.0348	0.1129	0.0898	0.0914	0.1132	0.1002	0.072	0.0891	0.059	0.0475	0.1145	0.1632	0.1824	0.1863	0.0634	0.2731	0.1551	0.1536	0.1667	0.0932	0.2521	0.12	0.1754	0.1174	0.106	0.1239	0.0862	0.0375	0.0793	0.1011	0.1115	0.0769	0.048	0.0884	0.0608	0.1683	0.1343	0.0872	0.1342	0.0578	0.0725	0.1637	0.1069	0.158	0.1599	0.2653	0.0899	0.1843
ST7	AF:chr7:116954391:116954679-117099762:117020227:117020629-117099762:+	0	0	1	0	0	0	0	0.6667	0	0	0	0	0	0	0	0	0.3333	0	0	0	0	0	0	0	0	0	0	0	1	0	0	0	0	0	1	0	1	0	0	0	0	0	0	0	0	0.8077	0	0
ST7	AL:chr7:117209937-117219084:117219090:117209937-117229762:117230099:+	1	1	1	0	1	1	0.3191	1	1	1	0.5789	0.5806	1	1	0.4545	1	1	0.4186	0	0	0.4684	1	1	0.7143	1	0.2619	0.697	0	0	1	0	0	1	0	1	1	0.48	0	1	1	0.6667	1	0.3704	1	1	1	1	0.7742
NDUFA5	AF:chr7:123550586-123557404:123557455:123550586-123557775:123557904:-	0.1217	0.3536	0.1656	0.0974	0.1144	0.1477	0.1895	0.3172	0.1081	0.0535	0.0864	0.0045	0.2743	0.4804	0.109	0.2169	0	0.001	0.3692	0.2099	0.0993	0.1626	0.2227	0.1206	0.0454	0.0579	0.1248	0.1847	0.1415	0.1358	0	0.209	0.0993	0.2651	0.3481	0.1632	0.1491	0.1902	0.2881	0.1889	0.2021	0.2039	0.289	0.2951	0.3561	0.0679	0.1039	0.2832
IRF5	AF:chr7:128937612:128937834-128942071:128938217:128938245-128942071:+	0	1	1	0	1	0.5333	0.2759	1	0	0.3462	1	0	0	0.5714	0.3976	0	0	0	0	1	0.082	1	0.0385	1	0.1443	1	1	0.5109	1	0	0	0	0.3657	0	0.1495	0	0	0	0.0812	0	1	1	1	0	0.1465	0	0.2477	1
IRF5	AF:chr7:128937612:128937834-128942071:128940672:128940875-128942071:+	0	1	1	0	1	1	0.32	0.7273	0	1	1	0	0	0.3117	1	0	0	0	0	0.2453	1	0.5909	0.125	1	1	1	0.2963	1	1	0	0	0	0.7538	0	1	0	0	0	1	0	1	1	1	0	1	0	1	0.3158
NRF1	SE:chr7:129611824-129641725:129641822-129657343:+	0.5625	0	1	0.7921	0	1	0	0.7812	1	0.4444	0.3222	0.3846	0.386	0	0.5	0.371	1	0.6744	0.3409	0.75	1	0	0.7442	0	0.5714	1	1	1	0.6757	0	0	0.4545	1	0.3235	0.566	0.6167	0.8	0.7667	0.4932	0.7308	0.6129	1	0	0	0	0	1	0.699
CPA4	SE:chr7:130299404-130300816:130300914-130304478:+	0	1	0	0	0	0	1	0	0	0	0	0	0	0	0	0	0	0	0	1	1	0	0.2692	0	0	1	1	0	0	0	1	0	0	0	0.3333	0	0	0	0	1	0	0	1	0	0	0	1	0
MEST	AF:chr7:130486171:130486395-130495368:130491329:130491486-130495368:+	1	1	0.7335	0.7692	1	0.7826	0.1732	1	1	1	1	0	1	0.4667	0.5	1	1	1	1	0.5	0.1761	1	1	1	1	0	1	0.1402	1	1	1	0	1	1	0.7577	0.7624	1	0.1523	1	1	1	1	1	0	1	0.375	0.6462	1
FAM180A	A5:chr7:135730281-135733646:135730281-135733677:-	0	0	0	0	0	0	0.6667	0	0	0	0	0.7647	1	0	0	0	0	0	0	1	0	0	0.7059	0	0	0	0	1	0	0	0	1	0	0	0	0	0	0	0	0	0	0	0	0	0	0.2118	0	0
NDUFB2	AF:chr7:140696671:140696842-140702866:140701845:140702054-140702866:+	0	0	0	0.3786	0	0.0524	0	0.0339	0.2083	0	0	0	0	0.4722	0.0804	0.3585	0.0394	0.0603	0.3889	0.1429	0.0379	0.1948	0.1949	0	0.0725	0	0.1644	0.0783	0	0.2457	0	0	0	0.2973	0.1685	0	0	0	0.2426	0.1592	0.0899	0.1383	0.0939	0	0.1974	0.4219	0.2167	0.15
NDUFB2	AF:chr7:140696988:140697074-140702866:140697224:140697391-140702866:+	0.058	0.2036	0.1265	0.1525	0.1641	0.1049	0.0977	0.0301	0.16	0.111	0.2196	0.0658	0.0419	0.0788	0.4025	0.0804	0.6404	0.1949	0	0.2229	0.1941	0.2911	0.176	0.2057	0.1646	0.1189	0.1896	0.1918	0.0827	0.0804	0.1978	0.2198	0.072	0.1649	0.0363	0.095	0.1805	0.08	0.1389	0.2137	0	0.2605	0.3113	0	0	0.0555	0.1416	0.0758
EPHA1-AS1	A5:chr7:143407890-143415068:143407886-143415068:+	0	0	0	0	0	0	0	0	0	0	0.7143	0.9091	0	0	0	0.8857	0	0	0	0	0.9495	0	0	0.7692	0	0	0	0	0	0	0.8333	0.9143	0	0.9091	0	0	0	0	0.5	0	0.7333	0	0.7368	0	0	0.8824	0	0
EZH2	SE:chr7:148818117-148818978:148819059-148819596:-	0.3797	0.63	0.4	0.5323	0.374	0.5443	0.2394	0.434	0.3333	0.2239	0.5185	0.4189	0.6184	0.5143	0.5051	0.3077	0.5993	0.4103	0.5167	0.339	0.4412	0.5904	0.5	0.3148	0.5556	0.3333	0.5862	0.3148	0.1719	0.2174	0.4231	0.5769	0.4844	0.3125	0.4265	0.4754	0.6154	0.2879	0.3659	0.4684	0.4568	0.3958	0.4965	0.2381	0.3143	0.4688	0.3692	0.3153
REPIN1	AF:chr7:150368229:150368318-150369671:150368790:150368941-150369671:+	1	0	0	0.3128	1	0.5432	0	0.378	0	0.3128	0.6992	0	1	0	0	0.4917	0.9532	0.8571	0	0	0.4333	0	1	0	1	0	1	0	1	0	0	0	0.0382	0	0	0.8114	0.804	1	0.392	0	1	0.668	0	0	0	1	1	1
FASTK	AF:chr7:151078701-151078842:151078911:151078701-151078923:151079379:-	0.2716	0.1	0.062	0.1301	0	0	0	0	0.1551	0.1135	0	0.6959	0	0.7302	0.1213	0.0576	0.0072	0	0	0.6011	0.3325	0.308	0	0.2052	0.1195	0.1528	0.1838	0.11	0.1377	0.0934	0	0.0419	0.0956	0.0109	0.0153	0.4216	0.1262	0.1124	0.3077	0.1674	0.1732	0.0318	0.207	0	0.0927	0.3632	0.1544	0
TMUB1	AF:chr7:151082593-151082764:151083091:151082593-151083175:151083232:-	1	0.1276	1	1	0.6922	0.4053	0.526	0.8783	0.6207	0.6235	0.513	1	1	0.2744	1	1	0.4494	0.5328	0.7874	0.976	1	1	0.611	0.2688	0.5835	1	0.8426	0.2527	0.336	0.3565	0.2756	1	0.484	0.2081	0.8333	1	0.3255	0.9181	0.2643	0.5011	1	0.2001	0.5226	0.2622	0.5515	0.4659	0.5265	0.4025
AGAP3	AF:chr7:151087067:151087204-151116793:151116307:151116650-151116793:+	1	0	0	0.732	0.7872	0.8745	0.8815	0.6122	0.4754	0.7222	0	0	0.5513	0	0	0.9123	0.3252	0.5467	0.6154	0.5082	0.566	0.7789	0.9591	0	0.8301	0	0.875	0	0.4833	0.786	1	0.9278	0.837	0.6055	0.7778	0.5693	0.8036	1	1	0.5429	0	0.7901	0	0	0.7182	1	0.5897	0.4779
ABCF2	AF:chr7:151226500-151226738:151226958:151226500-151227163:151227166:-	0.7022	0.5249	0	0.6185	0	0.5493	0	0.7273	0	0	0.2814	0.5431	0.9874	0.4643	0	0.5	0	0.7273	0.2654	0.4434	0.3864	0.723	0.3351	0	0.3636	0	0.5904	0.8969	0.9216	0.8927	0.5375	0.619	0.3364	0.7778	0	0	0.7009	0.6552	0	0.542	0.55	0.2998	0.3792	0.9191	0	0.7475	0	0.356
DPP6	AF:chr7:154052418:154053063-154446214:154305212:154305551-154446214:+	0.5833	0.1594	0.1597	0.1805	0.2201	0.1421	0.1376	0.0941	0.434	0.398	0.1713	0.3939	0.2386	0.0526	0.4364	0.2121	0.5657	0.241	0.2737	0.4286	0.2135	0.2377	0.1574	0.6364	0.2148	0.375	0.0567	0.2364	0.2651	0.0815	0.3785	0.2676	0.0829	0.3676	0.124	0.1867	0.3696	0.2619	0.0974	0.2105	0.1544	0.1459	0.3818	0.2	0.1348	0.1591	0.3256	0.0991
DPP6	AL:chr7:154566916-154587166:154587401:154566916-154587650:154588631:+	0.4167	0.8406	0.8403	0.8195	0.7799	0.8579	0.8624	0.9059	0.566	0.602	0.8287	0.6061	0.7614	0.9474	0.5636	0.7879	0.4343	0.759	0.7263	0.5714	0.7865	0.7623	0.8426	0.3636	0.7852	0.625	0.9433	0.7636	0.7349	0.9185	0.6215	0.7324	0.9171	0.6324	0.876	0.8133	0.6304	0.7381	0.9026	0.7895	0.8456	0.8541	0.6182	0.8	0.8652	0.8409	0.6744	0.9009
LMBR1	AF:chr7:156836885-156892470:156892579:156836885-156892928:156893216:-	0	0	1	0	0	0	0	0	0	0	0	0	0	0	0	0	0	0	0	0.9643	0	0.8182	0	0	0	0	0	0	0	0	0	0	0	0	0	0.9545	0	0	0	0	0	0	0	0	0.76	0	0	0
NCAPG2	AL:chr7:158631314:158631717-158644289:158639796:158641554-158644289:-	0	0	0	0	0	0.875	0	0	0	0	0	0	0	0.7609	0	0	0	0	0	0	0	0	0	0	0	0	0	0	0	0	0.9235	0	0.9073	0	0	0.5517	0	0	0	0.6182	0	0	0	0	0	0	0	0
NCAPG2	AL:chr7:158631436:158631717-158644289:158639796:158641554-158644289:-	0	0.6364	0	0	0.4222	0	0.2353	0	0.4516	0.4545	0	0	0	0.7317	0	0	0	0	0	0	0	0.7593	0	0.6667	0	0	0.7143	0	0.3333	0	0.5758	0	0.3871	0	0	0.5517	0.525	0	0.5366	0	0.8095	0	0	0	0	0	0	0.4795
LINC00689	AL:chr7:159021797-159025167:159026238:159021797-159026240:159030195:+	0	0.1154	0.05	0.1316	0.0455	0.1111	0.0889	0.1875	0	0.1351	0.0603	0.1538	0.2333	0.1667	0	0	0.3333	0.1429	0.1875	0.35	0.3889	0	0.3	0.1538	0.0556	0.1765	0.0714	0.1538	0.0938	0	0	0	0.2609	0.1667	0.2353	0.2727	0.2	0.25	0	0.125	0.3333	0.0286	0	0.22	0.25	0.3556	0	0
FBXO25	AL:chr8:463150-467720:468180:463150-468715:469873:+	1	1	1	1	1	0.7324	1	1	1	1	1	0.8739	1	1	0.7744	0.7627	1	0.8916	1	0.4706	1	0.8857	1	0.8322	1	1	0.9079	0.7846	1	0.7025	0.8696	0.8587	1	1	1	1	1	1	0.8957	1	0.888	1	1	0.4221	0.8678	0.5782	1	1
MYOM2	AF:chr8:2118865:2119211-2123252:2119258:2119451-2123252:+	1	1	1	0.6693	0.7675	0.7312	0.6367	1	1	1	1	0.2541	0.7344	0.5412	0.5616	0.768	0	0.8754	1	0.1695	0	0.3439	0.2297	0.5196	1	0.3769	1	0	1	0.2648	0.558	0.4156	0.8178	0.2469	0.6573	0.5581	1	0.7436	1	1	1	0.896	1	1	0.295	0	0.8516	1
CTSB	AF:chr8:11853479-11862345:11862468:11853479-11868922:11869448:-	0	0	0	0.4054	0.8393	0.4062	0.8072	0	0	0	0	0	0.3617	0	0	0	0	0	0.4222	0	0.8298	0	0	0	0	0	0	0.6122	0	0	0	0	0.5181	0	0	0	0	0	0.5882	0	0.7037	0	0	0	0	1	0	0
CTSB	AF:chr8:11853479-11867970:11868052:11853479-11868922:11869448:-	0	0	0.5556	0	0	0	0	0	0	0	0	0	0	0	0	0.4651	0	1	0.4583	0	0	0	0	0	0	0	0	0	0.7143	0	0	0	0	0	0.3529	0	0.7	0	0	0	0	0	0	0	0	0	0	0.5714
FAM86B1	MX:chr8:12185525-12186700:12186833-12191779:12185525-12189808:12189888-12191779:-	0	0	0	0.2609	0	0	0	0.1724	0	0	0	0	0	0	0	0	0	0.2727	0	0	0	0	0	0.56	0	0	0	0	0.5455	0	1	0	0	0	0	0	0	0	0	0	0	0	0	0	1	1	0	0
CNOT7	AL:chr8:17230568:17230848-17234716:17231570:17232537-17234716:-	0.3621	0.2456	0.2882	0.2124	0.5058	0	0.1542	0.1933	0	0	0.3469	0.3094	0.4681	0	0	0.4583	0	0.3822	0.277	0	0	0	0.3024	0.1618	0.0758	0.4082	0	0.3384	0.0833	0.5121	0.0028	0.1106	0.3723	0.1462	0.5571	0.296	0	0.2921	0.278	0.3068	0.159	0.3851	0.3021	0.3383	0.4507	0	0.2024	0.3602
CSGALNACT1	AF:chr8:19601865-19601992:19602759:19601865-19757850:19757938:-	1	0.5455	0.2895	1	0.2414	0.3214	0.1228	0.5833	0.6923	0	0.4	0.7833	0.7879	1	0.5	1	0	0.3684	0.3067	1	0.2	1	0.7879	1	0.4146	0.5208	0.5526	0.4516	0.625	1	1	1	0.3529	0.5778	0.5926	0.1059	0.625	0.2783	0.5957	0.3478	1	1	1	1	1	0.3288	1	1
INTS10	AL:chr8:19819676-19820379:19820518:19819676-19822439:19822520:+	0	0.2193	0.1875	0.102	0.1333	0.2404	0.3277	0.2872	0.1923	0.3487	0.2241	0	0.0843	0.3974	0.1149	0.3846	0.2596	0.2308	0.0658	0.1591	0	0.2776	0.0785	0.3158	0.1128	0.3699	0.265	0.3659	0.3939	0.1385	0.2355	0.3041	0.1453	0.2171	0.086	0.0519	0.1509	0.512	0.2053	0.3348	0.2932	0.3658	0.4189	1	0	0	0.1175	0.2322
INTS10	MX:chr8:19818342-19819573:19819676-19822439:19818342-19820379:19820518-19822439:+	0	1	1	0.8713	1	0.6847	1	0.5447	1	1	1	1	1	0.6351	1	1	1	1	1	0.8555	1	0.8208	0.8544	1	0.7516	1	0.9043	1	1	0.8087	0.9741	1	1	1	1	1	1	1	0.8196	1	1	0.8109	1	0	1	0	1	0.8826
DMTN	AF:chr8:22056905:22057136-22066705:22059206:22059496-22066705:+	0.5408	0.6886	0.7202	0.6605	0.7529	0.6418	0.7369	0.5599	0.5603	0.5799	0.6276	0.3034	0.6559	0.6544	0.2609	0.633	0.7956	0.7113	0.6685	0.5734	0.4428	0.6779	0.688	0.4264	0.7494	0.4214	0.8581	0.6113	0.5035	0.7436	0.7993	0.5869	0.7231	0.6413	0.6393	0.6833	0.5342	0.6376	0.755	0.6798	0.5474	0.7395	0.6426	0.6122	0.7408	0.3547	0.6134	0.7313
PDLIM2	MX:chr8:22585162-22585321:22585399-22589596:22585162-22589299:22589374-22589596:+	1	1	1	0	0.3521	0.6176	0.7963	0.1333	1	0	0	0.3231	1	0	0	1	1	0.4762	0	1	1	0	1	1	0	0.1449	1	0	1	0	0	0.7857	1	0	0	1	0	0.5364	1	0	0	1	0	0.3692	0.6111	1	0.2131	1
HMBOX1	AL:chr8:29049048-29049290:29049591:29049048-29051018:29052734:+	0	0.25	0.5102	0	1	0	1	0.5	1	0	1	0	1	0	0	0.1071	1	0.3953	0.3704	0.4118	0.8125	0	0.1304	0	1	0.1613	0	1	0	0	0	0	0.25	0	0.2143	0.1429	0	0.25	1	0.2381	0	1	0.3375	0.4444	0.4583	0.8	0	1
HMBOX1	AL:chr8:29049048-29050202:29050654:29049048-29051018:29052734:+	0	0.381	0.3333	0.4762	1	1	0	0	1	1	0	0	1	1	0.15	0.0741	1	0.5938	0	0	0.88	0.3824	0.3333	0.1515	1	0	0	0	0.75	0	0.4384	0.8276	0.2258	0	0.175	0.1667	0.68	0.4375	1	0.3846	0.4167	0	0.209	0.7692	0.35	0.7895	0.375	1
NRG1	AF:chr8:31639755:31640729-32595828:32548210:32548826-32595828:+	0.4412	0.5581	0.4286	0.6061	0.8125	0.6462	0.4359	0	0.4815	0.375	0.5349	0.4	0.85	0.8333	0	0.8605	0.6667	0.6471	0.6333	0	0.6579	0.561	0.5893	0.8667	0.7895	0.8095	0.5938	0.64	0.8571	0.5517	0.902	0.55	0.75	0.7273	0.92	0.7273	0.2333	0.6364	0.7262	0.641	0.561	0.625	0	0	0.6364	0.875	0.807	0.375
ASH2L	AF:chr8:38105550:38105738-38106378:38105939:38106139-38106378:+	0	0	0	0.2679	0	0	0.0039	0	0	0.0654	0.0364	0	1	0	0	0.4836	0.8026	0.0697	0	0	0	0	0.1339	0	0.544	0	0.3608	0	0	0.4253	0	0	0.2928	0	0.3086	0.232	0	0	0	0	0.4503	0	0	0	0	0	0	1
LYPLA1	AL:chr8:54052742:54052756-54055060:54053198:54053668-54055060:-	0	0	0.7381	0	0	0	0	0	0	0	0	0	0	1	0	0.1538	0	0	0	0	0	0.6825	0	0	0	0	0	0.8684	1	0	0	0.7414	0	0	0	0	0	0.8475	0	0	0	0.6739	0.675	0	0	0	0	0.7558
TMEM68	SE:chr8:55740218-55743481:55743620-55750964:-	0	1	0	0	0	0	0	0	0	0	0.9691	0	0.3467	0.186	0	0.225	0	0.8	0.64	0	1	0	0	0	0	0.5283	0	0	0.4474	0	0	0	0	0	1	0.3939	0	0	0.64	0	0	0	0	0	0.3438	0	0	0.4038
SDCBP	A3:chr8:58572314-58578033:58572314-58578048:+	0	0	0	0	0	0	0	0	1	0	0	1	0	0	0	0	0	0	0	1	1	0	0	0	0	0	0	0	0	0	0	0	0	0	1	0	0	0.3529	0	1	0	1	1	0	0	0	0	0
ASPH	AF:chr8:61684188-61684485:61684700:61684188-61714269:61714596:-	0	0	0	0.8696	0	0	0.2901	0	0	0	0.236	0.1691	0.2473	0.0575	0	0	0	0	0.3455	0.0224	0.0562	0	0.8696	0	0.7568	0.4286	0	1	0.0514	0	0	0	0	0	0.4902	0.1697	0.2658	1	0.1311	0	0	0.1269	0	0	0	0	0.3448	0.5143
ASPH	AF:chr8:61684188-61689673:61689699:61684188-61714269:61714596:-	0	0.2527	0	0	1	0.0438	0.1418	0.1091	0	0	0.1282	0	0.0909	0	1	0.4375	0.0938	0	0.1	0	0	0	0	0.0487	0	0	0.1739	0	0.0379	0.1205	0.4247	0.0758	0	0.0294	0	0.0423	0.0938	0	0	1	0.1053	0.034	1	0	0.6923	0.0385	0	0.3462
ASPH	AF:chr8:61684188-61689673:61689849:61684188-61714269:61714525:-	0.0446	0.0639	0.549	0	0.3318	0.1307	0.1232	0.4139	0.2521	0.1389	0.342	0.5331	0.1108	0.1163	0.1574	0.3342	0.0687	0.1604	0.025	0.2517	0.2596	0.1203	0.1543	0.6284	0.1414	0.1018	0.0569	0.1393	0.3154	0.1608	0.1396	0.42	0.0248	0.4319	0.139	0.1613	0.2237	0.6799	0.0771	0.0705	0	0.0999	0.0358	0.68	0.4476	0.1096	0.2202	0.2955
ASPH	AF:chr8:61684188-61689673:61689849:61684188-61714269:61714546:-	0.0985	0.0273	0.0969	0	0.1968	0.1026	0.0495	0.1497	0.2474	0.1193	0.2335	0.3658	0.0528	0.1432	0.036	0.3533	0.0333	0.0838	0.0094	0.2954	0.1769	0.042	0.0649	0.5098	0.0887	0.0988	0.035	0.0843	0.2418	0.0945	0.1153	0.081	0.0088	0.1925	0.0624	0.1759	0.0813	0.2234	0.0328	0.0517	0	0.0562	0.0691	0.4454	0.1767	0.1088	0.1061	0.2159
ASPH	AF:chr8:61684188-61689673:61689849:61684188-61714269:61714559:-	0.203	0.0878	0.1541	0	0.2761	0.2528	0.2007	0.2036	0.3715	0.2568	0.3811	0.301	0.1548	0.2426	0.1083	0.4962	0.1667	0.2238	0.0411	0.2816	0.2919	0.2759	0.2841	0.4236	0.3089	0.1088	0.1207	0.1967	0.278	0.2766	0.2755	0.2124	0.0714	0.2297	0.2438	0.3059	0.225	0.2551	0.154	0.1602	0	0.2582	0.0976	0.4326	0.2541	0.1294	0.2583	0.3792
ASPH	AL:chr8:61656128:61661926-61680968:61675259:61676319-61680968:-	0.2591	0.0962	0.0992	0.0399	0.1801	0.1067	0.0441	0.1732	0.1657	0.1289	0.105	0.1891	0.0732	0.105	0.102	0.1566	0.2523	0.0967	0.0639	0.2256	0.1423	0.0538	0.0557	0.3174	0.0632	0.149	0.075	0.093	0.128	0.0676	0.113	0.0676	0.0497	0.1306	0.0441	0.1328	0.0684	0.1181	0.0849	0.1019	0.0547	0.0801	0.2135	0.1797	0.2551	0.2291	0.0755	0.1305
YTHDF3	MX:chr8:63169411-63175331:63175416-63209683:63169411-63186147:63187745-63209683:+	0	0.4696	0.0404	1	0.0821	0	0	0	1	0	0	0	1	0	0	0.5769	0	0	0	0	0.2853	0	0.5208	0	0	0	0.1687	0	0	0	0	0	0	0	0	0	0.1016	1	0.3006	0	0	0	0	0	0	0	0	0
LACTB2-AS1	AL:chr8:70652752-70653695:70653981:70652752-70660145:70663279:+	0.913	0	0	0	0	1	0	0	0	0	0	0	0	0	0	0	0	1	1	0	0	0	0	1	0	0	0	0	1	0	0.9167	0	0	0	0	0	0	0	1	0	1	0.8889	0.9231	0	0.8333	0	0.8333	0
TPD52	AF:chr8:80064593-80080315:80080831:80064593-80171425:80171573:-	1	0.5965	1	0.6154	0.5417	1	0.3405	1	1	1	0.802	1	0.5381	0.438	1	0.325	0.5521	0.5041	0.3652	0.2609	1	0.2592	0.1475	0.1233	0.6496	1	0.5891	1	1	0.687	0.4	0.4444	0.2252	0.2558	0.5109	0.4133	0.8028	0.6667	0.407	0.4959	0.7095	0.3363	0.3368	1	0.2564	1	0.3169	0.454
TPD52	MX:chr8:80042668-80044167:80044208-80051527:80042668-80050445:80050471-80051527:-	1	1	1	1	0.5591	0.5897	1	0.5	1	1	1	1	0.7273	1	1	1	1	1	1	1	1	1	1	1	1	1	0.7103	1	1	1	1	1	1	1	1	1	1	1	1	1	0.6818	0.8261	1	1	1	1	0.5844	1
RMDN1	AF:chr8:86507112-86508492:86508675:86507112-86514242:86514338:-	0	0	0	0	0	0	0	0	0	0	0	0.2679	0	0	0	0	0	0	0	0	0	0	0	0	0	0	0	0	0	0	0	0	1	0	0	1	0	0	0	0	0	0	0.0909	1	0	1	0	0.2289
RMDN1	AF:chr8:86507112-86508492:86508675:86507112-86514242:86514357:-	0	0	0	0	0	0	0	0	0	0	0	1	0	0	0	0	0	0	0	0	0	0	0	0	0	0	0	0	0	0	0	0	0.3067	0	0	0.4286	0	0	0	0	0	0	0.2344	0.5714	0	0.325	0	0.95
KIAA1429	A3:chr8:94499506-94506500:94496480-94506500:-	0.5	1	0.625	1	0.6111	1	0.3488	1	0.5	1	1	1	0.6176	0.3448	1	0.2917	0.6094	0.625	1	1	0.9091	1	0.6562	0.4242	0.6452	1	0.2581	0.4865	1	1	0.3846	0.5614	1	0.7778	0.4815	1	1	0.52	1	1	1	0.4219	0.6875	0.6757	1	1	1	1
CCNE2	AF:chr8:94894247-94895177:94895254:94894247-94896452:94896678:-	0.4559	0.5124	0.1765	0.4493	0.5987	0.5052	0.7071	0.1786	0.125	0.8659	0.7229	0	0	0	0	0.2692	0.4921	0.6959	0.0732	0.2581	0.1622	0.3421	0.2273	0.4912	0.5517	0	0.1458	0.1867	0	0.7368	0.61	0	0.6333	0.381	0.303	0	0	0.3235	0.7379	0.5902	0.6911	0	0.8409	0.3273	0	0	0.6687	0.2921
YWHAZ	AF:chr8:100948900-100951186:100951276:100948900-100951456:100951595:-	0	0	1	0	0	0	0	0	0.48	0	0	0	0	0	0	0.5385	0	0	0	1	1	0.8333	1	0	0	0	0	0	0	0	0	1	0	0.3226	0	1	0	0	0	0	0.5111	0	0	0	0	0	0	0
ZNF706	AF:chr8:101201743-101205435:101205568:101201743-101205854:101206064:-	0	0	0	1	0.2717	0	0	0	0	0.1405	0	0.2295	0.163	0	0.2174	1	0	0	0	0	0	0	1	0	0	0	0	0	0	0.1791	0	0	0	0	1	0	0	0	0	0	0.5424	0	0	0.4286	0	0	0	0
NCALD	AF:chr8:102020289-102123759:102123950:102020289-102124237:102124264:-	0	0	0	0	0	0	0.7164	0.84	0	1	0	0	0	1	0	0	0	1	1	0	0	0.553	0	0	0.7073	0	1	1	1	1	0	0.5882	0	1	0.4651	1	0	0	0.6061	0.7826	0	0	1	0	0	0.6389	1	1
SLC25A32	SE:chr8:103402054-103403164:103403324-103407634:-	0	0	0.0658	0.0505	0	0.4412	0.0452	0.1014	0	0.3667	0	0	0.3991	0.2093	0.0202	0.3315	1	0	1	0.0431	0	0	0.1757	0	0	0	0.0804	0.1548	0.3571	0.2013	0	0.0831	0.1633	0	0.1132	0.1863	0	0	0.3889	0	0	0.7551	0	0	1	0	1	0.4729
RIMS2	SE:chr8:103697296-103716309:103716320-103766227:+	0.5927	0.6165	0.6585	0.4368	0.77	0.5736	0.4989	0.6117	0.5371	0.5035	0.4833	0.5534	0.4876	0.4631	0.6458	0.5759	0.8669	0.5231	0.5553	0.611	0.6503	0.5208	0.4878	0.4298	0.4574	0.5378	0.5278	0.6403	0.5854	0.5255	0.5552	0.5173	0.5998	0.4752	0.5142	0.4992	0.6323	0.4653	0.4355	0.5179	0.5491	0.5218	0.6367	0.3934	0.5074	0.552	0.5436	0.4792
TATDN1	AF:chr8:124523002-124523207:124523479:124523002-124539025:124539070:-	0	0.5667	0.4769	0.2195	0.6667	0	0	0.5652	0	1	1	0.4186	1	1	0.6071	0.52	0	0	0	0.2698	1	0.4231	1	0.5135	0	0	0.4444	0.5758	1	0	0.5137	1	0.3714	0.4839	0	0	0	0.2222	0	0.6286	0.5385	1	0.4752	0	0	0.4231	0	0.6316
FAM49B	SE:chr8:129903350-129904499:129904585-129939608:-	0.0974	0.2113	0.0935	0.1864	0.1351	0.1787	0.278	0.2008	0.1085	0.0992	0.1589	0.2281	0.221	0.1862	0.1177	0.3445	0.118	0.1754	0.2203	0.3857	0.2918	0.2479	0.1635	0.2103	0.1299	0.2837	0.1902	0.1844	0.0602	0.1165	0.1325	0.103	0.2123	0.211	0.1913	0.147	0.1367	0.3129	0.1809	0.221	0.182	0.1838	0.3826	0.3816	0.1612	0.197	0.2153	0.1684
LRRC6	AF:chr8:132661627-132661658:132661667:132661627-132675484:132675592:-	0.8296	0.7264	0.7985	0.79	0.3094	0.8544	0.4943	0.5109	0.4929	0.5985	0.8268	0.8095	0.6117	0	0.6533	0.3542	0.9615	0.3033	0.4028	0.2913	0.3033	0.7553	0.4431	0.9722	0.5714	0.7193	0.7229	0.7075	0.4379	0.5466	0.4267	0.5096	0.6024	0.6448	0.4809	0.7451	0.4128	0.1991	0.4338	0.4414	0.4681	0.4433	1	0.6338	0.4171	0.6008	0.4722	0.5464
COL22A1	SE:chr8:138676635-138679617:138679676-138684425:-	0.1077	0.1831	0.18	0.2278	0.1605	0.1626	0.3049	0.1923	0.2353	0.163	0.1717	0.1948	0.1067	0.1364	0.1765	0.1569	0.4372	0.2284	0.1351	0.1429	0.087	0.1087	0.2477	0.1905	0.1895	0.0966	0.1609	0.1317	0.1667	0.1518	0.2218	0.1818	0.2895	0	0.102	0.1579	0.1852	0.2143	0.1	0.1077	0.2222	0.236	0.2	0	0.0385	0.134	0.2059	0.5333
JRK	RI:chr8:142657460:142666327-142666457:142666520:-	0	0.1958	0.2102	0.0754	0	0	0	0	0	0.0554	0	0	0.2066	0.5647	0	0	0.5761	0	0.1853	0.5568	0	0.3939	0	0	0	0	0	0	0	0.4736	0.1037	0	0	0	0	0.2511	0.2712	0.1959	0.1565	0	0.2454	0.4286	0	0	0.2675	0	0	0
LY6E	AL:chr8:143021433-143021566:143021924:143021433-143023669:143023832:+	0	0	0.8702	0.8027	0.7437	1	1	0.4179	0	0.362	0	0	0.6393	1	0.3185	0.8318	0.2906	0	0.8176	0	0	0	0.5166	0	0.6898	0	0.858	0.3789	0	0.6411	0	0.6706	0	0	0.7944	0.9269	0	0	0.833	0.68	0.8328	0.7404	0.6091	0	0.6087	0	0	0.7788
EEF1D	AF:chr8:143586849-143588828:143589316:143586849-143597348:143597397:-	0.3177	0.5565	0.9342	1	0.519	0.768	1	0.4428	0.7179	0.4438	0.8435	0.8367	1	0.8342	0.6703	0.5857	0.9875	0.7994	1	0.2261	1	0.9205	0.4015	0.4882	1	1	0.8571	1	0.3906	1	0.9167	0.4505	0.5397	0.7598	0.6084	0.675	0.5426	0.4679	0.3153	0.5299	0.6033	1	0.733	1	0.8413	0.3173	0.6705	0.7025
EEF1D	AF:chr8:143586852-143596088:143596754:143586852-143597348:143597396:-	1	1	1	0.322	0.6955	1	0.4422	0.5254	0.412	0.2219	1	0.0736	0.812	0.232	1	1	1	0.3159	0.7541	0.2663	1	1	0.8851	0.2784	1	0.1496	0.3395	1	0.2838	0.2908	0.8483	1	0.5169	1	0.6369	0.488	1	0.4244	1	0.5683	0.341	1	0.8477	1	0.3829	0.6812	1	1
EEF1D	AF:chr8:143590081-143596088:143596129:143590081-143596855:143597111:-	0	1	1	0	0.3631	0.3413	0	1	0.6359	0.9032	1	1	0.9439	0	0	0.8544	1	0	0	0	0.35	0.533	1	0	0	1	0.5	1	0	0.8186	0.975	1	0	0	1	0	0	0	0.7283	0.48	0	0	0.8782	0.8343	0	0	0	1
EEF1D	SE:chr8:143590081-143592647:143592660-143597348:-	1	1	1	0.8791	0.7574	0.9389	0.8979	1	1	0.7414	0.8968	1	0.9365	0.942	0.8372	1	1	0.7661	0.8701	0.809	0.8067	1	0.9033	0.8761	0.877	0.8164	1	0.7304	0.9531	0.8687	0.7467	1	1	0.8785	0.9851	1	0.9247	0.78	1	1	1	0.8795	0.439	1	0.9474	0.8271	0.7166	0.8773
SCRIB	SE:chr8:143791440-143791666:143791740-143791876:-	0.8089	0.8156	0.7758	0.8943	0.718	0.8875	0.7295	0.804	0.8245	0.7714	0.7798	0.7782	0.8221	0.8659	0.7155	0.8237	0.9141	0.6706	0.774	0.7997	0.8722	0.8806	0.8297	0.7647	0.8652	0.8049	0.8379	0.7966	0.8032	0.8485	0.6856	0.7978	0.9023	0.8087	0.8981	0.7247	0.734	0.71	0.7911	0.7651	0.7845	0.8574	0.7604	0.7301	0.6908	0.7169	0.8006	0.6925
MROH1	AF:chr8:144148016:144148076-144163771:144148645:144148712-144163771:+	0	1	0.3684	0.4286	0.4074	0	0.4103	0	1	0	0	0	0.4	0	0	1	0.2587	1	0	0	0.5	1	0.4	0	0.375	0	0	0	0.1154	0	0.0909	1	0.2222	0	0	1	0.3077	0	1	1	0.2162	1	0	1	1	0	0.5714	0.4595
SLC52A2	AL:chr8:144359423-144360115:144360495:144359423-144360803:144361271:+	0	1	0.2087	0.1176	0.3143	0	0.1182	0.1527	0.0226	0	0	0.1121	0.5467	0	0	0.1468	1	0.2708	0.0876	0	0	0	0.2821	0	0	0	1	0.1237	0	0.0638	0.1516	0	0	0	1	0.119	0.1571	0.0286	1	0	0	0	0	0.0449	0.069	0.0765	0.1711	0
FBXL6	RI:chr8:144356990:144357121-144357439:144357502:-	0.5298	0.7317	0.6054	0.6549	0.6569	0.6715	0.628	0.5824	0.4913	0.653	0.5797	0.5182	0.5292	1	0.4919	0.4757	0.8	0.6748	0.6409	0.6834	0.3268	0.6834	0.6583	0.554	0.5306	0.4843	0.6116	0.7406	0.5269	0.6646	0.4947	0.654	0.6606	0.4437	0.5011	0.5867	0.5838	0.5856	0.6607	0.6423	0.7387	0.7237	0.5183	0.6471	0.4681	0.2779	0.6135	0.7152
ARHGAP39	SE:chr8:144534202-144537721:144537813-144545249:-	0.2755	0.185	0.2025	0.1284	0.2281	0.1961	0.1789	0.3344	0.2847	0.333	0.2109	0.6787	0.2866	0.2636	0.3183	0.3363	0.0465	0.2856	0.071	0.864	0.4965	0.1215	0.0783	0.7079	0.0804	0.4741	0.2259	0.0937	0.3559	0.1307	0.2119	0.2219	0.1371	0.2725	0.1172	0.3532	0.2492	0.4403	0.3445	0.3102	0.2062	0.1207	0.6394	0.6563	0.4014	0.4194	0.2296	0.2983
RPL8	A3:chr8:144791914-144791992:144791310-144791992:-	0.1903	0.1834	0.2784	0.2455	0.1659	0.3069	0.3105	0.295	0.2117	0.2753	0.2583	0.3701	0.3211	0.1803	0.2801	0.1871	0.2574	0.3169	0.3789	0.1726	0.136	0.2216	0.2197	0.2048	0.2162	0.2493	0.263	0.3527	0.0933	0.2462	0.3107	0.3153	0.1423	0.1644	0.1763	0.3349	0.2362	0.403	0.2088	0.1743	0.2976	0.3567	0.1905	0.1245	0.2085	0.162	0.1291	0.2165
DMRT2	A3:chr9:1053824-1055722:1053824-1056216:+	0.3667	1	1	1	1	1	0.42	1	1	1	1	0.4677	1	0.3333	1	1	0	0.6415	0	1	1	0.4035	0	1	0.3226	0.3659	1	1	0	1	0.9485	1	0.6087	0	0.4	1	1	0	0.1328	0.7109	1	1	0.8495	1	1	1	0.7024	1
DMRT2	RI:chr9:1051614:1051661-1052130:1052138:+	0.3667	1	1	1	1	1	0.75	1	1	1	1	0.4677	1	0.3333	1	1	0	0.6415	0	1	1	0.4035	0	1	0.9677	0.3659	1	1	0	1	1	1	1	0	0.4	1	1	1	0.1504	0.7109	1	1	1	1	1	1	1	1
DMRT2	SE:chr9:1053824-1055722:1055799-1056216:+	0.0656	1	0	1	1	1	0.2162	0	0	1	1	0.1538	1	0	0	0	1	0.2549	0	1	1	0	0	1	0.125	0.1333	1	0	0	0	0.9	0	0.8333	0	0.25	1	1	0	0.119	0.4559	1	1	0.475	1	1	1	0.5614	0
PTPRD	SE:chr9:8525035-8526627:8526644-8528591:-	1	0.9765	0.8938	0.9381	0.9173	0.9627	0.9313	0.8737	0.9624	0.8221	0.8706	0	0.9241	0.6557	0.9437	0.7493	0.9923	0.8674	0.9435	0.449	0.8941	0.9181	0.8815	0	0.9585	0.6345	0.9576	1	0.8085	0.9147	0.6609	0.9274	0.8834	0.4886	1	1	0.9632	0.7778	1	0.9071	1	0.9428	0.3652	0	0.6038	0	1	0.9481
NFIB	AF:chr9:14307520-14313482:14313667:14307520-14398524:14398983:-	0	0	0	0	0	0	0	1	0.4286	0	1	0	0	0	0	0	0	0	0	0	0	0	0	0	0.4444	0	0	0	0	0	0	0	0	0	1	0	0	0	0	0.15	0	0	0	0	1	0.4762	0	1
PSIP1	A3:chr9:15471311-15472632:15471231-15472632:-	0.5632	0.4967	0.4116	0.5259	0.5297	0.4987	0.4927	0.436	0.4915	0.5478	0.4023	0.3634	0.4604	0.4367	0.5346	0.4674	0.5707	0.4909	0.4661	0.4463	0.5219	0.4376	0.4203	0.388	0.4025	0.4026	0.5409	0.4497	0.3979	0.427	0.4583	0.5962	0.4357	0.4569	0.5078	0.5738	0.4355	0.3739	0.619	0.4843	0.473	0.48	0.5078	0.3972	0.4015	0.4108	0.5399	0.4735
TOPORS-AS1	AL:chr9:32552479-32552801:32553007:32552479-32566391:32567005:+	1	0.895	0.8765	1	0.7573	1	0.9014	0.8732	0.6566	0.8633	0.7616	0.7756	0.7123	1	1	0.8623	0.6635	0.9091	0.7561	0.9315	0.8904	1	0.4731	0.9149	1	0.7812	0.7305	1	0.8344	0.7755	0.8086	0.8689	0.9683	0.7986	0.8117	0.8938	0.75	0.7791	1	0.8376	0.7355	0.8538	0.9274	0.6466	0.7844	1	0.8341	0.758
TPM2	AL:chr9:35682014:35682163-35684246:35682930:35683241-35684246:-	0.0753	0.3081	0.1993	0.0703	0.2915	0.0626	0.2057	0.2126	0.2349	0.0891	0.4582	0.3829	0.0624	0.3638	0.0687	0.1477	0.0055	0.5651	0.6248	0.2999	0.1214	0.2369	0.368	0.3243	0.3217	0.0619	0.1745	0.0273	0.0827	0.3581	0.2489	0.0866	0.0605	0.1121	0.1507	0.2819	0.3426	0.1788	0.0695	0.2752	0.1869	0.0088	0.3918	0.146	0.3927	0.3774	0.1896	0.1564
EXOSC3	AF:chr9:37784063-37784721:37784745:37784063-37800667:37800709:-	0.9179	0.8333	0.2544	0.1624	0.5247	0.2375	0.4174	0.4082	0.4167	0.0947	0.1562	0.7	0.2418	0	1	0.052	1	0.1119	0.7784	0	0	1	0.3309	1	0.2792	0.4154	0.5702	0	0	0.3285	0.4955	1	0.3356	1	0.1557	0.128	0.7297	0	0.5294	0.3545	0.6014	0.8369	1	0	0.2795	0	0.7667	0
EXOSC3	AF:chr9:37784063-37784721:37785061:37784063-37800667:37800709:-	0.8051	0.878	0.2127	0.3553	0.4589	0.4352	0.2947	0.4314	0.5	0.2388	0.1401	0.8125	0.2564	0.8571	1	0.0632	1	0.2349	0.1458	0.1651	0.1318	1	0.1185	1	0.2183	0.6238	0.48	0.1639	0.2895	0.217	0.2511	1	0.2774	1	0.237	0.3512	0.5714	0.0887	0.7778	0.3744	0.3889	0.568	1	0.0583	0.284	0.0495	0.9079	0.1259
RP11-381O7.3	AF:chr9:63124292-63124636:63124931:63124292-63126461:63127100:-	0	0	0	0	1	0	0	0	0	1	0	0	1	0	0	1	0	0	0	0	0.5625	0	0	0	0	0	0	1	1	0	0	0	0	0	0	0	0	0	0	0	1	0	0	0.75	1	0	0	0
CBWD3	SE:chr9:68268978-68269600:68269722-68274882:+	0.7773	0.5576	0.5234	0.7687	0.4232	0.7351	0.8159	0.5566	0.6265	0	0.4093	0.6452	0.6552	1	0.7981	0.88	0.7033	0.1	0.6095	1	0.608	0.6192	0	0.9012	0.4231	0.8731	0.5652	0.5462	1	0.8785	0.6733	0.871	0.8028	0.7636	0.8852	0	0.7544	0.914	0.9455	0.9366	0.6105	0.4613	0.1333	0	0	0.7044	0.8302	0.3106
TJP2	AF:chr9:69174294:69174432-69212548:69205162:69205314-69212548:+	1	1	1	1	1	1	1	1	1	1	1	1	0.9219	1	1	1	0.95	1	1	1	0.9043	1	0.8788	1	1	1	1	1	1	1	1	1	1	1	1	0.951	1	1	0.9254	0.8372	1	1	1	1	1	1	1	0.9492
TJP2	SE:chr9:69248224-69251035:69251364-69252815:+	0.1401	0.1359	0.1331	0.2585	0.175	0.1025	0.2567	0.1685	0.17	0.1419	0.2147	0.1403	0.2094	0.0903	0.1209	0.146	0.194	0.1662	0.1847	0.1557	0.1058	0.1635	0.1795	0.1263	0.202	0.1693	0.1537	0.0902	0.1899	0.2206	0.1389	0.1777	0.1476	0.1941	0.154	0.2272	0.2138	0.1889	0.1763	0.1915	0.1287	0.2396	0.1575	0.0653	0.1988	0.1202	0.1782	0.2192
C9ORF135	SE:chr9:69857977-69885053:69885122-69886838:+	1	0	1	0	0	0	0	0	0	0	0	0	0	0	0	0	0	0	0	0	1	0	0	1	0	0	0	0	0	0	0	0	0	1	0	0	0	0	1	0	0	0	0	0	0	0	0	0
HNRNPK	AL:chr9:83968197:83969380-83970162:83969416:83969440-83970162:-	0.846	0.82	0.7336	0.7714	0.1037	0.7418	0.8188	0.7222	0.7851	0.3675	0.6746	0.5957	0.7261	0.7983	0.8527	0.4902	0.717	0.4741	0.779	0.7633	0.7762	0.7738	0.6387	0.5349	0.7299	0.5418	0.7723	0.7722	0.7182	0.6652	0.4723	0.7485	0.7455	0.7585	0.8583	0.6028	0.7814	0	0.7706	0.6762	0.6801	0.6326	0.6061	0.5169	0.1563	0.5849	0.8423	0.55
NOL8	AF:chr9:92323503-92324023:92324660:92323503-92325306:92325333:-	1	0	1	0.6364	1	0.4375	1	1	0	0	0.3429	1	0.2222	0.5	0	0	0.3089	1	1	1	1	1	0.8478	1	1	1	1	1	1	1	1	1	1	0	1	1	1	1	1	1	0.2075	1	1	1	1	1	1	1
NOL8	AF:chr9:92324209-92325180:92325292:92324209-92325318:92325350:-	0	0	0	0.086	1	0	0.1529	0	0	0	0	1	1	0	0	0	1	0	1	1	1	1	0.175	0	0	1	0	0	0	0	0	1	0	0	0	0	1	1	0	1	0	0.5	1	0	0	0	0	1
PTCH1	AF:chr9:95506599-95507229:95507417:95506599-95516469:95516965:-	1	0	0.1591	0.0678	0	0	0.1047	0	0	0.0658	0	0	0	0	0	0	0.1128	0	0	0.0851	0.0696	0	0	0.2812	0	0	0.3846	0.0476	0.1733	0.0938	0.0526	0	0.3208	0	0	0.2083	0.0732	0.3953	0.3571	0.0811	0.1515	0.25	0	0.6667	0	0	0	0
TGFBR1	SE:chr9:99129100-99132509:99132739-99137859:+	1	0.9282	1	1	0.9134	1	1	1	1	1	0.8682	0.9128	1	1	0.9231	1	0.9411	0.7907	1	1	1	0.732	1	1	1	1	0.9542	1	1	1	1	0.7263	1	1	1	1	1	0.8611	1	1	1	0.9268	1	1	1	0.5087	1	1
LPAR1	AF:chr9:110973558-111036122:111036207:110973558-111038167:111038458:-	0.0838	0.0814	0.0704	0	0.0425	0.2089	0.0718	0.0619	0.0886	0.0241	0.1033	0.0854	0.0909	0.0756	0.1883	0.0424	0.1691	0.0615	0	0.0366	0.1548	0.0705	0.2245	0.1092	0.087	0.1343	0.0864	0.072	0	0.1352	0.0383	0.0847	0.0955	0	0.1404	0.2273	0.1457	0.1812	0.1241	0.1165	0.2496	0.082	0.085	0.0876	0.0217	0.2542	0.2195	0.2906
RGS3	AF:chr9:113564954:113565360-113594430:113593486:113594338-113594430:+	0.2315	0	0	0	0	0	0	0	0	0	0	0	0.6897	0	0	0	0	0	0	0	0	0	0	0.1429	0	0	1	0	0.625	0	0.1103	0	0	1	0	0	0	0.2791	0	0.1961	0	0.1429	0	0	0	0.2439	0	0.7818
RGS3	AF:chr9:113564954:113565360-113594430:113593920:113594338-113594430:+	0.3086	0	0	0	0	0	0	0	0	0	0	0	0.1429	0	0	0	0	0	0	0	0	0	0	0.5385	0	0	0.4414	0	1	0	1	0	0	0.6531	0	0	0	0.2182	0	0.0599	0	0.2571	0	0	0	0.0909	0	0.1383
CDK5RAP2	A5:chr9:120403071-120403243:120403071-120403316:-	1	0	1	0	0	0.3968	0	0	1	1	0	0	0	0	1	0	0	1	1	0.4328	1	0	0	0.3378	0	0	0	0	0.3607	1	0	0	0	0	1	1	1	1	0	1	0	1	0	0	1	0.2257	0	0
GSN	MX:chr9:121281562-121282439:121282550-121301963:121281562-121300056:121300126-121301963:+	0.7664	0.5146	0.7151	0.4186	0.5328	0.7351	0.4153	0.6905	0.6732	0.4094	0.552	0.6318	0.6288	0.7091	0.7071	0.6336	0.6996	0.3457	0.5954	0.7145	0.8755	0.5749	0.176	0.8039	0.6005	0.5049	0.2766	0.6251	0.8906	0.1757	0.3401	0.6043	0.2587	0.7469	0.6841	0.7294	0.5585	0.8833	0.5528	0.4157	0.4762	0.5113	0.591	0.871	0.7719	0.7442	0.575	0.5584
GSN	SE:chr9:121281562-121300056:121300126-121301963:+	0.3967	0.7412	0.231	0.5817	0.4408	0.39	0.5045	0.421	0.343	0.7807	0.382	0.3419	0.314	0.4059	0.5556	0.4146	0.5315	0.5765	0.3192	0.2787	0.1568	0.655	0.5007	0.1871	0.3953	0.5052	0.5904	0.4842	0.1225	0.5478	0.6874	0.4405	0.7355	0.277	0.5124	0.2613	0.5076	0.084	0.5355	0.753	0.771	0.4557	0.766	0.1615	0.2826	0.2273	0.6496	0.3607
NEK6	AF:chr9:124258260:124258361-124301936:124261473:124261579-124301936:+	1	1	1	1	1	1	1	1	0.7834	1	1	1	1	0	1	1	0	1	0.8677	1	0.2845	0	1	1	1	1	1	1	1	1	1	1	1	1	1	1	1	1	1	1	1	1	1	1	0	1	1	0.8961
NEK6	AF:chr9:124258260:124258361-124301936:124261473:124261583-124301936:+	1	1	1	1	1	1	0.626	0.4848	1	1	1	0.7528	1	0	1	0.5381	0	1	1	0.8341	0.1478	0	1	1	1	1	0.4855	1	1	1	1	1	1	1	1	0.7677	1	1	1	1	1	1	0.6468	1	0	1	1	0.5572
NEK6	AF:chr9:124258260:124258361-124301936:124291971:124292088-124301936:+	1	1	1	1	1	1	1	0.9877	0.7336	1	1	0.9978	1	0	1	0.9853	0	1	1	1	0.3968	0	1	0.5035	1	1	0.7204	1	1	1	1	1	1	1	1	1	1	1	1	1	1	1	1	1	0	1	1	0.7622
NEK6	AF:chr9:124258260:124258361-124301936:124292420:124292539-124301936:+	1	1	1	1	1	1	1	0.5195	0.8483	1	0.5662	0.6308	0.8814	0	1	0.8632	0	0.8284	1	0.9124	1	0	1	1	1	0.935	1	1	1	1	1	1	1	0.9146	0.6441	1	0.8664	1	1	1	1	1	1	1	0	0.7435	1	1
ST6GALNAC6	AF:chr9:127896332-127897238:127897408:127896332-127905207:127905348:-	0.4594	1	0.7314	0.7716	1	1	1	1	0.5163	1	1	0.4141	1	1	0.4019	0.2255	1	1	0.6452	0.4138	0.1807	0.2967	1	1	1	0.5728	1	0.3608	1	1	0.7628	0.2733	1	1	1	0.8321	1	0.2428	1	1	1	1	1	0.0034	1	0.2993	0.6727	1
PTGES2	A5:chr9:128125441-128127439:128125441-128128248:-	0.4787	0.308	0.357	0.6578	0.6261	0.318	0.3849	0.3689	0.4225	0.6451	0.3094	0.4888	0.308	0.4617	0.279	0.2635	0.3312	0.303	0.7316	0.3478	0.3377	0.3395	0.3234	0.4703	0.3888	0.3663	0.3715	0.3337	0.4149	0.294	0.2398	0.6819	0.3629	0.249	0.3236	0.3703	0.3544	0.5056	0.4409	0.3978	0.46	0.3214	0.2413	0.3492	0.3907	0.1453	0.3867	0.286
CIZ1	AF:chr9:128190862-128191280:128191452:128190862-128191732:128191777:-	0	0.1262	1	0.2967	0	0.1884	0.2439	0.1803	1	1	0.1562	0	0.2179	1	0	0.1579	0.0984	0.2866	0.6346	1	1	0.0556	0.1862	0.0915	1	0.2632	0.0623	0.1364	0.4386	0.0897	0.2582	0	0	0	0.2735	0.5655	0.1414	1	1	0.209	0.3145	0.3289	0	0	0.127	0	0.2538	1
DNM1	A3:chr9:128250940-128253101:128250940-128254654:+	0.1481	0.1645	0.1537	0.1391	0.1212	0.1466	0.1131	0.1733	0.1906	0.1614	0.1757	0.1916	0.1619	0.0985	0.3316	0.1204	0.6575	0.1329	0.1008	0.1603	0.1388	0.1185	0.1389	0.0888	0.1178	0.2051	0.125	0.1587	0.1076	0.1354	0.1401	0.2083	0.113	0.1797	0.1341	0.1382	0.1418	0.1467	0.1472	0.1231	0.1047	0.2383	0.154	0.1083	0.1304	0.157	0.1374	0.1319
DNM1	A3:chr9:128250940-128254006:128250940-128254654:+	0.1334	0.2011	0.193	0.2258	0.1367	0.1722	0.2476	0.1979	0.2352	0.258	0.2203	0.1671	0.2235	0.2831	0.111	0.1902	0.3135	0.2206	0.1979	0.2367	0.2055	0.2733	0.2091	0.1749	0.2456	0.1732	0.2296	0.2009	0.2509	0.2821	0.1847	0.1979	0.2563	0.2114	0.2474	0.2091	0.2245	0.1999	0.2739	0.2168	0.2286	0.1583	0.275	0.1064	0.2078	0.2404	0.177	0.2021
DNM1	AL:chr9:128253137-128254006:128254162:128253137-128254654:128255244:+	0.1871	0.2079	0.1787	0.1576	0.2429	0.2018	0.1254	0.1708	0.2174	0.1464	0.1453	0.2033	0.1511	0.1511	0.1979	0.1531	0.2698	0.1732	0.1438	0.1871	0.1853	0.1879	0.1822	0.1478	0.1609	0.1545	0.1528	0.1812	0.1698	0.21	0.1732	0.2102	0.1709	0.1875	0.1347	0.1746	0.1828	0.1857	0.1595	0.1592	0.1307	0.1653	0.1569	0.2795	0.1538	0.1971	0.1854	0.1614
SPTAN1	SE:chr9:128591625-128592983:128593042-128594175:+	0.391	0.781	0.6642	0.856	0.6354	0.7973	0.8258	0.4929	0.4508	0.6089	0.6629	0.1886	0.7512	0.7581	0.3666	0.696	0.9729	0.6434	0.8848	0.2634	0.5001	0.9395	0.8372	0.2349	0.8409	0.3615	0.8383	0.6832	0.5161	0.8468	0.7924	0.592	0.8986	0.4185	0.8336	0.6935	0.5818	0.3564	0.7942	0.7108	0.8152	0.9078	0.4725	0.1311	0.4544	0.2795	0.7603	0.9098
FAM78A	A5:chr9:131264627-131270276:131264627-131270460:-	0	1	0	0	0	0	0	0	0	0	0	0	0	0	1	0	0	0	0	0	0	0	0	1	0	0	0	0	0.6667	0	0	0	0	0	0	0	0	0	0	0	0	0	0	0	0.0915	0	0	0
GBGT1	RI:chr9:133152953:133154261-133155178:133155312:-	1	1	0.4375	1	0.5932	0.45	0.4219	0.5392	0.3382	1	1	0.2993	0.3904	0.3305	1	1	0.8799	0.2695	0.5074	0.3029	0.537	0.4161	0.7727	0.4348	0.6296	0.4869	0.9892	1	0.6296	0.8224	0.6231	1	0.427	0.8725	0.5478	0.4823	0.8775	0.4719	1	1	1	0.7227	1	0.6561	0.4057	1	1	0.4984
SLC2A6	A5:chr9:133473250-133473415:133473250-133473980:-	0.4477	0.4415	0.243	0.4748	0.4471	0.6413	0.4902	0.4023	0.5662	0.3196	0.3524	0.2322	0.3635	0.3983	0.4703	0.2619	0.3159	0.4663	0.5166	0.2512	0.76	0.5332	0.4548	0.5761	0.4191	0.2731	0.5327	0.1818	0.1996	0.3713	0.4126	0.4811	0.4761	0.239	0.4521	0.6549	0.4027	0.25	0.5908	0.4655	0.4668	0.4725	0.4461	0.0861	0.4176	0.2839	0.5309	0.4154
SLC2A6	RI:chr9:133478254:133478416-133478968:133479096:-	0.4477	0.4415	0.243	0.4748	0.4471	0.6413	0.4902	0.4023	0.5662	0.3196	0.3524	0.2322	0.3635	0.3983	0.4703	0.2619	0.3159	0.4663	0.5166	0.2512	0.76	0.5332	0.4548	0.5761	0.4191	0.2731	0.5327	0.1818	0.1996	0.3713	0.4126	0.4811	0.4761	0.239	0.4521	0.6549	0.4027	0.25	0.5908	0.4655	0.4668	0.4725	0.4461	0.0861	0.4176	0.2839	0.5309	0.4154
OLFM1	AF:chr9:135075520:135075802-135090195:135087260:135087442-135090195:+	0	0.047	0.0314	0.734	0.4131	0.0328	0.3191	0.0564	0.0256	0.2156	0.0582	0.0094	0.1729	0.0063	0.022	0.0421	0.0251	0.3785	0.4955	0.0142	0	0	0.1061	0	0.2306	0.0102	0.1609	0	0.051	0.224	0.1534	0.0262	0.1703	0	0.2464	0.2656	0.038	0.0139	0.174	0.0318	0	0.4128	0.0253	0.0098	0.0271	0	0.0109	0.631
C9ORF142	AF:chr9:136992447:136992562-136992925:136992640:136992700-136992925:+	0.0827	0.8113	1	0.6842	0.2568	1	0	1	0.3489	1	0.2511	0.3711	1	0.2864	0.4236	0.2876	1	0.3699	0.9177	0.27	1	0.4491	1	0	0.4139	0	0.2466	0.4937	0.4845	0	1	0.6964	0.2453	0	1	1	0.2102	0.5409	0.4664	1	1	1	0.6327	0.3321	1	1	0.842	1
NSMF	SE:chr9:137454443-137455629:137455634-137456411:-	0.751	0.8985	0.8858	0.9409	0.7484	0.8904	0.8625	0.8541	0.8151	0.8372	0.8764	0.5598	0.866	0.9335	0.8398	0.8551	0.8918	0.8025	0.9247	0.5878	0.726	0.9622	0.9371	0.5518	0.9374	0.7655	0.9131	0.9122	0.7326	0.933	0.9172	0.8673	0.9589	0.8512	0.9307	0.769	0.8342	0.665	0.8608	0.8925	0.9444	0.9156	0.8083	0.5963	0.8846	0.702	0.8585	0.8679
WDR37	AF:chr10:1049538:1049641-1072116:1056858:1056968-1072116:+	0.8031	0.9138	0.9161	0.8496	0.753	0.9159	0.9384	0.9701	0.8858	0.8967	0.8769	0.9014	0.9214	1	0.9799	0.8856	0.8664	0.7286	1	0.937	0.9447	0.9482	0.8453	0.9637	0.9431	0.9046	0.8354	0.8904	0.8567	1	0.8013	1	0.8753	0.954	0.9762	1	0.8531	1	0.9258	0.8867	1	0.5458	1	0.9561	0.9447	1	0.9583	0.8681
GDI2	A3:chr10:5766638-5768213:5766295-5768213:-	0.7079	0.3791	0.5455	0.6857	0.5	0.5402	0.2362	0.7258	1	0.4167	1	0.5429	0.5761	1	0.6986	0.4303	0.4109	0.5859	0.1637	0.4722	0.4641	0.4925	0.5205	0.5952	0.3542	0.3271	0.6957	0.5205	1	0.3117	0.4009	0.6486	0.4789	0.3333	1	0.7033	0.6316	0.6825	0.3333	0.3669	0.25	0.6883	0.6299	0.268	0.5385	0.3959	0.5	0.2405
PFKFB3	SE:chr10:6228218-6231263:6231314-6232895:+	0.8	0.9774	0.9528	0.7727	0.9111	0.8312	0.8339	0.7647	0.8936	0.8652	0.8316	1	0.9302	1	0.5556	0.4651	0.5636	0.6542	0.7774	0.5	0.274	0.7853	0.8931	0.7059	0.817	1	0.9125	0.9043	0.6957	0.9378	0.8947	0.9268	0.8138	0.7826	0.8939	0.8692	0.9468	1	0.8214	0.9074	0.919	0.9163	0.807	1	0.7979	1	0.8333	0.8475
NUDT5	AL:chr10:12167577:12167811-12170717:12169722:12170156-12170717:-	0.1128	0.2379	0.2249	0	0	0.1435	0	0	0.1962	0.0904	0	0.4078	0.0976	0	0.0909	0.4414	0.0326	0.1371	0	0.2376	0.2581	0.2654	0	0.1098	0	0.309	0	0	0	0	0.1765	0.4417	0.3008	0.1977	0.1961	0	0.17	0	0.1159	0.0928	0	0.1487	0.2321	0.1693	0.6549	0.3535	0.2024	0.4304
NUDT5	AL:chr10:12167738:12167811-12170717:12169722:12170156-12170717:-	0	0.2939	0	0.1822	0.244	0.1623	0.2982	0.0926	0.24	0.1934	0.6059	0.4299	0.2449	0	0	0.4241	0.0729	0	0.5071	0.23	0.5988	0.3055	0.213	0.2435	0	0.4087	0.3553	0.0463	0.4238	0.156	0.1415	0.4463	0.2356	0	0.1277	0.4635	0.2315	0	0.0885	0.2238	0.1244	0.1911	0.5339	0	0	0.2601	0.2637	0
NUDT5	MX:chr10:12179132-12180395:12180489-12184889:12179132-12184494:12184532-12184889:-	1	1	0.38	0.1911	0.0772	1	0.2582	0.4532	0.2733	0.1969	0.3153	0.1712	0.3868	0.8542	1	0.0981	1	0.5524	0.9296	0.2963	0.1099	0.3544	0.207	0.0568	0.3216	0.9162	0.3902	0	0.321	0.1368	0	0.4249	0.8007	0.3611	0.8133	0.1949	0.6048	0	1	1	0.3489	0.1033	0.2765	0	0.0731	0.1274	0.75	0.0753
NUDT5	SE:chr10:12179132-12184494:12184532-12184889:-	0	0	0.0482	0.248	0.2618	0	0.1495	0.0773	0.1145	0.1001	0.2914	0.2204	0.1826	0.0187	0	0.4212	0	0.0589	0.0146	0.1243	0.1924	0.1078	0.18	0.2923	0.2119	0.0177	0.1071	0.2208	0.0609	0.3251	0.127	0.0906	0.0554	0.211	0.0152	0.26	0.0958	0.3006	0	0	0.1953	0.1024	0.2311	0.3569	0.3962	0.2605	0.0422	0.2217
FRMD4A	AF:chr10:14330183-14330597:14330884:14330183-14462068:14462094:-	0.895	0.9346	0.9488	0.9315	0.932	0.893	0.9385	0.953	0.9287	0.9341	0.9312	0.9725	0.9358	0.9165	0.8464	0.9271	0.9751	0.8954	0.9574	0.9849	0.9743	0.9437	0.9708	1	0.9445	0.95	0.9212	0.9189	0.969	0.9362	0.9742	0.9432	0.9539	0.9677	0.8968	0.9589	0.9555	0.9777	0.9788	0.9309	0.9431	0.925	0.9737	0.9913	0.9881	0.9387	0.9311	0.935
FAM107B	AF:chr10:14530515-14571763:14572189:14530515-14604240:14604389:-	0.816	0.9412	0.8374	0.8596	0.8582	0.696	0.4304	0.6449	0.7556	0.9313	0.8465	0.5995	0.8686	0.5739	0.6733	0.9512	0.8366	0.8287	0.6157	0.7028	0.5079	0.8075	0.7458	0.7415	0.7179	0.4577	0.8165	0.8317	1	0.7255	0.8629	0.6	0.8495	0.5276	0.1803	0.0073	0.7581	0.6182	0.8728	0.6677	0.8963	0.3957	0.849	0.9616	0.9277	0.7835	0.8894	0.8346
FAM107B	AF:chr10:14553387-14571763:14572189:14553387-14604240:14604418:-	1	1	1	0.7581	0.5405	0	0.4194	0.6429	1	0.7949	0	0.725	0.7059	1	0.5417	0	0	0	0	1	0	0.5	1	1	1	0	0	0	1	1	0.8624	0	0	0	0	0.3548	0.5625	0	1	0	1	1	0.9333	0	0.5402	0	1	1
NMT2	AL:chr10:15102584:15103683-15109702:15106373:15106698-15109702:-	0.8641	0.7774	0.7605	0.586	0.7052	0.7071	0.5321	0.7412	0.7258	0.7341	0.6024	0.6206	0.6089	0.622	0.8635	0.6812	0.7801	0.7214	0.6161	0.6385	0.6	0.6965	0.7036	0.6016	0.7335	0.5974	0.7297	0.8494	0.7634	0.5942	0.5987	0.7386	0.6713	0.6287	0.7365	0.6367	0.6157	0.6687	0.7269	0.5827	0.6856	0.5744	0.5643	0.7639	0.7364	0.7929	0.7479	0.7471
HACD1	AL:chr10:17602906:17604047-17617083:17615477:17615964-17617083:-	1	0.7143	1	0.52	0.6552	1	0	0.375	1	0.1231	1	0	0.2333	1	1	0.3889	0.7212	0.2895	0	0	0	0.5238	1	0.4615	1	0.3333	0	1	0.5	1	0.381	0	1	0.1579	0.5333	1	0.4815	1	0.5	1	0	0.3333	0.6875	0.3846	0	0	0.5	1
CACNB2	AF:chr10:18340927:18340977-18401924:18400813:18401100-18401924:+	0	0.0992	0.2598	0.0013	0	0.0505	0.0778	0.2898	0.2422	0.0211	0	0.7886	0.0883	0.28	0.5152	0.2809	0.2325	0	0.1269	0.4521	0	0.0741	0.1435	0.5888	0.0288	0.1893	0.0356	0	0	0.0183	0	0.2659	0	0.3659	0.078	0.0312	0.1493	0.5415	0.3286	0.2881	0.1743	0.1891	0	0.82	0.3113	0.3112	0	0
COMMD3	A3:chr10:22317995-22318105:22317995-22318653:+	1	0.7252	0.5762	0.4163	0.7709	0.5265	0.2428	1	0.729	0.6066	0.3565	0.3863	0.3767	1	0.7593	0.7241	0.7054	0.3974	0.25	0.3087	0.5291	0.1764	0.3151	1	0.2233	0.4255	0.485	0.6684	0.4885	0.3859	0.5365	1	0.2096	0.2038	1	1	0.6789	0.5178	0.3216	0.8195	1	0.5685	0.6759	0.7273	0.6938	0.4867	0.6406	1
BMI1	AF:chr10:22321459:22321696-22326431:22325657:22325728-22326431:+	1	1	1	1	0.7557	1	1	1	1	0.4722	0	0	1	1	1	1	1	1	1	1	0	1	1	1	1	0.4	1	1	1	1	0.8294	0.6905	0.6	1	1	1	1	1	1	1	0.4779	1	1	1	1	1	1	1
BMI1	AF:chr10:22321459:22321696-22326431:22325933:22326076-22326431:+	0.52	0.8895	0.4091	0.7778	0.7877	1	1	1	1	0.3778	0	0	0.4898	1	1	1	0.8409	1	0.6226	1	0	1	1	0.625	1	1	1	0.7019	0.6444	1	1	1	1	1	0.3864	0.747	1	0.6136	0.8092	0.6179	1	1	1	1	0.9032	1	0.7476	0.8317
ABI1	SE:chr10:26751783-26755655:26755741-26765218:-	1	0.7544	0.7373	0.8506	0.823	0.7139	0.6613	0.5422	0.5258	0.7879	0.8175	0	0.6168	1	1	0.4662	1	0.7148	0.8153	1	0.7518	0.9212	0.7759	0.4222	0.7798	0.4758	0.6652	0.8286	0.8241	0.706	0.8011	0.7331	0.954	0.6339	0.6531	0.7376	0.858	0.6835	0.8431	0.8601	0.9099	0.8955	1	0	0.7123	0	0.767	0.7729
NRP1	AL:chr10:33197621:33197709-33207572:33201018:33202995-33207572:-	0	0	0	0	0	0	0	0	0	1	0	0	0	0.5	0	0.875	0	0	0	0	0	0	0	0.8571	0	0	0	0	0	0	0	0.4286	0	0	0	0	0	0	0	0	0.7778	0	0	0	0	0.7143	0	0.6667
NRP1	AL:chr10:33197621:33197709-33207572:33205449:33206353-33207572:-	0	0	0	0	0	0	0	0	0	0.7	0	0	0	1	0	0.913	0	0	0	0	0	0	0	1	0	0	0	0	0	0	0	1	0	0	0	0	0	0	0	0	1	0	0	0	0	0.5556	0	0.3158
CREM	AF:chr10:35126791:35127193-35206895:35195147:35195214-35206895:+	0.7635	0.7167	0.4031	0.6021	0.7359	0.759	0.6821	0.4227	0.7485	0.85	0.5759	0.177	0.5477	0.5405	0.1604	0.2934	0.6231	0.2317	0.7634	0.6837	0.2552	0.5132	0.4573	0.5918	0.7373	0.7014	0.5942	1	0.7837	0.5531	0.9478	0.6047	0.781	0.5727	0.4725	0.6477	1	0.5	0.66	0.6628	0.5535	1	1	1	0.4558	0.163	0.813	0.3822
CREM	AF:chr10:35126791:35127193-35206895:35195902:35196099-35206895:+	0.5231	0.3969	0.2737	0.4858	0.2824	0.2039	0.4926	0.3252	0.3801	1	0.4891	0.2346	0.489	0.4167	0.0833	0.2132	1	0.1583	0.475	0.411	0.25	0.5763	0.1949	0.5118	0.3019	0.5496	0.3853	0.2637	0.7385	0.2345	0.2614	0.4958	0.5279	0.4377	0.2436	0.3567	0.4164	0.3956	0.4142	0.5516	0.6558	0.3228	0.4882	0.2124	0.4006	0.1636	0.388	0.1325
CREM	AF:chr10:35126791:35127193-35206895:35195917:35196142-35206895:+	1	0.5536	0.3866	0.6477	0.5633	1	0.5363	0.2308	0.6667	0.2764	0.6341	0.1592	0.6202	0.6504	0.1775	0.281	1	0.6	0.57	0.5382	0.1423	0.7598	0.4864	0.5649	1	0.5032	0.7482	0.6392	0.6379	1	0.4932	0.895	0.6279	0.4467	0.6935	0.3704	0.8765	0.204	0.538	1	0.622	0.5428	0.7685	0.174	0.2649	0.2947	0.751	0.194
CREM	AF:chr10:35126841:35127193-35148368:35127457:35127567-35148368:+	0	0	1	0	1	0	0.3774	0	0.2857	0	0	0	0	0	0	0.1644	0	0	1	0	0.1524	0	0	0	0	0	0	0	0	0	0	0	1	0	0	0	0	0	0	0	0	0	0	0.3208	0	0	0	0
CREM	AF:chr10:35148401:35148491-35206895:35195147:35195214-35206895:+	0.8148	0.3544	0	0	0.5989	0.2857	0	0	0	0	0.4752	0	0.6533	0.6023	0	0.2724	0	0	0	0.6649	0.55	0.3944	0.2349	0.4495	0.7993	0.6959	0.4167	1	0	0	0.4	0	0	0.292	0	0.3396	1	0.4627	0.4104	0.642	0.4823	1	0	0	0.5792	0.1506	0.7055	0
CREM	AL:chr10:35148491-35152280:35152398:35148491-35154061:35154565:+	0	0	0.6471	0	0.381	0	0.7143	0	0.2667	0	0	0	0	0	0	0.1791	0	0	0.6957	0	0.124	0	0	0	0	0	0	0	0	0	0	0	0.5278	0	0	0	0	0	0	0	0	0	0	0.4146	0	0	0	0
CREM	AL:chr10:35207051-35211254:35211433:35207051-35211656:35211860:+	0	0	1	1	0.1515	0	0	0	0	1	0	1	0	0	1	0	0	0	1	0.1277	0.1081	0	0.48	0.1833	0.062	0	0	0	1	1	0.8919	1	0	0.2593	0	0.3647	0	0	0	0.1186	0.1338	0	0	0	0.0578	0	0	0
CREM	AL:chr10:35207051-35211254:35211433:35207051-35211656:35211876:+	0	0	0.3214	0.1529	0.0816	0	0	0	0	0.1397	0	0.0902	0	0	0.0554	0	0	0	1	0.1241	0.1159	0	0.0978	0.1146	1	0	0	0	0.4138	0.2442	0.2973	0.1077	0	0.0886	0	0.1598	0	0	0	1	0.1842	0	0	0	0.0855	0	0	0
CREM	SE:chr10:35195214-35201451:35201486-35206895:+	0	0	0	0	0.1667	0.1111	0	0	0	0	0	0.2557	0	0	0.5365	0.2509	0.2097	0.2019	0	0	0.2014	0.2946	0.2484	0	0	0	0	0	0	0.3937	0	0	0	0	0	0.4976	1	0	0	0	0	0	0.3723	0	0.3345	0.2973	0	0.3319
ZNF37A	SE:chr10:38094490-38094931:38095224-38095538:+	0.5021	0.2778	0.483	0.4839	0.368	0.5129	0.3626	0.3854	0.3147	0.3311	0.4958	0.4028	0.4584	0.3182	0.4734	0.4483	0.1378	0.403	0.3414	0.4691	0.3656	0.2667	0.3956	0.4078	0.4448	0.4388	0.4492	0.2148	0.3956	0.3333	0.3268	0.369	0.3375	0.4466	0.3267	0.5383	0.3513	0.4964	0.574	0.2232	0.2655	0.3829	0.2599	0.1822	0.3134	0.3759	0.5375	0.5671
MAPK8	MX:chr10:48420320-48424088:48424159-48425888:48420320-48424514:48424585-48425888:+	0.4079	0.8505	0.7758	0.8626	0.5908	0.6442	0.7278	0.5553	0.556	0.9366	0.681	0.3267	0.7834	0.8978	0.4924	0.7213	0.7635	0.8145	0.8908	0.3106	0.6202	0.893	0.9267	0.1603	0.9388	0.4329	0.9014	0.6799	0.6933	0.8983	0.7018	0.892	0.8342	0.4941	0.8843	0.7917	0.6432	0.4206	0.7362	0.7551	0.9175	0.9533	0.5137	0.2078	0.4379	0	0.8137	0.827
ASAH2B	SE:chr10:50743010-50745202:50745274-50749343:+	0	0	0	0	0	0.7143	0	0	1	0	1	0	0	0	0	0	0	0	0	0	0	0	0	0	0	0.8913	0	0	0	0.5814	1	0	0	0	0	0	0	0	0	0	1	0.4186	0	0	1	0	0	0
CDK1	AF:chr10:60778331:60778459-60780141:60778493:60778668-60780141:+	0	1	0	1	1	0	0	1	0.2857	1	0	1	1	0	1	0	0	1	1	0	0.7586	1	1	1	0	0	0	0	0	0	1	0	1	1	1	1	1	0	0	0	1	1	1	0	1	1	0	0
TSPAN15	A5:chr10:69495250-69495594:69495036-69495594:+	0.6543	0.3966	0.5507	0.25	0.3267	0.1921	0.3881	0.377	1	0.484	0.3971	0.3535	0	0.2188	0	1	1	0.5657	0.1529	1	0.2721	0.4296	0	0.6017	1	0.4694	1	1	1	0	0.6286	0	0.2987	0.057	0.16	1	0.2526	1	0.2284	0.4945	0.1455	1	0.5679	0.3146	0.3704	1	0.2408	0
DNAJB12	RI:chr10:72332830:72334617-72335780:72335931:-	0.5509	0.4348	0.4612	0.3861	0.3243	0.4038	0.2996	0.3929	0.3967	0.2856	0.4523	0.274	0.3545	0.3249	0.5196	0.2896	0.6634	0.2687	0.3057	0.3148	0.5069	0.4355	0.2798	0.3066	0.3102	0.2288	0.4112	0.5351	0.3854	0.4508	0.2402	0.4006	0.2957	0.4526	0.2688	0.2862	0.2677	0.4763	0.3107	0.4146	0.3984	0.3345	0.2312	0.4881	0.3896	0.3364	0.3313	0.5834
VCL	SE:chr10:74109156-74111909:74112112-74114184:+	0.0375	0.2182	0.0893	0.2364	0.4736	0.2162	0.3011	0.0758	0.0932	0.0432	0.2112	0.1506	0.2521	0.0536	0.3488	0.3542	0.2683	0.4409	0.2371	0.1864	0.1501	0.2103	0.3998	0.0734	0.2414	0.1434	0.07	0	0.0771	0.2424	0.1966	0.3459	0.1034	0	0	0.5328	0.2545	0.1092	0.2035	0.1368	0.0881	0.2012	0	0.0206	0.0542	0.439	0.0722	0.2781
KCNMA1	A3:chr10:76877893-76887291:76877890-76887291:-	0.8414	0.9285	0.9487	0.9301	0.918	0.9645	0.9355	0.9169	0.8934	0.8724	0.9115	0.8748	0.8834	0.9305	0.8374	0.7773	0.811	0.8799	0.8906	0.841	0.8983	0.914	0.9067	0.9589	0.8925	0.9677	0.9299	0.868	0.9654	0.9013	0.8898	0.9492	0.9014	0.9033	0.8903	0.9194	0.9183	0.9464	0.9264	0.9	0.8896	0.8861	0.8636	0.9316	0.8248	0.9413	0.8225	0.8641
KCNMA1	MX:chr10:76970067-77001407:77001580-77011967:76970067-77008185:77008193-77011967:-	0.0051	0.0536	0.0442	0.0102	0.2016	0.0573	0.0496	0.2109	0.0965	0.1339	0.1605	0.3795	0.0611	0.0981	0.0357	0.0356	0.0493	0.1841	0.0441	0.1538	0.1269	0	0.0339	0	0.036	0.4564	0	0.1376	0.1418	0.1483	0.1049	0.1735	0.0339	0.4316	0.0803	0	0.2032	0.5158	0.1356	0.1278	0.0832	0.0439	0.082	0.3617	0.1712	0.1104	0.0561	0.0591
KCNMA1	SE:chr10:77019099-77025446:77025457-77027823:-	0.6204	0.5989	0.6521	0.6516	0.5899	0.6374	0.6658	0.5695	0.4795	0.6223	0.6175	0.4322	0.6376	0.5376	0.666	0.4581	0.5034	0.6013	0.5275	0.4346	0.5474	0.6863	0.6709	0.4502	0.7079	0.5932	0.7106	0.6753	0.6055	0.6414	0.6728	0.5866	0.6697	0.491	0.6687	0.6634	0.6723	0.3741	0.5725	0.5833	0.6789	0.5975	0.4618	0.371	0.5131	0.4256	0.5819	0.6199
RPS24	AL:chr10:78037304-78037330:78037335:78037304-78054531:78054931:+	1	0	0	0	0	0	0	0	0	0	0	0	0	0	0	0.9164	0	0	0	0	1	0	1	0	0	0	0	0.7624	0	0	0	0	0	0.8571	0	0.9073	0	0	0	0.8333	0	0	0	0	0	0	0.9231	0
RPS24	AL:chr10:78037304-78037330:78037335:78037304-78054531:78056812:+	0.72	0	0	0	0	0	0	0	0	0	0	0	0	0	0	0.8924	0	0	0	0	0.873	0	0.6985	0	0	0	0	0.621	0	0	0	0	0	0.7397	0	0.8246	0	0	0	0.6868	0	0	0	0	0	0	0.8067	0
RPS24	SE:chr10:78037304-78040201:78040225-78040615:+	0.787	0.766	0.8364	0.796	0.8165	0.8453	0.4418	0.8505	0.7612	0.6914	0.7962	0.6035	0.8601	0.7306	0.7319	0.5952	0.9448	0.5816	0.7945	0.772	0.2176	0.796	0.5171	0.2903	0.6765	0.5535	0.8093	0.8056	0.6715	0.9564	0.5875	0.6743	0.7292	0.4844	0.9748	0.2607	0.819	0.6338	0.807	0.6691	0.8367	0.7335	0.656	0.8519	0.8096	0.5317	0.5988	0.7861
ZMIZ1-AS1	MX:chr10:79048932-79050282:79050417-79065747:79048932-79054596:79054728-79065747:-	0.5517	0.717	0.7727	0.6	0	0.75	0	0.8824	0.4583	0.2609	0.3947	0.5	0.5882	0.8837	0.4167	0.2273	0.1569	0.4717	0.7857	1	0.8478	0.1875	0.8765	0.6364	0.6508	0.7925	0	0.25	0.6047	0.8598	0	0	0.5714	0.5556	0.8485	0.7069	0.6316	0	0.5312	0.6774	0.6364	0.4571	0.4138	1	0.8047	0.614	0	0
CPEB3	AF:chr10:92240361-92243169:92243279:92240361-92290926:92291087:-	0	0	0	0	0	0	0.25	0	0	0.75	0	0	0	0.1429	0	0	0.3846	0	0	1	0	0.1429	0	0	0.25	0	0.3333	1	0	0	0	0	0	0	0.25	0	0	0.25	0.2857	0.5	0	0	0	0	0	0	0	0
SORBS1	MX:chr10:95322021-95322746:95322805-95339133:95322021-95336521:95336805-95339133:-	0.0882	0.1325	0.3158	0.0909	0.25	0.1429	0.1034	0.2692	0.1043	0.2045	0.1552	0.2069	0.0571	0.0303	1	0.0323	0.0714	0.2174	0.5417	0.1017	0.5165	0.1538	0.1515	0.3529	0.1304	0.3125	0	0.2	0.0923	0.0896	0.2	0.2143	0	0.2075	0	0.1732	0.1266	0.35	0.1636	0.1719	0.0857	0	0.234	0.5556	0.3684	0.1774	0.3333	0.2051
SORBS1	SE:chr10:95322805-95336521:95337294-95339133:-	0.8929	0.6452	0.5385	0.9189	0.8	0.4167	0	0.3	0.5714	0.6087	0	0	0.9091	0	0.75	0.9394	0.9516	0.3478	0	0.5	0.0962	0.9762	0.8529	0.5	0	0.25	0	0.9	0.6	0.7692	0	0.6087	0	0.45	1	0	0	0.3636	0.5814	0.45	0.8966	1	0	0.4444	0.16	0.7925	0.8235	0.4286
CRTAC1	AL:chr10:97865000:97865714-97880249:97879651:97879801-97880249:-	0.1354	0.1248	0.1192	0.0538	0.1299	0.0668	0.0422	0.1012	0.0971	0.0837	0.0502	0.1952	0.0853	0.0953	0.0889	0.0422	0.1298	0.0536	0.0771	0.2707	0.0814	0.0403	0.037	0.1447	0.0583	0.1262	0.0472	0.1161	0.0924	0.0449	0.0523	0.0999	0.0501	0.1181	0.0631	0.0901	0.0492	0.1196	0.0305	0.1154	0.0678	0.0933	0.1803	0.1492	0.0864	0.1461	0.119	0.0405
FBXL15	AF:chr10:102419189:102419414-102421052:102420841:102420957-102421052:+	0.8433	0.7238	0.6669	0.6417	0.5669	0.6816	0.6186	0.7715	0.789	0.7295	0.7626	0.8425	0.7191	0.7247	0.8333	0.7226	0.3287	0.6383	0.615	0.7135	0.744	0.6598	0.7002	1	0.7088	0.7409	0.7812	0.7175	0.6688	0.7829	0.7894	0.5652	0.7248	0.8406	0.8067	0.5275	0.8273	0.594	0.7244	0.6239	0.8333	0.643	0.7511	0.5326	0.8098	0.8185	0.6763	0.8007
CALHM2	AL:chr10:103449625:103450099-103451083:103450412:103450800-103451083:-	1	0	0.4138	0.8571	0	1	1	0.3095	0	0.75	0.3684	0	1	1	1	0	1	0.5556	0	0	1	0.7826	0.3864	0	0.1912	0	1	0.875	0.6765	0.4314	1	1	0.8462	0	0	0.8699	0	0	0	0	1	1	1	1	0	0	0	0
MXI1	AF:chr10:110210231:110210315-110228189:110225993:110226283-110228189:+	0.1109	0	0.1621	0.042	0	0.0796	0.0657	0.0832	0.13	0.0151	0.1498	0.1202	0	0	0.3411	0	0	0.0458	0	0.1944	0.2235	0.0714	0.1183	0.0675	0	0.0795	0	0.2175	0.1107	0	0	0.1092	0.0386	0.2302	0.0138	0	0.1815	0.1131	0.2516	0	0	0.0627	0.0066	0.0877	0.1057	0.1078	0.0297	0.1344
MXI1	AF:chr10:110227366:110227386-110228189:110227679:110227882-110228189:+	0	0.0639	0.1953	0.0909	0	0.0452	0	0	0.0958	0.0466	0.0728	0	0	0.1598	0	0.1699	0	0.1109	0	0.3421	0.4772	0	0.1738	0.0784	0	0.0879	0	0.0308	0	0.053	0.176	0.1794	0.1466	0	0.1413	0.1009	0.0975	0.257	1	0.0938	0.0926	0	0.0326	0	0	0	0.1057	0.0485
TCF7L2	SE:chr10:113158717-113159920:113159992-113160619:+	0	0	1	0	0.3056	0	1	0	0	1	1	0	0	0	0	0	0	0.5238	0	0	1	1	0	0	0	1	0	0	0	0	0	0	1	0.5	0	0	0	0	0	0	0.3438	1	0	0	0.3182	0	0	0
CASC2	AL:chr10:118052196-118053276:118056225:118052196-118098196:118100139:+	0.0909	0.5455	0.3333	0.2	0.3	0.7333	0.2593	0.25	0.2188	0.3333	0.2069	0.2174	0.5294	0.4545	0.5	0.2727	0.6875	0.3333	0.2941	0.3333	0.7333	0.4348	0.25	0.1481	0.3333	0.3214	0.2778	0.1429	0.1429	0.2	0.5	0.2571	0.6667	0.4286	0.1818	0.2759	0.3333	0.0794	0.5833	0.4286	0.3889	0.75	0.7143	0.2683	0.1562	0.2222	1	0.4667
TIAL1	AF:chr10:119588248-119593452:119593513:119588248-119596434:119596510:-	0.7441	0.6237	0.525	0.4171	0.7355	0.5042	0.2546	0.4919	0.4751	0.5514	0.5232	0.4122	0.2487	0.3436	0.9452	0.2696	1	0.4898	0.2545	0.3897	0.4478	0.3343	0.3798	0.5768	0.4083	0.3961	0.412	0.5561	0.4724	0.3659	0.6197	0.5362	0.4041	0.2557	0.4221	0.4886	0.3785	0.5136	0.544	0.6122	0.4093	0.4532	0.75	0.6844	0.6714	0.3316	0.6468	0.4128
TIAL1	RI:chr10:119576611:119576750-119577080:119577203:-	0.4987	0.4513	0.3777	0.3149	0.5587	0.3528	0.227	0.3532	0.3183	0.4066	0.3525	0.3014	0.2284	0.2474	0.5654	0.289	0.4626	0.3573	0.195	0.3261	0.3079	0.2443	0.3106	0.3936	0.3136	0.2925	0.3459	0.4627	0.2957	0.2819	0.4781	0.3397	0.3364	0.1999	0.2833	0.3508	0.2514	0.4002	0.3393	0.4185	0.3104	0.3158	0.5271	0.5278	0.4657	0.2758	0.427	0.4143
FGFR2	AF:chr10:121564579-121565438:121565911:121564579-121593709:121593887:-	0.5444	0.6038	0	0.5667	0.4876	1	0.363	0.59	1	0.6897	1	0.8264	0.8202	0.1552	1	0.7685	0.8056	0.8563	1	1	0.6943	1	1	0.8889	1	0.4107	1	1	0.6933	1	0.8656	0	0.4054	0	0.2895	0.66	0.3235	1	0.7531	0.6113	0.8486	0.7273	0.6161	1	0.8272	1	0.7393	1
TACC2	SE:chr10:122211708-122213342:122213377-122215391:+	0.2953	0.5929	0.7493	0.5461	0.0775	0.6229	0.5021	0.6947	0.5391	0.5298	0.5749	0.211	0.5367	0.5428	0.6168	0.4892	0.6685	0.503	0.4223	0.3934	0.5062	0.5746	0.5215	0.3063	0.5678	0.4965	0.4897	0.4017	0.5466	0.4132	0.5719	0.6542	0.3868	0.5544	0.5188	0.4616	0.6273	0.3487	0.5073	0.4977	0.5523	0.6908	0.5708	0.3531	0.1923	0.3726	0.6015	0.4605
TACC2	SE:chr10:122228008-122229346:122229486-122237395:+	0.6644	0.7583	0.8487	0.8196	0.6802	0.8433	0.889	0.7418	0.8025	0.8434	0.8534	0.5051	0.7926	0.6625	0.8116	0.6826	0.7706	0.7641	0.8481	0.487	0.6082	0.7574	0.7109	0.3855	0.815	0.5958	0.7729	0.7316	0.7545	0.8157	0.7736	0.7957	0.8824	0.6643	0.844	0.7524	0.7343	0.4809	0.8016	0.7697	0.8165	0.7982	0.6791	0.3945	0.4279	0.5499	0.7753	0.7769
PLEKHA1	SE:chr10:122427031-122428276:122428316-122429624:+	0.177	0.2669	0.2065	0.2797	0.3842	0.165	0.4346	0.168	0.2045	0.4762	0.3087	0.3009	0.1342	0.3267	0.1377	0.3466	0.0605	0.4201	0.2527	0.2555	0.3847	0.2775	0.348	0.2977	0.1569	0.2633	0.1626	0.1591	0.1692	0.3514	0.2614	0.1249	0.4194	0.111	0.1408	0.1861	0.2636	0.179	0.2289	0.4667	0.3419	0.202	0.657	0.3177	0.464	0.4693	0.4454	0.3179
CUZD1	A3:chr10:122837065-122837404:122837048-122837404:-	0.3065	0.4455	0.3562	0.2586	0.5372	0.494	0.1967	0.5962	0.3448	0.1771	0	0.4848	0.3898	0	0.448	0	0.4251	0.5238	0.4	0.56	0.5619	0.26	0.5156	0.1364	0.1875	0.4068	0.3621	0.325	0.519	0.4476	0.4	0.4118	0.2903	0.275	0.3846	0.3944	0.3214	0.5942	0	0.2542	0.3051	0.3235	0.1209	0.5534	0.2414	0	0.5	0.3409
UROS	AL:chr10:125784980:125785260-125794880:125788577:125789005-125794880:-	0	0.0612	0.0637	0.0855	0.0685	0.18	0	0.1375	0.3083	0.0381	0	0.1061	0.203	0.4128	0.0855	0.0962	0.3093	0.1859	0.1197	0	0.059	0.1154	0.084	0.1277	0.3735	0	0	0.0406	0.1207	0.4872	0.0522	0.2601	0.0747	0	0.1141	0	0.0962	0.1554	0	0.08	0.1184	0.0637	0.0566	0.0508	0	0	0.0478	0.1259
PAOX	AF:chr10:133379234:133379497-133379999:133379528:133379670-133379999:+	0.8103	0.5974	0.4627	1	1	0.535	0.7169	0.2717	0.9043	1	0.7455	0.5948	0.1266	0.6429	0.6543	1	0.8812	1	1	0.66	0.875	0.7048	0.5081	0.9013	0.4507	0.6966	0.5766	0.9133	0.9465	1	0.4806	0.5328	0.3113	0.3368	0.9927	1	0.753	0.8444	1	0.4737	0.3515	0.6509	0.9813	0.5922	0.7387	0.5521	0.4798	0.7017
SIGIRR	AF:chr11:410027-414823:414976:410027-417294:417455:-	0	0.1984	0	0.3775	0	0	0.1538	0.2464	0.276	0	0	0.3818	0	0.1538	0	0	0	0.1615	0.439	0	0	0	0.5104	0.1769	0.5041	0.3077	0	0.1746	0	0.1053	0	0.0986	0.4343	0	0.0917	0	0.2727	0	0.0769	0.1468	0	0.2941	0	0.3362	0	0.1277	0	0
RNH1	AF:chr11:502181-504427:504552:502181-507113:507227:-	0	0.5625	0.3115	0	0.3182	0	0.3302	0.2857	0	0.2395	0.6212	0.2712	0.2442	0.5312	0	0.1842	0.4596	0.6859	0	0	0	0	0.4524	0.3684	0	0	0.6122	0	0	0.3118	0.3524	0	0.6857	0	0	0	0	0.2419	0	0.4813	0.5827	0.2192	0.6026	0	0.2	0.3108	0.2439	0.3315
SLC25A22	AF:chr11:795169-795264:795363:795169-797892:797997:-	0.8393	0	1	0.3846	0.7841	1	0.8018	0.5652	1	0.5484	0.5556	0	0.663	0	0	0.6729	0.9005	0.8585	1	1	1	0.7037	0.8416	0	1	0	0.8632	0	1	0.6364	0	0	0.5556	1	0.7769	0.3962	1	0	0.6304	0.7021	0.9141	1	1	0	0.7018	0	0.5417	0.7971
SLC25A22	AF:chr11:795169-795340:795394:795169-796114:796237:-	1	0.0968	0.8872	1	1	0	1	0.8519	0.8947	1	1	1	1	0.5428	1	0	0.193	1	1	1	1	0.9219	0.9536	1	1	1	1	1	1	1	0	1	1	1	0.8896	1	1	1	1	0	0.3879	1	1	1	0.2216	1	0.713	1
SLC25A22	AF:chr11:795169-795340:795394:795169-796204:796255:-	0.6632	0.1071	0.6413	0.5799	0.4876	0	0.6907	0.6765	0.7212	0.791	0.4216	0.7108	0.5945	0.9713	0.4259	0	0.0128	0.1954	0.4571	0.8587	0.2538	0.8522	0.8575	0.527	0.6069	0.3679	0.7586	0.729	0.8354	0.6355	0	0.7219	0.4525	0.5155	0.6716	0.4487	0.5795	0.8084	0.6594	0	0.746	0.3734	0.7683	0.5897	0.3611	0.351	0.5923	0.4222
SLC25A22	AF:chr11:795169-795513:795705:795169-796114:796237:-	1	0.1642	0.6667	1	1	1	1	0.6667	0.5625	1	1	0	1	0.2934	1	1	0.8397	1	1	1	1	0.8889	0.7302	0	1	1	1	1	0	1	1	1	1	1	0.5641	1	1	0	1	0.7463	0.0632	1	0	1	0.1543	1	0.3673	1
SLC25A22	AF:chr11:795169-796114:796237:795169-797612:797998:-	0	0.3567	0.1327	0	0	0	0	0.2449	0.2979	0	0	0	0	0.5856	0	0	0.2722	0	0	0	0	0.1304	0.1018	0	0	0	0	0	0	0	0	0	0	0	0.1589	0	0	0	0	0.0876	0.8743	0	0	0	0.7405	0	0.4306	0
CD151	AF:chr11:832961:833026-836063:834872:835139-836063:+	0	0	1	1	0	0	0	0	0.5536	0	0	0	0	0	0	1	0	0	0	1	0.6364	0	0	0	0	1	0	0	0	0	0	0	0	0	0	0	0	0	0.8158	0	0	0	0	0	0.2222	0	0	0.7377
TSPAN4	AF:chr11:844117:844186-850288:847197:847300-850288:+	0.2826	0	0.3882	0.4686	0.6105	0	0.7412	0	0	0	0.1496	0	0.2148	0	0.4	0.3619	0.1322	0.09	0	0	0.1809	0	0	0	0.5584	0	0	0.0563	0	0.257	0.2386	0	0	0.7372	0.5676	0	0	0	0	0.3985	0	0.2342	0	0	0	0.4315	0	0
CHID1	AL:chr11:870419:870489-883148:874722:874910-883148:-	0	1	0	0	0	0	0	0.4118	0	0	0	0	0	0	0	0	0	0	0	0	0	0	0	0	0	0	0	0	0	0	0	0	0	0	0	0	0	1	1	0	0	0	0	0	0	0	0	0
IFITM10	SE:chr11:1748119-1749015:1749126-1750359:-	1	0.9477	1	1	0.9338	0.9581	0.9702	1	1	1	0.9305	1	1	1	0.9048	1	0.969	0.9814	1	0.9356	0.9506	1	1	1	0.9251	1	0.9698	1	1	0.9565	1	1	1	1	0.9326	1	1	1	1	1	1	0.9462	1	1	1	1	1	1
LSP1	AF:chr11:1871352:1871412-1881432:1880677:1881363-1881432:+	1	1	0	0	0	0	0	0	0.8868	1	0	0	0	0	1	0	0	0	0	1	0.8158	1	0	0	0	1	1	1	0	0.4375	1	1	0	0	1	0	0	0	0.84	1	0	0.6875	1	0	0.7647	0.1429	0	0
MRPL23	AF:chr11:1947332:1947379-1950899:1949540:1950161-1950899:+	0.5472	0.9185	0.7167	0.901	0.6796	0.8429	1	0.8684	0.925	0.8862	0	0	0.904	0.7234	0.9077	0.9	0.8421	0.9077	0.9487	0	0.7917	0.7869	1	0.881	0	0.9412	0.9145	0.6471	0.9016	1	1	0	0	1	0.9144	0.9143	0.7808	0	0.8095	0	0.8689	0.9545	0.8571	0	0	0.9024	0.9241	0.6386
CD81	AF:chr11:2376177:2376357-2390412:2386086:2386639-2390412:+	0	0.2639	0.2519	0.2812	0	0	0.1547	0	0	0.2895	0.3846	0.2368	0	0	0	0.6891	0	0	0.2632	0	0.1923	0	0	0	0.4831	0	0.2292	0	0	0	0.3494	0.5909	0	0	0	0	0	0.2632	0	0.3182	0.3529	0	0.25	0	0.1923	0	0	0
CD81	AF:chr11:2382460:2382550-2390412:2386086:2386639-2390412:+	0	0.8301	0	0	0	0	0	0.568	0	0	0	0	0	0	0	0	0	0	0.6364	0	0	0	0	0	0	0	0	0	0	0	0	0	0	0	0	0	0	0	0	0	0	0	0	0	0	0	0	0
CD81	AF:chr11:2382460:2382550-2390412:2390103:2390183-2390412:+	0	0.9593	0	0	0	0	0	0.8068	0	0	0	0	0	0	0	0	0	0	0.7717	0	0	0	0	0	0	0	0	0	0	0	0	0	0	0	0	0	0	0	0	0	0	0	0	0	0	0	0	0
SLC22A18	AF:chr11:2899721:2899806-2903214:2902420:2902718-2903214:+	0	0	0	0	0	0	0	0	0	0	0	0	0	0	0	0	1	0	0.7654	1	0	0.6413	0	0	0.4532	1	0	1	0.4167	0	0	0.8486	0.73	0	0.6491	1	0.8125	1	0	0	0	0	0	0.0435	0	0	0.0714	0
STIM1	AF:chr11:3856182:3856409-3967552:3867103:3867145-3967552:+	1	1	1	1	1	1	1	1	1	1	1	1	1	1	1	0.4516	1	1	0.5214	1	1	1	1	1	1	1	1	1	1	1	1	1	1	1	1	1	1	1	1	1	1	1	1	0	1	1	1	1
APBB1	AF:chr11:6403822-6404745:6404785:6403822-6405387:6405660:-	0.1091	0.1299	0.0976	0.0691	0.1418	0.0753	0.0695	0.0296	0.1283	0.056	0.0973	0.3984	0.1026	0.0706	0.3774	0.0483	0.2937	0.0962	0.035	0.131	0.0929	0.0721	0.0887	0.5789	0.0359	0.1771	0.0763	0.2143	0.1883	0.0615	0.0784	0.098	0.0556	0.0216	0.0411	0.1256	0.1531	0.1909	0.0634	0.1097	0.0521	0.1569	0.1641	0.1317	0.2132	0.12	0.0707	0.0588
APBB1	AF:chr11:6403822-6404745:6404863:6403822-6418985:6419089:-	1	1	0	0.5902	1	1	1	0	0	1	0	1	0.6738	0	1	1	0.9316	1	0.7101	0	0	1	1	0.5972	0	1	1	1	1	1	0.9481	1	1	1	0	0	1	1	1	1	1	1	1	0	0	0	1	1
APBB1	AF:chr11:6403822-6405387:6405660:6403822-6418985:6419089:-	1	1	1	0.9752	1	1	1	1	1	1	0.9244	1	0.9451	1	1	1	0.9325	1	0.9623	1	1	1	1	0.1553	1	1	1	1	1	1	0.9862	1	1	1	1	1	1	1	1	1	1	1	1	1	1	1	1	1
TAF10	A5:chr11:6611818-6611958:6611818-6612374:-	0.6696	0.3364	0.4792	0.5215	0.4403	0.461	0.3966	0.3608	0.442	0.454	0.3224	0.4085	0.358	0.3685	0.5793	0.3305	0.4507	0.2693	0.4917	0.5109	0.5538	0.3554	0.2538	0.4418	0.3472	0.438	0.4517	0.3571	0.3694	0.3365	0.3238	0.8197	0.3786	0.3217	0.3387	0.4827	0.4639	0.629	0.4913	0.4559	0.3998	0.3262	0.4627	0.4954	0.5113	0.4496	0.5057	0.4088
SBF2	AF:chr11:9817024-9819229:9819505:9817024-9829356:9829668:-	0.5357	1	1	1	1	0	0	0.2812	0.3529	0.4333	1	0	1	0	0.48	0.3611	1	1	0.7246	0.44	1	1	1	1	0	1	0	1	0	1	1	0	0	1	1	0.8247	1	0	1	1	1	1	0.4559	0	0	0	0.48	1
AMPD3	AF:chr11:10450942:10451043-10461515:10456186:10456402-10461515:+	1	1	0.7333	1	0.6471	1	0.4615	1	0	1	1	0.5333	0	0.3571	0	1	0	0.7143	1	0	0.7143	0.2	0.7143	0.6364	1	0	0.7826	0	1	1	0.381	0	1	0	0	0.2593	0	0	1	0	0	1	0.7955	0	1	0.2692	1	0.6667
AMPD3	AF:chr11:10455407:10455448-10461515:10456186:10456402-10461515:+	0	1	0.7647	1	0	1	0.4615	1	1	1	1	0.5333	1	0.5263	1	1	0	0.7619	1	1	0.5	0.3	0.6667	0.6667	0	0.5833	0.6154	0	1	1	0.6486	1	1	1	1	0	0.3333	1	1	0.8	0.7273	1	0.9082	1	1	0.5476	1	0
EIF4G2	A3:chr11:10806047-10807255:10806010-10807255:-	0	0	0	0	0.3786	0	0.4686	0.1777	0	0	0	0	0	0	0	0.5761	0.2504	0	0	0	0.521	0.2839	0.2386	0	0	0.2711	0	0.3226	0.4966	0	0	0.4824	0.4386	0	0	0.192	0.2788	0	0	0	0	0.1788	0.2909	0.6355	0.3483	0.1934	0	0
EIF4G2	AF:chr11:10807381-10807534:10808084:10807381-10808705:10808929:-	1	1	1	0	0	1	0.0575	0	1	0	1	1	1	0	0	0.017	0.0473	0	1	0	0.0938	0	0.1081	0	1	0	0	0	0	0	1	0.0575	0.0525	1	1	0.1529	0	0	1	1	1	0.1333	0.1118	0	0.1293	0.0857	1	1
EIF4G2	AF:chr11:10807381-10807549:10807973:10807381-10808705:10808924:-	0.1151	0.0429	0.3201	0.0781	0	0.3707	0.1936	0.2107	0	0.1604	0.1186	0.1066	0.1676	0	0.3118	0.2237	0	0.0448	0	0	0	0	0.1413	0.0443	0.1137	0.0741	0.2072	0.3307	0	0	0	0.2414	0.0437	0.1556	0.2118	0	0.1758	0.1053	0.1363	0.1022	0.1775	0.0972	0	0.271	0.1486	0.1303	0	0.0542
DKK3	AF:chr11:12008608-12009039:12009211:12008608-12009638:12009725:-	0.8883	0.75	1	1	0.9214	1	1	0.8673	0.8168	1	0.3333	0.9532	0.8117	0	0	0.6847	1	0.8756	0.9792	1	0	0.8514	1	1	1	1	1	0	1	1	1	0.9777	0.9557	0.8974	0	0.963	0.8655	1	1	0.9694	1	0.9458	1	0.7573	0.9064	0	1	0.9799
DKK3	AF:chr11:12008608-12009039:12009211:12008608-12009638:12009737:-	1	0.2755	0.8279	0.8492	0.9043	0.7143	0.6745	0.7259	0.7868	0.861	0.0619	0.9386	0.7102	0	0	0.4176	0.6612	0.8017	0.8769	0.7313	0	0.6082	0.6596	0.6552	0.8859	0.8846	0.2966	0	0.6905	0.6914	0.4655	0.9705	0.8175	0.6796	0	0.9389	0.6776	0.951	0.8054	0.9491	0.8277	0.6653	1	1	0.832	0	1	0.8344
BTBD10	AF:chr11:13421838-13439884:13440279:13421838-13463092:13463180:-	0	0.5911	0.8788	0.7855	0.7081	0.6235	0.8756	0.8393	0.5882	0.622	0.9028	0.3636	0.7332	1	1	0.8289	0.2917	0.783	0.8426	0.1667	0.8788	0.7669	0.8654	0.5152	0.7794	1	0.8722	0.6632	1	0.9394	0.604	0.5434	1	1	0.8046	0.5918	0.8618	0.6818	0.5947	0.8072	0.8192	0.8369	0.7969	0.4286	0.4556	0.3333	0.8168	0.9208
NAV2	AF:chr11:20022556:20022795-20023090:20022845:20022902-20023090:+	0	0	0	0	0	1	0	0	0	0	1	0	0	0.1818	0	1	0.1765	0	0	0	0.6667	0	0	0	0	0	0	0	0	0	0	0	0	0	0	0.2727	0	0.75	0	0	1	0.381	0	0	0.1429	1	0.1818	0
BDNF	AF:chr11:27658585-27700164:27700488:27658585-27720346:27720723:-	0	0	0	0.1167	0	1	0.1216	0	0	0	0.5	0	0.2647	0	0	0.1356	0	1	0	0	0	0.411	0	0	0	0	0	0	0	0	0	0	0	0	0	0.6667	0.4262	0	0.25	0	0	0	0	0	0	0	0	0
ARL14EP	AF:chr11:30328036:30331374-30332866:30331644:30331800-30332866:+	0.1558	0.2258	1	1	1	1	1	1	0.1857	0.1791	1	0.2037	1	1	1	1	0.2513	1	0.2388	1	0.2941	1	1	1	1	1	0.2625	1	1	1	1	1	0.1875	1	0.195	0.4388	0.1524	0.1333	1	1	1	0.5098	0.2692	1	0.1494	0.1875	1	0.459
MPPED2	AL:chr11:30384493:30388956-30414228:30411181:30411586-30414228:-	0.3514	0.6944	0.6842	0.5432	0.5686	0.378	0.3436	0.5082	0.8108	1	0.5086	0.4706	0.6855	0.5556	1	0.7879	0.4912	0.617	0.5798	0.3514	0.5614	0.6552	0.6173	0.4074	0.6436	0.2268	0.6944	0.5333	0.4286	0.7879	0.4476	1	0.6264	0.4583	0.66	0.5368	0.4444	0.6071	1	0.6429	0.5833	0.4326	0.6585	0.3714	0.7925	0.3462	0.6964	0.7944
DCDC1	RI:chr11:30903491:30903683-30904961:30905164:-	0.2857	0.4375	0.3333	0.6154	0	1	0.3846	0.5625	0.5556	0.3	0.5455	0.3	0.7059	1	1	0.1429	1	0.6667	1	0.6	1	0.6111	0.6	0.1111	0.7895	0.4615	1	0.4286	1	0.7143	0.8	0.875	1	0.7143	1	0.1333	0.6471	0.3571	0.1333	1	0.4286	1	1	0.75	0.5714	0.8667	0.4286	0.5714
PAX6	AF:chr11:31806925-31809906:31810667:31806925-31810828:31811118:-	1	0	1	1	0	1	1	1	1	0	1	1	0.2022	0	1	1	1	0	1	1	1	0	0.25	1	0	1	0	1	0	1	1	1	0	1	1	1	0.5172	1	1	1	0	1	0	1	0.7647	0	0	1
PAX6	AF:chr11:31811015-31811213:31811331:31811015-31812093:31812183:-	0.5202	0.6274	0.8684	1	0.5374	0.7203	0.9427	0.8354	0.6302	0	1	0.5891	1	1	0.5094	0.8063	0.4894	0.6667	0.6188	0.8053	0.3408	0	1	1	1	0.5892	1	1	0.5364	0.5447	0.8217	1	0.4295	1	1	1	0.9163	1	0.7507	0.6535	1	0.5742	1	1	0.8711	1	0.6404	1
PAX6	SE:chr11:31806925-31810828:31811015-31817809:-	0	0.6405	1	0.9704	1	1	0.6267	0.5842	0.3497	0.2362	1	0.3158	1	0.3388	0.3289	0.9077	0.3818	1	0.5077	0.3941	0.2279	0.2743	1	0.125	1	1	1	1	0.7403	1	1	0.4493	0	1	0.6319	1	0.795	0.5625	0.5722	1	1	1	1	1	0.3223	0.9721	0.3095	1
TCP11L1	A5:chr11:33040387-33043750:33040202-33043750:+	0	1	0.5	0	0	1	0	0	0	0.3636	0.0106	0.4231	0	1	0	0	0	0	0	0	0	1	0.4615	0.0526	0.0482	1	0	0	0	1	0	1	0	0.6	0.3571	0.5926	0.3906	1	0	0	1	0	0.1714	0	0	1	0.5135	0.3378
TCP11L1	A5:chr11:33041316-33043750:33040202-33043750:+	1	1	0.7778	1	0.068	1	0.0319	1	0	0.3	0.1389	0.2857	1	1	0	0.1538	1	0.375	0	1	1	1	0.3	0.1818	0.092	1	0.1515	0.75	0.0426	1	0.2969	1	0.0925	0.5	0	0.6333	0.1333	1	1	0.525	1	0.2	0.1714	0.4062	1	1	0.3333	0.2097
CD59	SE:chr11:33698514-33702668:33702737-33710206:-	1	1	1	1	1	1	1	1	0.8756	1	1	0.9364	1	0.5433	1	0.9083	0.7	1	1	0.9644	0.913	1	1	0.9608	1	1	1	0.9387	1	1	0.8273	1	1	1	1	0.8414	0.9121	0.8323	0.8807	0.7745	1	1	0.8153	1	1	0.9121	1	0.9389
FBXO3	A5:chr11:33751607-33753111:33751607-33753343:-	0	1	1	1	1	1	1	1	1	1	1	1	1	1	1	1	1	1	1	1	1	1	0.6667	1	0.3662	1	1	1	1	1	1	1	1	1	1	1	1	1	1	1	1	1	1	1	1	1	1	1
FBXO3	AL:chr11:33740939:33742084-33747130:33745937:33746059-33747130:-	0.2316	1	1	0.5242	0.3951	0.6761	0.6517	1	1	0.3057	0.493	0.4179	0.7632	1	1	0.4184	1	0.6795	0.7159	0.3443	1	1	1	0.7	1	0.3763	1	0.7013	1	0.6735	0.7286	0.6667	0.67	0.2778	1	0.6403	0.6714	0.6182	0.4602	1	1	0.784	0.7288	0.5676	1	0.3448	0.6543	1
PDHX	AL:chr11:34992379-34994914:34995177:34992379-35020208:35020591:+	0	0	0	0	0	0	0.7838	0	0	0.7944	0	0	0	1	0	0	0	0	0.7674	0	0	0	0	0	0.9091	0	0	0	0	0	0	0	1	0	0	0.3103	0	0	0.9321	0	0	0.9512	0	0	0	0	0	1
EXT2	AF:chr11:44095717:44095852-44107683:44096197:44096321-44107683:+	0.1606	1	0	0	0	1	1	1	1	0.194	0	0.175	0.2953	0	1	0	1	1	1	0	0	1	0	1	1	0.1364	1	0	1	1	0	1	0.2022	0	1	0	1	1	0	0.3387	0	1	0.1702	0	1	1	1	0
TP53I11	AF:chr11:44938366-44950677:44950845:44938366-44950877:44951306:-	1	0	0	0	0	0	0	0.3333	0	0	0	0.4762	0	0	0	0.5179	0	0	0.0413	0	1	0.2927	0.1645	0.75	0	0	0	0	0.3678	0	0	0	0	0	0	0.4746	0	0.5439	0.0504	0	0	0	0	1	0.1633	0.1485	0.1731	0
ATG13	SE:chr11:46659485-46664849:46664959-46665383:+	0.5427	0.4986	0.527	0.5931	0.5772	0.6159	0.5386	0.5033	0.4454	0.6021	0.5438	0.5197	0.6145	0.6818	0.4697	0.5428	0.6125	0.614	0.6018	0.5047	0.4969	0.6158	0.5518	0.4841	0.553	0.6448	0.5669	0.5071	0.5227	0.561	0.6031	0.4429	0.6291	0.5557	0.5357	0.52	0.538	0.4402	0.574	0.6633	0.586	0.569	0.6032	0.4793	0.5487	0.5025	0.5468	0.5547
MADD	SE:chr11:47308699-47308980:47309042-47309281:+	0.3877	0.5935	0.5858	0.6072	0.5532	0.6154	0.5625	0.4765	0.408	0.4807	0.5686	0.2337	0.6104	0.54	0.3474	0.4924	0.7035	0.552	0.6421	0.3387	0.4536	0.6784	0.6541	0.2666	0.6355	0.3287	0.6326	0.5552	0.4367	0.6342	0.5759	0.5506	0.6266	0.4276	0.5876	0.6401	0.5316	0.357	0.5994	0.5657	0.6378	0.6702	0.395	0.1957	0.4894	0.3075	0.5455	0.6833
MADD	SE:chr11:47324577-47326738:47326807-47328658:+	0.1896	0.2232	0.2115	0.1086	0.2005	0.1321	0.1354	0.2018	0.1698	0.2353	0.186	0.4519	0.1582	0.2299	0.2216	0.2033	0.0964	0.2098	0.1621	0.3666	0.2325	0.1549	0.1308	0.4917	0.1457	0.2527	0.1301	0.1785	0.2258	0.1882	0.1548	0.2355	0.1428	0.215	0.1417	0.141	0.2138	0.3277	0.1453	0.231	0.1281	0.1036	0.5426	0.4739	0.3056	0.3351	0.3	0.1235
CELF1	AL:chr11:47468393:47468891-47472191:47470329:47470555-47472191:-	0	0	0	0	0	0.1078	0.1193	0.7612	0.1379	0.2288	0	0	0	0	0	0.3168	0.4774	0.3571	0.2881	0	0.497	0.4318	0	0.6567	0	0.4217	0	0	0	0.2086	0.3481	0.5632	0.3647	0	0.1827	0	0.6429	0.4853	0	0.3228	0	0.1698	0.8811	0.1964	1	1	0.2727	0
CELF1	AL:chr11:47468814:47468891-47472191:47470329:47470555-47472191:-	0.3571	0.623	0.4458	0	0.5616	0	0	0	0	0.09	0.4069	1	0.2857	0.6133	0.1176	0	0.0915	0	0	0.2793	0	0.2857	0.2308	0.3611	0	0	0.2016	0.2586	0.1739	0.0199	0	0.0732	0	1	0.1053	0.3056	0	0.2857	0.0405	0	0.3725	0.2189	0	0	0	0	0	0.5333
TNKS1BP1	AF:chr11:57321950-57322237:57322335:57321950-57324840:57324952:-	0	0	0.5	0.3818	0	0.6296	1	0	0	0	0	0	0	0.8205	0	0	0	0	0	1	0.5873	0	0.5185	0.7059	0.7647	0	0	0	0	0	0	0	0	0	0	0	0	0.4348	0.5278	0	1	0	0	0	0	0	0	0.4578
SLC43A3	AF:chr11:57426652-57426886:57426945:57426652-57427543:57427580:-	0	0	0	0	0	0	0	0	0	0	0	0.3816	0	0	0	0	1	0	0	1	0	0	0	1	0	1	0	0	1	0	0	0	0	0	1	1	0	0	0	0	0	0	0	0	0	1	1	0
CTNND1	SE:chr11:57806035-57806461:57806478-57806915:+	0.3944	0.6165	0.4628	0.5402	0.4549	0.5634	0.3583	0.2276	0.1317	0.4214	0.446	0.2019	0.6561	0.3101	0.2902	0.2164	0.7953	0.3356	0.566	0.1014	0.2775	0.6932	0.5274	0.1214	0.5605	0.2074	0.634	0.4816	0.2282	0.6556	0.5979	0.5148	0.703	0.2463	0.6158	0.4018	0.4447	0.2581	0.4303	0.5406	0.4444	0.5682	0.3343	0.2792	0.1843	0.2114	0.6292	0.5728
MS4A6A	AF:chr11:60181741-60182318:60182558:60181741-60182978:60183142:-	0	0	0.0833	0	0	0	0.2791	0	0	0	0.5	0.7333	0	0.6935	0	0	0	0	0	0	0	0	0.8	0	0	0.7407	0	0.5	0	0	0	0	0	0	0.2895	0.1192	0	0	0.4615	0	0	0	0.5833	0	0.75	0	0	0.2619
SYT7	MX:chr11:61533124-61546031:61546255-61551384:61533124-61547177:61547308-61551384:-	1	0.9011	0.8667	0.9293	0.8758	0.8556	1	0.7241	0.8182	1	0.8387	1	0.8128	0.8426	0	1	0	0.873	1	0	0.8222	0.9176	0.9143	1	0.8392	1	0.7471	1	1	1	1	1	0.9412	1	1	1	0.8627	1	0.902	0.8543	0.8908	0.7669	1	1	1	0.6316	0.7778	0.9686
BSCL2	AF:chr11:62705617-62706203:62706344:62705617-62707109:62707518:-	0.3943	0.072	0.0032	0	0.0395	0.0827	0.0037	0.199	0.4349	0.1148	0.057	0.5325	0.0899	0.1215	0.3466	0	0	0.2262	0.0581	0.7035	0.2893	0	0	0.675	0	0.4378	0.1049	0	0.3981	0.1028	0.1723	0.134	0	0.3679	0.0119	0.0278	0.0847	0.4526	0.1656	0	0.0798	0	0.4142	0.4081	0.2125	0.6562	0.2247	0.0244
BSCL2	AF:chr11:62705617-62706259:62706344:62705617-62707109:62707518:-	0.0966	0.0853	0.0688	0.0205	0.1429	0.0284	0	0.0339	0.2976	0.0546	0.0817	0.2752	0.1071	0.059	0.4767	0.0867	0	0.0552	0.052	0.4538	0.3673	0.0267	0.0153	0.5577	0.0162	0.1423	0.0349	0	0	0.0261	0.0383	0.2169	0.0658	0.4316	0.0337	0	0.1007	0.3387	0.0532	0.0583	0.0945	0.0212	0.4689	0.4353	0.0385	0.2696	0.1332	0.0396
RTN3	SE:chr11:63681778-63704851:63704907-63718702:+	0.1684	0.8452	0.7639	0.9478	0.8164	0.993	1	0.7967	0.4358	0.8283	0.9225	0	0.8839	1	0.1784	0.5869	1	1	1	0	0	0.9264	0.9985	0	0.8993	0.4527	0.8749	0.268	0.8438	0.9604	1	0.9987	0.9006	1	0.8813	0.8825	0.921	0.9932	0.8737	0.8362	0.7479	0.9657	1	0	0.6959	0.4709	0.8774	0.9825
OTUB1	AF:chr11:63986005:63986514-63988337:63986844:63986950-63988337:+	0.7453	0.388	0.4277	0.9104	0.524	0.3889	0.7632	0.475	0.7279	0.8462	0.7882	1	0.5331	0.7442	1	0.3548	0.3167	0.7674	0.8715	0.6267	0.3869	0.792	0.6346	1	0.6111	0.5238	1	0.4803	0.5886	0.84	0.8256	0.6238	0.8315	0.4615	0.75	1	0.6975	0.4476	0.5506	0.6029	0.85	0.4872	0.6504	0.0968	0.5114	0.3077	0.599	0.6546
STIP1	AF:chr11:64185272:64185974-64193078:64186204:64186270-64193078:+	0.2778	0.0514	1	0.0979	0.2939	0.2396	0.1785	1	0.0355	1	1	0.3393	0.4381	1	0.0915	0.1568	0.1403	0.3113	0.3465	1	0.3523	0.1691	0.0523	0.4915	1	1	0.1811	0.0722	1	0.1705	1	0.1443	0.0964	1	0.0246	0.16	0.2281	1	0.1161	0.402	0.2159	0.1937	0.2868	0.0885	0.5966	1	0.0451	0.0067
TRPT1	AF:chr11:64225580-64225786:64225870:64225580-64226050:64226141:-	0	0	0	0.2511	0	0	0.1557	0	0	0	0	0	0	0.3051	0	0	0	0	0.1342	0	0	0.194	0	0	0.2719	0	0	0.6281	0.6273	0	0	0	0	0	0	0	0	0.5153	0	0	0	0	0.0664	0	0	0	0	0
TRPT1	AF:chr11:64225580-64225786:64225870:64225580-64226050:64226164:-	0	0	0	0.4597	0	0	0.5238	0	0	0	0	0	0	0.4696	0	0	0	0	0.3448	0	0	0.4727	0	0	0.265	0	0	0.8352	0.8293	0	0	0	0	0	0	0	0	0.6433	0	0	0	0	0.4915	0	0	0	0	0
NAALADL1	A3:chr11:65046362-65047647:65046114-65047647:-	0	0.2692	0	0	0	0	0	1	1	1	0.8621	0.2632	0.5135	1	0	1	0.4188	0	1	0.9412	0	0	1	0	1	0	0.2963	0	0	1	0	1	0	1	0	0	1	0.1429	0	0	0	1	0	0	0	0	0.3333	1
SLC25A45	SE:chr11:65380175-65381875:65381969-65382486:-	1	1	0.2403	0.7574	1	1	0.7742	1	1	0.5625	1	1	0.6711	1	0.5181	0.6369	1	1	1	0.8889	1	1	1	0.2222	1	1	1	1	1	0.5802	0.4067	1	1	1	1	0.7667	1	1	1	1	1	1	0.4709	0	1	1	1	1
LTBP3	AF:chr11:65552406-65552860:65552977:65552406-65557629:65557765:-	0.258	0.3993	0.1946	0.5528	0.4567	0.3751	0.4988	0.1604	0.1552	0.3564	0.6276	0.343	0.6552	0.2671	0.1768	0.0715	0.6225	0.2595	0.9081	0.2734	0.3676	0.5967	0.4562	0.3818	0.4751	0.3456	0.2521	0.2706	0.1589	0.3264	0.3743	0.2739	0.4154	0.3807	0.2714	0.5092	0.3018	1	0.4226	0.3193	0.2802	0.5618	0.3798	0.4369	0.2136	0.3418	0.2175	0.2078
RELA	AF:chr11:65662205-65662379:65662780:65662205-65662826:65662972:-	0.1705	0.0592	0	0.0962	0.2511	0.1045	0.087	0.122	0.2244	0.1255	0.0956	0.1614	0.2931	0.2295	0	0.2426	0.0458	0.1116	0.0818	0.0759	0.1354	0.25	0.139	0	0.0389	0	0.0881	0.1538	0.0709	0.1057	0.1083	0.1176	0.1027	0.069	0	0.0793	0.0819	0.2	0.1799	0.0534	0.297	0.1098	0.0313	0.2366	0.1661	0	0.0938	0.1208
RELA	RI:chr11:65661687:65661819-65661937:65662088:-	0	0	0	0	0	1	0	0	0	0.5179	0	1	0.7024	0	0	0.2079	1	0	1	0	0	1	0	0	0	0	0	0	0	0	0	0	0	0	1	0	0.4167	0	0.5857	0	0	0	0	1	1	1	0	0
CFL1	AF:chr11:65856242-65856885:65856964:65856242-65857632:65857868:-	0.0648	0.1141	0.1276	0.1034	0.073	0.113	0.1903	0.135	0.0366	0.1627	0.2468	0.0925	0.1246	0.1009	0	0.1744	0	0.1632	0.1506	0.136	0.1862	0.1214	0.1291	0	0.0834	0.1022	0.0897	0.0499	0.1732	0.2694	0.2246	0.036	0.1797	0.1417	0.0428	0.289	0.0792	0.0891	0.166	0.131	0.1478	0.1191	0.1488	0.1746	0.2865	0.1608	0.0596	0
CFL1	AF:chr11:65856242-65856931:65857033:65856242-65857632:65857868:-	0.1458	0.1759	0.1508	0.066	0.0622	0.0864	0.0942	0.1376	0.1177	0.0813	0.1645	0.0907	0.1335	0.0443	0.35	0.106	0.0947	0.1744	0.0759	0.2201	0.0917	0.1283	0.1255	0	0.1327	0.0483	0.0562	0.0499	0.177	0.157	0.2343	0	0.0518	0.093	0.1699	0.28	0.1396	0.2667	0.1384	0.1099	0.0745	0.095	0	0.1475	0.3498	0.0751	0.0255	0.0809
CFL1	SE:chr11:65856242-65858097:65858630-65859231:-	1	0.4586	0.6363	0.1954	0.1807	0.4446	0.1944	0.7798	0.6737	0.3226	0.1871	1	0.1453	0.2504	0.9369	0.2213	0.7883	0.1473	0.3761	1	1	0.2158	0.0805	1	0.2239	0.8649	0.163	0.3653	0.2693	0.1773	0.2439	0.8954	0.0979	0.1517	0.2366	0.1801	0.3275	1	0.2883	0.3557	0.2333	0.0865	0.3002	1	0.2668	0.5451	0.4844	0.1955
EFEMP2	A5:chr11:65866712-65866866:65866712-65867021:-	1	0	1	1	1	0.8598	0	1	1	0	1	1	1	0	0	1	1	1	1	1	1	0	1	0.4286	1	1	1	1	1	1	1	0	1	1	1	1	1	0	1	0	1	1	0.449	0	1	0.4643	0	0.6364
DPP3	AF:chr11:66480438:66480465-66482193:66480741:66481025-66482193:+	0	0	0	0	0	0	0	0.0755	0	1	0	0	0.2	0	0.4211	0	0	0	0	0	0	0	0	0	0	0	0.0714	0	0	0	0.4522	0	0	0	0	0	0	0	0	0	1	0	0	0	0	0.7705	0	0
PPP1CA	AF:chr11:67400919-67401068:67401604:67400919-67401728:67401871:-	0.9169	0.8128	0.9023	0.6494	0.6299	0.8376	0.5043	0.6571	0.6239	0.6749	0.6479	0.628	0.7761	0.8443	0.8279	0.3744	0.6514	0.7157	0.6054	1	0.536	0.8036	0.5802	0.4859	0.7163	0.6932	0.7402	0.7513	0.8929	0.7137	0.8054	0.9273	0.6632	0.8611	0.6682	0.7117	0.6205	0.5556	0.8916	0.7224	0.7273	0.6541	0.7724	0.5681	0.5967	0.631	0.8699	0.4971
CARNS1	RI:chr11:67416176:67416202-67417407:67417677:+	0.3229	0.6143	0.58	0.2895	0.75	0.7282	0.3982	0.6486	0.5682	0.4981	0.2671	0.4259	0.6885	0.284	0.7391	0.2308	0.6963	0.5037	0.6406	0.5444	0.8623	0.7169	0.4065	0.5726	0.5287	0.5926	0.4828	0.1786	0.4286	0.6909	0.6252	0.363	0.3801	0.6562	0.325	0.2157	0.33	0	0.4357	0.5871	0.4554	0.4386	0.6626	0.85	0.5301	0.6015	0.6244	0.5882
PPP6R3	A3:chr11:68576043-68587927:68576043-68587978:+	0.018	0.1394	0.1035	0.141	0.0738	0.0952	0.1559	0.0991	0.077	0.0934	0.18	0.099	0.1874	0.0557	0.0556	0.0828	0.0791	0.0883	0.2255	0.1322	0.1048	0.2222	0.1789	0.0563	0.138	0.122	0.101	0.0565	0.0362	0.2232	0.1053	0.1155	0.1164	0.0799	0.1788	0.1689	0.0838	0.0804	0.1255	0.2077	0.0832	0.2049	0.2853	0.0616	0.1503	0.0613	0.1003	0.149
SHANK2	SE:chr11:70492465-70501923:70501931-70502206:-	1	0.848	0.9412	0.9474	0.7404	0.6796	1	0.8837	0.8435	0.9391	1	0.8519	0.9356	0.9574	0.9048	0.913	0.8718	1	0.8832	0.7879	0.9828	1	0.8889	1	1	0.9048	0.9563	0.9569	0.828	0.8989	0.9405	0.8482	0.6996	1	0.8394	0.9595	0.8357	0.7812	0.8148	0.8866	0.7598	0.8733	1	1	1	1	0.8333	0.867
NUMA1	AF:chr11:72069911-72080320:72080389:72069911-72080458:72080542:-	0	0	0	1	0	0	1	0	0	0	1	0	0.4333	0	0	0	0.2609	0	0	0	0	0	0	0	0	0	0	1	0	0	0	0	0	0	0	0	0	0	0	0	0	0	0	0	0	1	0	0
STARD10	AF:chr11:72781294-72781664:72781893:72781294-72792875:72793643:-	0	0.125	0	0.6957	0.6874	0	0	0	0	0.3978	1	0	0	0	0	0	0	0	0	0	0	0	0	0	0	0	0	0	0	0	0	0	0	0	0	0	0	0.381	0	0	0	0	0	0	1	0	0	0
STARD10	AL:chr11:72755062:72755142-72757767:72755329:72755753-72757767:-	0	0	0	0.4676	0	0.332	0.565	0.3387	0.5321	0	0	0	0	0	0.5066	0.2331	0.4421	0	0	0	0	0.5678	0	0	0	0	0	0.5414	0.6354	0	0	0	0.4177	0.6691	0.6832	0.3288	0.4237	0	0	0.2717	0	0	0	0.4391	0.6964	0	0.6746	0
RPS3	AF:chr11:75399518:75399577-75400694:75400404:75400585-75400694:+	0.0489	0	0	0.0579	0.0273	0	0	0	0.1932	0	0	0	1	1	0	0.0853	0.0339	0	0.4448	0	0	0.0456	0	0	0	0.1411	0.0522	0	0.3036	0.0322	0.0219	0	1	0.3439	0	0	0	0	0	0	0	0.4673	0.036	0	0	0	0	0.1083
RPS3	AL:chr11:75404868-75405614:75405884:75404868-75421727:75422280:+	0.0926	0.1663	0.2081	0.1367	0.1335	0.0801	0.1464	0.2275	0.1649	0.1178	0.0719	0.1583	0.1714	0.2392	0.1152	0.1933	0.2564	0.1566	0.2008	0.1812	0.1017	0.0587	0.0481	0.2156	0.181	0.1445	0.1427	0.039	0.1213	0.0597	0.1419	0.0978	0.1118	0.1396	0.1753	0.1128	0.254	0.2211	0.1577	0.1048	0.1641	0.1343	0.2571	0.1269	0.1278	0.1624	0.14	0.1234
PAK1	AL:chr11:77323269:77323360-77332730:77329150:77329312-77332730:-	0	0.8772	0	0.8898	0	0	0.9504	0	0	1	0	0	0.931	0.9403	0	0.7674	0	0	0	0	0	0.8975	0.9381	0.4878	0.8876	0	1	1	0	0.0222	0	0	0.9496	1	0	0.6412	1	0	0.5556	0.8067	0.8318	0.9375	0.5875	0	0	0	0.3692	0.7932
ANKRD42	AF:chr11:83193751:83194034-83198479:83194249:83194728-83198479:+	0	0	0	0.3731	0	0.1084	0	0.0699	0	0	0	0	0.239	0	0	0	0	0.1842	0	0	0	0	0.5667	0	0.5441	0	0.2742	0.0368	0	0	0.2297	0.1329	0.6364	0	0	0.1533	0	0	0.3011	0.5309	0	0.125	0	0	0.2907	0	0.2353	0.1914
ANKRD42	AL:chr11:83211430-83212653:83212794:83211430-83212979:83215200:+	0	0	0	0.3731	0	0.1084	0	0.0699	0	0	0	0	0.239	0	0	0	0	0.1842	0	0	0	0	0.5667	0	0.5441	0	0.2742	0.0368	0	0	0.2297	0.1329	0.6364	0	0	0.1533	0	0	0.3011	0.5309	0	0.125	0	0	0.2907	0	0.2353	0.1914
CREBZF	AF:chr11:85663601-85663698:85663859:85663601-85682717:85682863:-	0	0	0.0694	0.3785	0.2407	0.0494	0.1896	0	0	0	0.2124	0	0.2542	0.2093	0.0903	0.1963	0	0.2438	0.209	0	1	0.3898	0.2973	0	0.5372	1	0.1006	0	0	0	0	0	0.1523	0	0	0.3256	0.0824	0	0.1095	0.1264	0	0.3411	0.1771	0.0845	0	0	0.0634	0.1977
CREBZF	AF:chr11:85663601-85663815:85664189:85663601-85682717:85682863:-	0.095	0.0412	0.0904	0.0833	0.2336	0.1749	0.1896	0	0.1211	0.2609	0.4027	0.2682	0.2371	0.2688	0.1382	0.2384	0.3708	0.1232	0.4804	0.092	1	0.301	0	0.6613	0	1	0.1062	0	0	0.1589	0.1933	0.2035	0.2289	0.2851	0.1402	0.157	0.1733	0.2784	0.3419	0.2965	0.0798	0.2609	0	0	0.1318	0.5	0.0922	0.3491
SYTL2	A5:chr11:85718843-85719061:85718843-85719187:-	1	1	1	1	1	1	1	1	1	1	1	1	1	1	0	1	1	1	1	1	1	1	1	1	0.7059	1	1	1	1	1	1	1	1	1	1	1	1	1	1	1	1	1	1	1	1	1	1	1
SYTL2	AF:chr11:85711232-85714413:85715137:85711232-85718790:85719168:-	0.7815	0.6014	0.4159	0.5453	0.7342	0.7056	0.5708	0.7877	0.8714	0.5044	0.7682	1	0.5454	0.4795	0.9083	0.7061	0.8515	0.7322	0.3991	0.7993	0.755	0.493	0.706	0.9215	0.5082	0.753	0.5074	0.8243	0.8683	0.591	0.4048	0.9367	0.4627	0.8167	0.6335	0.5737	0.6885	0.6783	0.5529	0.6631	0.5	0.5304	0.6552	0.9379	0.5042	0.8035	0.7364	0.4462
SYTL2	SE:chr11:85707531-85708038:85708150-85709331:-	0.0424	0.1344	0.0988	0.1889	0.0438	0.1602	0.1229	0.1147	0.047	0.0985	0.186	0.1438	0.0799	0.0288	0.5515	0.0737	0.1618	0.0826	0.0985	0.0355	0.1599	0.1004	0.2073	0.1072	0.1268	0.0357	0.1184	0.2789	0.1143	0.115	0.1753	0.2148	0.1289	0.1806	0.1584	0.0895	0.1136	0.0243	0.0778	0.0896	0.1359	0.1121	0.1628	0.1116	0.0476	0.1805	0.1496	0.1389
SYTL2	SE:chr11:85711232-85714413:85714507-85718790:-	0.9377	0.678	0.7664	0.6925	0.8613	0.8174	0.7497	0.8918	0.9701	0.8255	0.8695	1	0.6755	0.9131	0.7042	0.7961	0.564	0.8557	0.6746	0.9635	0.9427	0.7633	0.8241	0.9866	0.6916	0.9337	0.6863	0.8029	0.9676	0.7762	0.7784	0.9497	0.6331	0.9084	0.7551	0.8041	0.8796	0.9123	0.8427	0.8708	0.7698	0.6127	0.8799	0.9689	0.9119	0.9272	0.8317	0.5536
SMCO4	AF:chr11:93499348-93537846:93537915:93499348-93543276:93543508:-	0	0.4667	0.506	0.2857	0.3529	1	0	0.2891	0.3913	1	0	0	0	0	0.2717	0	0	0.7049	0	0	0.0302	0.1477	0	0.5469	0	0	0	0	0	0	0.1546	0.3369	1	0	0.0195	0.1055	1	0.2857	0.5311	0	0	0.2075	0	0.3362	0	0	0	0.7653
CRYAB	AF:chr11:111910449-111910833:111910860:111910449-111911524:111912014:-	0.301	0.0342	0	0.5861	0.1459	0.2817	0.4084	0.1382	0.3121	0.5169	0	0.437	0	0.5049	0	0.483	0.1338	0.7132	0.5283	0.1503	0	0.5128	0.5785	0.2028	0.3877	0.4433	0.4507	0.296	0.4172	0	0.2105	0	0	0	0.2167	0.2985	0.286	0.4144	0	0.1357	0	0.4733	0	0	0.1355	0.2816	0.1384	0.4097
REXO2	AF:chr11:114439435:114439675-114440656:114440121:114440146-114440656:+	0.1925	0.4462	0.3831	0.4114	1	0.2957	1	0.2706	1	0.1266	1	1	0.8162	0.4174	0.4751	1	0.6463	0.393	1	1	0.2488	1	1	0.6561	0.1535	1	1	0.2738	0.3095	1	1	0.1506	1	0.2628	0.5187	1	0.399	0.1875	0.2698	0.4262	1	1	1	0.3278	1	1	0.4241	1
CADM1	SE:chr11:115178775-115198406:115198438-115209574:-	0.8833	0.5301	0.8681	0.6027	0.9237	0.6735	0.7879	0.9189	0.7556	0.7558	0.8235	0.9286	0.6853	0.6296	0.7155	0.9574	0.1667	0.8415	0.525	0.8522	0.8013	0.5823	0.7625	0.8036	0.6023	0.8879	0.4875	0.9322	0.9259	0.7118	0.7683	0.4658	0.7928	0.8421	0.9038	0.6818	0.8	0.9357	0.8025	0.7037	0.7652	0.6519	0.8404	0.9784	0.9412	0.7778	0.7463	0.8939
RP11-728F11.4	AF:chr11:117833719:117833818-117836269:117833910:117834061-117836269:+	0.4088	0.353	0.4261	0.3937	0.3099	0.2176	0.4548	0.3902	0.4542	0.4907	0.4355	0.3636	0.2636	0.6429	0.2	0.5093	0.1259	0.3292	0.4343	0.5946	0.5115	0.4548	0.3305	0.1667	0.5301	0.2971	0.638	0.2078	0.5524	0.4675	0.3001	0.535	0.4181	0.3896	0.3168	0.2936	0.5391	0.467	0.3074	0.311	0.4555	0.1575	0.1745	0.2895	0.2958	0.6281	0.5374	0.2211
RP11-728F11.4	AL:chr11:117836502-117837168:117837792:117836502-117838607:117838942:+	0.4088	0.353	0.4261	0.3937	0.3099	0.2176	0.4548	0.3902	0.4542	0.4907	0.4355	0.3636	0.2636	0.6429	0.2	0.5093	0.1259	0.3292	0.4343	0.5946	0.5115	0.4548	0.3305	0.1667	0.5301	0.2971	0.638	0.2078	0.5524	0.4675	0.3001	0.535	0.4181	0.3896	0.3168	0.2936	0.5391	0.467	0.3074	0.311	0.4555	0.1575	0.1745	0.2895	0.2958	0.6281	0.5374	0.2211
FXYD6	MX:chr11:117842781-117844110:117844206-117876592:117842781-117858211:117858286-117876592:-	0.2286	0.4403	0.0862	0.3034	0.3118	0.0741	0.1115	0.2883	0.4365	0.2753	0.3059	0.0619	0.3252	0.6607	0.1014	0.2964	0	0.339	0.4167	0.3386	0.2105	0.3387	0.5651	0.2979	0.2727	0.4245	0.125	0.2431	0.1572	0.4114	0.3395	0.2624	0.5621	0.1339	0.2113	0.15	0.2033	0.225	0.2298	0.8565	0.4259	0.371	0.3294	0.6081	1	0	0.323	0.2857
FXYD6	SE:chr11:117839830-117840344:117840368-117841148:-	1	0.8136	1	0.7406	0.7622	0.886	0.4916	0.7645	1	0.7558	1	1	0.4357	0.546	0.7295	0.8642	0.565	0.8365	0.8447	0.8227	0.6612	0.6603	0.8862	1	0.7622	0.6707	0.8169	0.8288	1	0.8237	1	0.6071	0.5339	0.8205	1	0.8373	0.7404	0.8039	0.8854	0.8674	0.5365	0.9333	0.7635	1	1	1	0.9053	1
TMPRSS13	SE:chr11:117914514-117917170:117917274-117918409:-	0.3	0.1923	0.4	0	0	0.4	0.2	0.25	0	0	0	0.5714	0.3333	0	0.5	0	0	0.5	0.2	0.4286	0.2258	0	0.1538	0.4286	0	0	0	0.375	0	0	0.5	0.6364	0.5455	0	0	0	0	0.6	0.2222	0	0	0.1875	0	0	0.3333	0.2778	0.1176	0
TMEM25	AL:chr11:118534355-118534507:118535834:118534355-118546119:118547280:+	0.3898	0.8549	0.786	0.7186	0.7163	0.7041	0.7993	0.5041	0.6776	0.7086	0.5155	0.3448	0.633	0.0545	0.7829	0.5855	0.8399	0.6645	0.75	0.4615	0.6442	0.7647	0.7934	0.3636	0.6095	0.4247	0.7339	0.7793	0.5	0.7625	0.7146	0.5934	0.752	0.5957	0.6961	0.5726	0.6797	0.5533	0.5452	0.6087	0.6834	0.782	0.5721	0.2976	0.6762	0.5782	0.7143	0.7383
PHLDB1	AF:chr11:118607643:118607699-118613816:118610427:118610526-118613816:+	0	0	0.7667	0	0	0	0	0.9034	0.5897	0	0	0.5	0.6522	0	0.3542	0.1538	0	0	0	0.943	0.6886	0	0.6988	0	0	0	0.4948	0.7568	0	0	0	0.7974	0	0.8657	0.7761	0.8687	0	0.9151	0	0	0	0	0	0.9171	0	0.8902	0	1
C1QTNF5	SE:chr11:119339848-119340184:119340440-119340695:-	1	1	1	1	0.9318	1	1	1	1	1	1	1	1	1	1	1	1	1	0.9524	1	1	1	1	1	0.9531	0.975	1	1	1	1	1	0.9705	1	1	1	1	1	1	0.9461	1	1	1	0.9586	0.8885	0.9621	1	0.9761	0.9612
ARHGEF12	AF:chr11:120337078:120337275-120406118:120385294:120385486-120406118:+	1	1	0.9984	1	0.9953	1	0.9586	1	1	1	0.9807	1	0.9798	0.9773	1	1	0.9452	0.9874	0.954	1	1	0.9747	0.9836	1	0.9573	1	1	1	1	0.9489	0.9885	1	0.9704	1	0.9872	0.9937	0.9978	0.999	0.9931	0.9799	0.9799	0.8842	0.9962	1	0.9854	1	1	0.9725
CHEK1	AF:chr11:125625974:125626012-125626749:125626229:125626642-125626749:+	1	0	0	0	0	0	0	0.3	0	0	0	0	0	0	0	0.1071	0	0	0	1	0	0	0	0	0.2857	0	0	1	0	0	0	0	0	1	0	0	0.1724	0.186	0	0	0.2	0	0	0	0	0	0	0
ST3GAL4	AF:chr11:126355660:126355842-126406096:126403416:126403486-126406096:+	1	0.8802	0.8601	1	0.9078	0.5398	0	1	0	0.9194	1	1	0.6081	0.273	0.163	1	1	1	0.9517	0.5	0.5815	0.1606	0.4322	0.7885	0.8344	0	0.6333	0.2887	0.7624	0	0.6341	1	0.8475	0.8	0	0.8877	0.7222	0.989	1	1	0.5379	0.6393	0.9286	0.7444	0.3505	0.3424	0.804	0.6549
JAM3	AF:chr11:134069085:134069159-134139851:134139640:134139745-134139851:+	1	1	1	1	1	1	1	1	1	1	1	1	1	1	1	1	1	1	1	1	1	1	1	1	1	1	1	1	1	1	1	0.7729	1	1	1	1	1	1	1	1	1	1	1	1	1	0.6615	1	0.7
ACAD8	AF:chr11:134253561:134253709-134259008:134257747:134258624-134259008:+	0.8734	0	0.4093	0	0	0	0	0.5851	0.0588	0	0	0.8065	0	0	0.9486	0.7071	0	0	0	0.8125	0.508	0	0	0	0	0.5641	0	0.6093	0.6943	0	0	0	0	0	0	0	0.3878	0.4667	0	0.4967	0	0	0	0.8768	0	0.2051	0.3675	0
RAD52	AF:chr12:933076-949606:949665:933076-989809:990053:-	1	0	0.561	0.6389	0.7121	0.5357	0.5075	0.7931	0.5897	0.4074	0.8571	0.8056	0	0.5263	0	0.4242	0.7303	0.3714	0.1961	0	0.5429	1	0.4839	0	0.4528	0	0.3067	0.7027	0.4839	0	0	0.3281	0.2647	0.6667	0.2063	0.3134	0	0.3077	0.3208	0.4789	0	0.4091	0.22	0	0.7755	0	0	0.5556
WNT5B	AF:chr12:1616660:1617143-1631298:1629197:1629371-1631298:+	0	0	0.2273	0	0	0	0	0.0941	0	0	0	0	0	0	0	0.3654	0	0	0	0	0	0	1	0	0	1	0	0	0	0.1842	0	0	0	0	0	0	0	0	0	1	1	1	0	0	0	0	0	0
CACNA1C	MX:chr12:2679796-2680363:2680575-2682550:2679796-2681950:2682054-2682550:+	1	1	0	0.6667	1	0.8	1	1	1	1	1	0	0.8333	0.4375	0	0.84	1	1	1	1	0.625	1	1	0.8182	0.4167	0	1	0	1	0.4167	1	1	1	1	1	1	1	1	1	0.4444	1	0.7857	0.5	1	0.6154	1	1	1
NDUFA9	SE:chr12:4662635-4667537:4667654-4668457:+	0.0675	0.067	0.1102	0.051	0.0786	0.0091	0.1473	0.0955	0.0405	0.0667	0.1686	0.1637	0.1896	0.3074	0.0566	0.1554	0.1309	0.1093	0.0625	0.2214	0.1495	0.1625	0.1198	0.2561	0.0932	0.1354	0.0662	0	0.2066	0.044	0.1302	0.0666	0.05	0.2036	0.0913	0.151	0	0.2523	0.1633	0.1758	0.0251	0.0579	0	0.3086	0.2627	0.1653	0.1117	0.1411
TNFRSF1A	AF:chr12:6330711-6330853:6331381:6330711-6333069:6333105:-	1	0.3663	0.2	0.3458	0.3262	0.148	0.4719	1	1	0.5394	0	0.3376	0.2778	1	1	0.4504	0	0.5377	0.5362	0.2401	0.2089	1	0.3944	0.3205	0.3876	0.4658	1	1	1	1	0.4828	1	0.4828	0.1462	1	0.474	0.2314	1	1	1	1	0.0535	0.4308	0.4147	0.3683	1	1	0.5885
CD27-AS1	AF:chr12:6450980-6451363:6451449:6450980-6451469:6451567:-	0.1953	0.6158	0.4801	0.5922	0.5445	0.5221	0.8911	0.5967	0.438	0.7003	0.273	0	0.4734	0.577	0.4414	0.2493	0.5314	0.3764	0.4251	0.2902	0.2967	0.232	0.529	0.75	0.7354	0.3355	0.5026	0.7275	0.3187	0.7867	0.9605	0.6211	0.7749	0.3869	0.6651	0.4502	0.664	0.4483	0.377	0.5605	0.4303	0.7415	0.6606	0.2785	0.602	0.3958	0.6222	0.5216
PIANP	RI:chr12:6693792:6695057-6695430:6695651:-	0.2144	0.2734	0.2188	0.2443	0.251	0.2854	0.2836	0.1983	0.2065	0.2788	0.2384	0.1301	0.2692	0.2546	0.2621	0.2104	0.4995	0.2215	0.2472	0.1718	0.2308	0.281	0.2823	0.1626	0.2848	0.1741	0.2199	0.3312	0.154	0.2663	0.2566	0.2368	0.293	0.1867	0.2327	0.2115	0.2396	0.1578	0.2398	0.2179	0.2484	0.3338	0.3111	0.2744	0.2354	0.1689	0.2186	0.272
COPS7A	AF:chr12:6724090:6724250-6724614:6724293:6724330-6724614:+	0	0	0.8438	1	0	0	0	0	0	0.7885	0.2027	0	0	0	0	0.7385	0	1	0.4386	1	0	0	0	0	0	1	0	0.377	0	0.8077	0	0	0.8617	0	1	1	0.8548	0.75	0.7716	0	0	0.4	0.4638	0	1	0	0.7222	1
PTMS	AF:chr12:6766375:6766750-6769603:6769053:6769177-6769603:+	0.8808	0.4702	0.886	0.892	0.8284	0.8873	0.7893	0.8566	0.3202	0.8941	0.7737	0.7995	0.8586	0.8959	0.6785	0.0513	0.5876	0.7255	0.9416	0.6965	0.6747	0.8291	0.4497	0.607	0.7848	0.6298	0.9089	0.6043	0.6521	0.8274	0.8482	0.8506	0.7199	0.5464	0.8349	0.6309	0.7909	0.7723	0.8653	0.8626	0.8292	0.6932	0.652	0.5991	0.7765	0.5573	0.6884	0.8114
CD4	SE:chr12:6789662-6800072:6800187-6814142:+	0	0.4167	0	0.6	0.34	0.3913	0.303	0.425	0.375	0.3571	0	0.4333	0	0.4595	0	0.1507	0.1429	0.4694	0	0.2308	0.2714	0	0.2703	0.4444	0.8077	0	0.3077	0	0.6364	0.2381	0.4762	0	0.5938	0	0.4107	0.2121	0.1591	0.5769	1	0	0	0.4571	0	0.3562	0.292	0.6667	1	0.098
CDCA3	AL:chr12:6844793:6846903-6849565:6848843:6849198-6849565:-	0.8675	0.9524	1	1	1	1	1	1	0.9915	0.9281	1	1	1	1	1	0.9209	1	1	1	1	1	0.9853	1	0.8169	1	1	1	0.9789	1	1	0.9951	0.9312	0.9492	0.8899	1	1	1	1	0.8914	1	1	0.9699	1	1	1	0.9076	0.9032	1
USP5	A5:chr12:6863377-6863830:6863308-6863830:+	0.5514	0.8402	0.7747	0.8491	0.7639	0.8044	0.8595	0.6865	0.6476	0.7306	0.7902	0.5128	0.8564	0.7986	0.5868	0.712	0.8914	0.7884	0.8851	0.6238	0.6928	0.9043	0.8475	0.524	0.8827	0.7275	0.8112	0.6843	0.6511	0.8675	0.7909	0.7378	0.8818	0.662	0.7855	0.7928	0.7033	0.5105	0.804	0.8417	0.8207	0.8957	0.7269	0.47	0.652	0.567	0.6206	0.8535
CD163	A3:chr12:7481256-7482643:7479996-7482643:-	0.449	1	1	1	0.8276	1	1	0.5294	0.2793	1	1	0.3889	0.6429	1	0.3391	0.25	1	0.3864	0.3793	0.6503	0.3041	0.4	1	0.8971	0.4286	0.4074	0.5347	0.1333	0.3067	1	1	0.225	1	0.2727	0.4167	0.5319	0.2308	0.8571	0.6364	0.7692	1	0.2	0.3333	0.5043	0.5143	0.3168	0.1977	0.5909
CD163	RI:chr12:7479860:7479913-7481161:7481256:-	1	0.4634	0.4833	0.3214	0.6	0.7273	0.2989	0.4286	0.6596	0.2941	0.6571	0.5	0.2812	0.7568	0.9219	0.625	0.4667	0.2931	0.3438	0.6739	0.4299	1	0.2667	0.4803	0.36	0.3667	0.8571	0.4	0.46	0.1771	0.0571	0.5	0.2727	0.3636	0.1389	0.2781	0.12	1	0.614	0.303	0.2273	0.1429	0.2903	0.447	1	0.3778	0.3269	0.4669
CLEC4A	SE:chr12:8123960-8125561:8125677-8129264:+	0	0.3696	0	1	0	0	1	1	0	0	0	1	1	0	0	0	0	0	0	0	0	1	1	1	0	0	0	0	1	0	0	0	0	0	0	0	0	0	0	0	0	1	0	0	1	1	0	0
RIMKLB	AF:chr12:8681691:8681818-8713811:8699846:8700614-8713811:+	0	0.1569	0.1693	0.5173	0.5111	0.22	0.2807	0.2331	0.2175	0.3374	0	0.5337	0.0694	0.1429	0.5318	0.6269	0	0.593	0	0.4694	0.3205	0.5335	0.4158	0.613	0	0.2231	0.5567	0	0.1054	0.2979	0.2219	0	0	0.1528	0.1484	0.5849	0.2468	0.4453	0.5669	0	0.3876	0.2068	0.4648	0.4144	0.215	0.5078	0	0.6186
A2ML1	A5:chr12:8845306-8845442:8845174-8845442:+	0	1	1	0	0.4925	0	0	0.5	0.5714	0	0	0.3647	0.2391	0	0.5652	0.2308	1	0.5895	0.6452	0.3418	0	0	0.1803	0.1964	0.9333	0.25	0.4815	0.6733	0.1846	0.2151	0.2667	0	0.6	0.4722	0.2308	0.3086	0.2958	0.8	1	0	0	0.48	0	0.7867	0.4545	1	0.7846	0.6
PHC1	AF:chr12:8914773:8914827-8917630:8915760:8916069-8917630:+	0	0	0.1829	0	0	0	0	0.2778	0.0463	0	0	0.0959	0	0	0	0	0	0	0.1225	0.4392	0	0	0.0691	0	0	0.3193	0	0.2349	0.5799	0	0.108	0.1988	0.1141	0	0	0	0	0.625	0	0	0.0938	0	0	0	0	0.25	0.1865	0.1516
PHC1	AF:chr12:8914782:8914827-8917630:8915760:8916069-8917630:+	0.052	0.25	0	0	0.0115	0.0284	0	0.3427	0.1121	0.0735	0.0752	0.3945	0.1235	0.5632	0.2857	0.2038	0.0446	0	0	0.2655	0.1681	0.0213	0	0.6803	0.0668	0	0.1478	0.0215	0	0	0.0594	0.0284	0.0694	0.1172	0.0759	0.0889	0.0362	0.3883	0.024	0.2331	0	0	0.3276	0.2447	0	0.4863	0.2083	0
CLEC2D	AF:chr12:9669735:9669795-9687902:9680925:9681033-9687902:+	0.7225	1	0	1	0.5986	1	0.7353	0.697	0	0	1	0.6538	0	0.7714	0	0.1071	1	0	1	0.4651	0.5231	1	0.4	0	0	0	0	0	0	1	1	1	0	1	0	0.431	1	1	0	0	0.4333	1	0	1	0	0	1	1
OLR1	MX:chr12:10160021-10160347:10160462-10166712:10160021-10160786:10160925-10166712:-	0	0	0	0	1	0	0	0	1	0	1	0.2083	0	0	0	0.3924	0	0	0	0	1	1	0	0	0	0	0	0	0	0	0	0	1	1	0	1	0	0	0.3214	0	0	0	0	0	0.3387	0	0	0
YBX3	RI:chr12:10701960:10702134-10704060:10704148:-	0.4851	1	0.4349	0.4847	0.2903	0.625	0.2093	0.6	0.6266	0.9014	0.5455	0.4718	0.4235	1	0.6657	0.3532	0.2787	1	1	0.35	0.3628	0.32	1	0.4128	0.4146	1	0.4144	1	1	0.4416	1	1	1	0.5676	0.1902	0.427	1	0.3986	0.7883	0.1717	0.5652	0.3956	0.2444	0.2679	0.3857	0.4809	0.2903	0.3581
PTPRO	SE:chr12:15557523-15560193:15560276-15565593:+	0.7308	0.4994	0.5294	0.802	0.5349	0.5853	0.9232	0.4088	0.5519	0.4607	0.5974	0.2323	0.8199	0.5104	0.4188	0.7241	0.5195	0.6749	0.9191	0.1946	0.7136	0.7737	0.7797	0.1023	0.8545	0.6667	0.8091	0.7915	0.6176	0.8203	0.6674	0.3249	0.618	0.2905	0.6179	0.5534	0.4718	0.4038	0.7668	0.6282	0.5439	0.6321	0.417	0.4444	0.9425	0.7905	0.5386	0.823
MGST1	AL:chr12:16383604-16437388:16438761:16383604-16589528:16589580:+	1	1	0.2143	1	0.0606	0.6	1	0	1	0.1333	1	0.375	0.3077	0	0.1154	1	1	1	1	0.3333	0.1562	1	1	0.1667	1	1	1	1	1	1	1	1	1	1	0.3667	1	0.3529	0.0952	1	0.2647	0	0.1786	0	0.1875	0.125	1	0.1944	1
PLEKHA5	AF:chr12:19205325:19205443-19253940:19236924:19237034-19253940:+	1	0.8108	1	1	0.5979	0.7578	1	0.3529	1	0.7759	0.9863	0	0.6735	0	1	0.6981	1	1	0.651	0	0.9231	1	0	0.4815	1	0.28	1	0.4078	0	0.8175	0.7352	0.4565	1	0	0.8571	1	0.89	0.5769	0.3158	1	1	1	0.597	1	1	0	1	0.7097
FGFR1OP2	SE:chr12:26957743-26960515:26960628-26963342:+	0.1832	0.1432	0.1456	0.1273	0.2473	0.1587	0.1185	0.1609	0.1949	0.1665	0.1693	0.165	0.1454	0.1355	0.0754	0.2651	0.0609	0.2128	0.1952	0.1485	0.1213	0.115	0.1543	0.2965	0.1635	0.2072	0.1399	0.0867	0.1308	0.1779	0.2163	0.1208	0.1888	0.1761	0.1231	0.098	0.1912	0.246	0.1452	0.1684	0.1423	0.1797	0.3269	0.1247	0.1722	0.1203	0.2103	0.1174
FGD4	AF:chr12:32399529:32399959-32564137:32534324:32534498-32564137:+	0.5	1	1	0	0.5714	0	1	0	1	1	1	1	1	0	0	0	1	1	0.5	0.5	0.1951	0	0.625	0.75	1	0.5	0	0	0	1	1	0	1	0	1	0.4444	0.625	0.8667	1	1	0	0.6667	0	1	1	0.7333	0	0
SLC38A1	AF:chr12:46243314-46267225:46267701:46243314-46268865:46269119:-	1	0.5556	0.0769	0.4231	0	0.3636	0.475	0.3333	0.4286	0	0.5714	0.4643	0.2	0.1538	0	0.6667	0.7692	0.5	0.3913	0.1667	0.6667	0.1739	0.2143	1	0.087	0.1818	0.4286	0.6	0.1667	0.3103	0.5714	0.4	0.1538	0.1667	0.2222	0.2381	0.3333	0.5	0.1053	0.5	0	0.4324	0.6667	0.6087	0.5806	0.7143	0.25	0.1765
TMEM106C	A3:chr12:47963633-47964145:47963633-47964281:+	0	0	0	0.3523	0	0	0.3092	0	1	0	0	0	0	0	0	0	0.311	0	0	0	0	0.2078	0.1724	0	1	0	0.1378	0.3778	0.1795	0	0	0	0	0	0.073	0	0	0.4219	0.0798	0	0.0707	0	1	0	0.1193	0	0	0
TMEM106C	AF:chr12:47963569:47963633-47964209:47963638:47963704-47964209:+	0.7778	0	0.2174	0.1622	0	0	0.661	0	0	0	0	0.3617	0	0	1	1	1	1	0	1	0	0	0	0	0	0	0	0	0	0	0	0.5862	0.6923	0	0	0	1	1	1	0	0	0.1557	0	0	1	0	0	0
PFKM	AF:chr12:48105911:48106137-48122767:48119348:48119406-48122767:+	0.5	0	0	0	0	0	0	0.3194	0	0	0.386	0.5455	0.3846	0	0	0.1519	0	0	0	0	0	0.1882	0.1711	0	0	0	0	0	0.1781	0	0	0.3333	0	0	0	0	0	0.62	0	0	0	0.177	0	0	0	0	0.2951	0.5775
PFKM	AF:chr12:48105911:48106137-48122767:48119364:48119462-48122767:+	0.4	0	0	0	0	0	0	0.3966	0	0	0.2366	1	0.1948	0	0	0.1081	0	0	0	0	0	0.1322	0.1884	0	0	0	0	0	1	0	0	0.2462	0	0	0	0	0	0.3039	0	0	0	0.3814	0	0	0	0	0.2278	0.2303
PFKM	AF:chr12:48119348:48119406-48122767:48119787:48119929-48122767:+	0.0552	0.5023	1	0.6933	0.5217	0.0965	0.6327	0.3025	0.5766	0.1842	0.3097	0.2941	0.2945	0.0863	0.4382	0.3964	1	0.257	0.3393	0.3259	1	0.7041	0.3938	1	0.1373	0.1228	0.1176	1	0.5405	0.5497	1	0.4571	1	0.3211	0.2664	0.2185	0.4725	0.1881	0.3343	0.3052	0.4894	0.7713	0	0	0.2774	0.1107	0.4095	0.2857
CACNB3	SE:chr12:48823803-48824261:48824373-48824669:+	1	1	0	1	1	0	1	0.2545	0	1	1	0	1	1	0	1	0.8113	0	1	0	0	1	0.4146	0	0	0	1	0	0	1	1	0	1	1	0	0	1	0	1	0	0	1	0	0	1	0	1	1
RP11-386G11.5	A3:chr12:48998690-49017403:48998690-49018236:+	0.1248	0.255	0.0906	0.0581	0.1381	0.1825	0.0795	0.1233	0.0947	0.0514	0.0589	0.0836	0.1256	0.0566	0.1079	0.0474	0.1067	0.1039	0.1053	0.0246	0.1122	0.1591	0.0763	0.0815	0.0891	0.1331	0.0741	0.2112	0.1415	0.0942	0.1173	0.1519	0.0572	0.0625	0.1541	0.0683	0.0988	0.0642	0.0712	0.0976	0.1437	0.1224	0.0829	0.0938	0.0523	0.0731	0.0984	0.1694
TROAP	RI:chr12:49330145:49330573-49330661:49330943:+	1	0	0	1	1	0	1	0.8	0	0	0	0	0	0	1	0	0	0.3333	0	1	1	0	0	0	0	0	0	0	0	0	1	1	0	0	0	0.7321	0	0	0	1	0	1	1	0	0	1	0	0
BCDIN3D	A5:chr12:49839015-49842386:49839015-49842854:-	0.4228	0.3713	0.3915	0.4703	0.387	0.5487	0.476	0.3536	0.4621	0.3529	0.4171	0.4026	0.4865	0.6349	0.372	0.5385	0.2794	0.3457	0.555	0.18	0.4106	0.6357	0.4914	0.2143	0.4779	0.5027	0.4925	0.4471	0.3	0.5496	0.2995	0.301	0.5685	0.5366	0.5876	0.3971	0.4124	0.1667	0.4213	0.4491	0.3468	0.4424	0.3388	0.2667	0.5155	0.343	0.2778	0.5517
SMARCD1	AF:chr12:50085325:50085546-50086161:50085683:50085870-50086161:+	0	0	0	0	0	0	0	1	0	0	0.2453	1	0.3478	1	0	1	0	1	0	0	0.375	0	0	1	0	0.5588	0	0	0	0	0	0	0	0	0	0.4	0.6	1	1	0	0	0	0	1	0	0.3704	0	0
SMARCD1	AF:chr12:50085328:50085546-50086161:50085683:50085870-50086161:+	0	0	0	0	0	0	0	0	0	0	0	1	0	1	0	0	0	0	0	0	0	0	0	0	0	0	1	0	0	1	0	0	1	0	0	0	0	0	0	0	0	0	1	0	0	0	0	0
CERS5	AF:chr12:50144057-50144203:50144499:50144057-50167101:50167302:-	0.1148	0.1493	0.1559	0.1205	0.1844	0.0564	0.2091	0.2575	0.142	0.1415	0.1068	0.1235	0.1594	0.1121	0.177	0.1263	0.1562	0.1438	0.1467	0.1719	0.0563	0.078	0.0739	0.15	0.131	0.1795	0.0782	0.2148	0.2033	0.1002	0.1147	0.0773	0.0997	0	0.0759	0.0833	0.0723	0.4615	0.0613	0.1362	0.0667	0.1658	0.0958	0.3333	0.178	0.227	0.0593	0.1711
CERS5	AL:chr12:50129306:50130694-50134546:50133079:50134068-50134546:-	0	0.044	0.0649	0.0618	0.1796	0.0363	0.1475	0.0777	0.0659	0.1206	0.0757	0.0819	0.0087	0.1354	0.1794	0.0712	0.0605	0.0412	0.1039	0.1302	0.2915	0.0571	0.1224	0.1326	0.2778	0.0967	0.0731	0.1743	0.1224	0.0508	0.227	0.1356	0.0499	0.0534	0.0118	0.1413	0.0685	0.2746	0.2325	0.0539	0.0241	0.0794	0.0203	0	0.096	0.2556	0.0541	0.2912
CERS5	AL:chr12:50129306:50130694-50134546:50133785:50134068-50134546:-	0	0.0338	0.0338	0.0352	0.0856	0.0249	0.138	0.1221	0.0708	0.1218	0.0495	0.1667	0.0149	0.1444	0.2051	0.0498	0.0643	0.0375	0.0784	0.1384	1	0.0574	0.0736	0.75	0.0858	0.0613	0.0638	0.0691	0.2069	0.0266	0.1269	0.1182	0.0485	0.0281	0.0189	0.1757	0.1051	0.1912	0.1436	0.056	0.0405	0.0601	0.0141	0	0.0632	0.1811	0.0707	0.137
CERS5	AL:chr12:50129798:50130694-50135732:50134620:50134702-50135732:-	0.9312	0	0	0	1	0	0	0	0	0	0	1	0.3333	0	1	0	0	0	0	0.8162	0.3615	0	0.3704	0	0	0	0.4211	0	0	0	0	0	0	0	1	0.2331	0	1	0	0	0	0.0172	0.2245	0	0.0926	1	0	0
CERS5	AL:chr12:50129798:50130694-50135732:50135406:50135616-50135732:-	0.5466	0	0	0	0.1029	0	0	0	0	0	0	0.3478	0.0673	0	0.3294	0	0	0	0	0.5261	0.1801	0	0.0426	0	0	0	0.0516	0	0	0	0	0	0	0	0.0864	0.0683	0	0.4926	0	0	0	0.003	0.1114	0	0.0262	0.8017	0	0
CERS5	SE:chr12:50130694-50132962:50133064-50134546:-	0.7423	0.7375	0.7572	0.848	0.5952	0.8092	0.6132	0.6413	0.5838	0.6871	0.5828	0.6061	0.5587	0.6168	0.7472	0.6732	0.6253	0.6449	0.5302	0.5075	0.5766	0.8133	0.7383	0.5751	0.7602	0.5769	0.7075	0.7421	0.6576	0.6596	0.757	0.6608	0.7478	0.7298	0.6687	0.545	0.5819	0.5197	0.6261	0.6208	0.7305	0.6909	0.6339	0.6501	0.6211	0.4174	0.708	0.5307
DAZAP2	AL:chr12:51241116-51242330:51242594:51241116-51246061:51246717:+	0	0.6716	0.6345	0.6968	0.5978	0.4234	0.7143	0.7807	0.4549	0.7335	0.827	0.4553	0.845	0.8429	0.4625	0.7914	0.5763	0.7541	0.4511	0.6087	0.6759	0.5443	0.7843	0.3105	0.6821	0.7335	0.6022	0.6685	0.8922	0.7173	0.7812	0	0.8158	0.816	0.8079	0.675	0.6814	0.8286	0.7018	0.621	0.6537	0.7311	0.6977	0.2556	0.7916	0.907	0.8478	0.5863
DAZAP2	AL:chr12:51241116-51242330:51243933:51241116-51270718:51271362:+	0.4483	0.7423	0.9668	0.5766	0.8567	0.8945	0.8741	0.9409	0	0.7857	0.8455	0	0.8929	0.7687	0.5645	0	0.6687	0.7764	0.7692	0.9	0.5575	0.6174	0.6429	0	0.4757	0.8241	0.6436	0.8704	0.6739	0.7789	0.75	0	0.9238	0.4884	0.9222	0.4749	0.8299	0.7474	0.9508	0.84	0.6974	0.7153	0.824	0.7344	0	0	0.7035	0.8525
SLC4A8	AF:chr12:51391317:51391488-51440708:51424771:51425035-51440708:+	0.7823	0.6039	0.6448	0.4371	0.8256	0.6402	0.5416	0.6301	0.7188	0.7886	0.696	0.3913	0.4602	0.0479	0.7994	0.3604	0.5557	0.5602	0.2921	0.7709	0.5921	0.4595	0.495	0.8894	0.6785	0.6132	0.7618	0.7632	0.777	0.61	0.6318	0.5749	0.6398	0.456	0.5368	0.544	0.3774	0.8193	0.6182	0.6902	0.4944	0.5325	0.7937	0.7788	0.1355	0.8123	0.6006	0.5113
NR4A1	AF:chr12:52022832:52022939-52041810:52037177:52037443-52041810:+	0.4874	0.5412	0	0.0865	0	0.4257	0.3018	0.0849	0.0898	0.7575	0.2519	0	0	0	0.8231	0	0.7067	0	0	0.5115	0.0196	0	0.1783	0.3661	0	0.3543	0	0.3388	0.8866	0.1672	0	0	0.2689	0	0	0.5356	0	0.3145	0.2834	0.2081	0.4329	0	0.0702	0.1166	0	0	0	0.1553
NR4A1	AF:chr12:52022832:52022939-52041810:52037715:52038749-52041810:+	0.5225	0.5455	0	0.1569	0	0.2848	0.386	0.18	0.2895	0.8304	0.3105	0	0	0	0.6114	0	0.7211	0	0	0.8808	0.0174	0	0.3245	0.5256	0	0.4972	0	0.4052	0.9163	0.1853	0	0	0.5172	0	0	0.63	0	0.8014	0.4485	0.1914	0.6174	0	0.0909	0.5618	0	0	0	0.1923
KRT7	A3:chr12:52243137-52245412:52243137-52245490:+	1	1	0.875	0.1553	1	0.439	1	1	1	0.25	1	1	1	1	1	0.5556	1	1	1	0	1	1	1	0.625	1	1	0	1	1	1	1	1	0.64	1	0.6897	0	1	1	0.2667	1	1	0.4815	1	1	0.3667	1	0	1
AAAS	AF:chr12:53320692-53321201:53321257:53320692-53321471:53321616:-	0.4484	0.5241	0.2298	0.1958	0.5137	1	0.1945	0.4091	0.2853	0.6327	0.359	0.497	0.3463	0.5536	1	0.2158	0.4491	0.2646	0.463	0.3038	0	0.6619	0.2917	0.0688	0	0.1068	0.344	0.4632	0.3394	0.6228	0.211	0.1571	0.3408	0.3861	0.0965	0.7079	0.251	0.4431	0.3269	0.3311	0.1789	0.2204	0.9222	0.4474	0	0.1206	0.5152	0.1423
ATF7	AF:chr12:53601021-53625951:53625971:53601021-53626279:53626387:-	0	0.5238	0	0	0	0	0	0	0	0	0.3039	0	0.4688	0.5122	0	0	1	0	0	0	0	0.7031	1	0	0	0	0	1	1	0.4268	0	0	0.8108	0	1	0	0.3654	1	0	0.4746	0	0.7792	0	0	0	0	1	0
CD63	AF:chr12:55728352-55728516:55728650:55728352-55729282:55729707:-	0.1878	0.1056	0.3577	0.0699	0.1132	0	0.2249	0.2739	0	0.2912	0.198	0.1166	0.1817	0	0	0.1162	0.174	0.2365	0	0.2968	0.312	0.0105	0.0346	0.1056	0.0879	0	0	0.1327	0	0	0.0094	0.2467	0.1409	0.1125	0.1248	0.0477	0.2903	0.2452	0.0643	0.2764	0.0352	0	0.0225	0.3636	0.1988	0.2449	0.0965	0.4388
CD63	AF:chr12:55728352-55728953:55729000:55728352-55729282:55729707:-	0.3976	0	0	0	0.0927	0	0	0.2111	0	0	0	0.7091	0.0792	0.3682	0	0.0617	0	0	0	0.8531	0.7921	0	0.1458	0.7171	0	0.3777	0	0.1827	0.07	0	0.2232	0	0	0.5024	0.0775	0.1069	0	0.7942	0	0	0	0	0	0.37	0.5242	0.4674	0.1436	0.073
DGKA	AF:chr12:55930972:55931344-55936423:55931472:55931496-55936423:+	0.4231	0	0.2517	0.3333	0	0	0	0.2581	0	0	0.3088	1	0	0	0	0.314	0.3514	0.3659	0.3176	0	0.1212	0	0.2364	1	0.1509	0	0	0	0	0	0.2785	0.186	0.2754	0	0	0.3226	0	0	0.25	0	0.5	0	0	0	0	0.2222	0.25	0
DGKA	AF:chr12:55930972:55931344-55936423:55932028:55932255-55936423:+	0.5366	0	0.2452	0.1386	0	0	0	0.5714	0	0	0.1624	1	0	0	0	0.157	1	0.6122	1	0	0.1509	0	0.1074	1	0.1212	0	0	0	0	0	0.2431	0.0936	0.2879	0	0	0.1381	0	0	0.4634	0	1	0	0	0	0	0.2059	1	0
DGKA	AF:chr12:55930972:55931344-55936423:55932051:55932123-55936423:+	1	0	0.3551	0.4554	0	0	0	0.3288	0	0	0.8182	0.3587	0	0	0	0.2231	0.32	0.6383	0.3103	0	0.1081	0	1	0.2041	0.0994	0	0	0	0	0	0.25	1	0.1038	0	0	0.2525	0	0	0.9048	0	0.3696	0	0	0	0	0.1879	0.3019	0
DGKA	AF:chr12:55930972:55931344-55936423:55932052:55932123-55936423:+	0.4536	0	0.2639	0.2257	0	0	0	0.6154	0	0	0.2788	1	0	0	0	0.314	0.5532	0.4412	0.2523	0	0.4444	0	0.1347	0.625	0.2078	0	0	0	0	0	0.5366	0.135	0.2088	0	0	0.1613	0	0	0.2032	0	0.4474	0	0	0	0	1	0.1356	0
MYL6	RI:chr12:56159587:56159622-56160025:56160148:+	0.1315	0.2382	0.1656	0.1662	0.064	0.1273	0.1077	0.1471	0.141	0.1684	0.0654	0.2782	0.1825	0.0986	0.1754	0.1447	0.1979	0.1852	0.1435	0.1599	0.1908	0.1676	0.0852	0.1643	0.1305	0.2621	0.0926	0.1061	0.0903	0.1184	0.1457	0.1538	0.0915	0.1145	0.1292	0.1126	0.174	0.1914	0.0973	0.1225	0.0786	0.1813	0.1566	0.1449	0.1774	0.2165	0.123	0.1205
RNF41	AF:chr12:56216613-56221591:56221701:56216613-56221760:56221909:-	0.9435	0.6253	0.8174	0.7582	0.7676	0.7914	0.735	0.8785	0.8306	0.8336	0.839	0.7568	0.662	0.5989	0.9259	0.6856	0.7119	0.8001	0.6368	0.7018	0.6509	0.6936	0.6581	0.8881	0.7239	0.9266	0.7824	0.8289	0.9463	0.6542	0.8011	0.8323	0.6774	0.8376	0.8701	0.7974	0.8761	0.8807	0.7197	0.722	0.775	0.6143	0.5	0.715	0.5322	0.7028	0.8264	0.5861
BAZ2A	RI:chr12:56615014:56615128-56615219:56615607:-	0.0563	0.2106	0.1927	0.1963	0.232	0.1406	0.2958	0.1292	0.118	0.1573	0.1657	0.0988	0.2095	0.3262	0.0983	0.2444	0.2846	0.2328	0.2669	0.1508	0.1799	0.2551	0.1627	0.1765	0.1833	0.1681	0.1563	0.0809	0.1909	0.2947	0.2896	0.1793	0.3393	0.157	0.165	0.2494	0.1968	0.2222	0.1478	0.2378	0.21	0.3445	0.2942	0.2133	0.2901	0.1944	0.1015	0.2447
STAC3	SE:chr12:57249308-57249571:57249637-57250993:-	1	0.7921	1	0.6176	1	1	0.9194	1	1	0.8382	1	1	0.8333	0	0	1	1	0.6761	0	0	1	0	0	0	0	1	1	0	1	1	0	0	0	0	0.9	1	1	0	0.2977	0.6348	1	0.5579	1	0.6667	0.878	1	1	1
ARHGAP9	AF:chr12:57477680-57477785:57477873:57477680-57478278:57478337:-	0	0	0	0	0	0	0	0	0	0	0	0	1	0	0	0	0	0	0	0	0	0	0	0.1284	0	0	0.5806	0	0	0	0	0	0	0	0	0	0	0	0	0	0	0	0	0	0	0	0	0
ARHGAP9	RI:chr12:57476071:57476166-57476364:57476454:-	0.6199	0.4753	0.4976	0.7067	0.3919	0.3465	0.6422	0.3211	0.5412	0.4177	0.8608	0.4552	0.5177	0.5837	0.2767	0.5664	0.4981	0.5232	0.672	0.3767	0.3015	0.5969	0.6818	0.3285	0.6162	0.449	0.4307	0.3741	0.5185	0.6217	0.635	0.6352	0.45	0.6369	0.7254	0.4207	0.4358	0.23	0.6199	0.6588	0.7428	0.6925	0.3413	0.177	0.3907	0.6054	0.7636	0.4027
MARS	RI:chr12:57516245:57516337-57516435:57516655:+	0.1859	0.2444	0.0774	0.136	0.2087	0.059	0.1058	0.1858	0.1125	0.1188	0.1476	0.2145	0.1122	0.1079	0.15	0.154	0.3333	0.1458	0.1386	0.1745	0.432	0.0758	0.069	0.2527	0.1122	0.1746	0.0305	0.1979	0.1037	0.1355	0.2939	0.2113	0.0666	0.1283	0.1291	0.1007	0.1847	0.1398	0.1795	0.1104	0.0897	0.2517	0.2872	0.2229	0.2246	0.2091	0.1319	0.1841
ARHGEF25	AL:chr12:57615712-57615837:57615893:57615712-57615939:57616014:+	0	0.3222	0.3913	0.2517	0.3787	0.2279	0.3393	0	0	0.0556	0.5005	0	0.6955	0	0	0	0.1101	0	0.4053	0	0	0	0.5183	0	0.4586	0.2849	0.0057	0	0	0.5764	0.6212	0	0.3938	0	0.335	0	0	0	0	0.4049	0.7308	0.5007	0.4533	0	0	0	0.521	0.4889
CDK4	A3:chr12:57751752-57752175:57751696-57752175:-	1	1	0.2518	0	0	0	0	0	1	0	0	0.9732	0.2579	0	0	0	0	0	0	0	0	0	0	0	0	0	1	0	0.2685	0	0.3861	0	0.186	1	0	0	1	0	0	0	0	0	0.1786	0.2658	0	0	0	0
MDM1	A3:chr12:68327510-68331107:68325575-68331107:-	0	0.1051	0.0686	0.2371	0.0172	0.0513	0.2291	0.1047	0.1111	0.0969	0.0452	0.1724	0.3807	0.0952	0.0236	0.0617	0.0213	0	0	0.1839	0.05	0.1019	0.1513	0.0833	0.2604	0.1194	0.208	0.021	0.1657	0.0369	0.2344	0.1604	0.1257	0.2466	0	0.1042	0.0947	0.1957	0.1987	0.2924	0	0.1336	0.2656	0.1013	0.2481	0.1255	0.0457	1
MDM2	AF:chr12:68808176:68808491-68809208:68809017:68809086-68809208:+	1	1	1	1	0.8853	1	0.9928	1	1	1	0.9094	1	1	1	1	0.9102	1	1	1	1	1	1	1	1	1	1	1	0.9583	1	0.9548	0.941	1	1	0.9505	1	1	1	0.914	1	1	1	0.9497	0.9881	1	1	0.8243	1	1
CPSF6	SE:chr12:69257905-69258035:69258145-69258590:+	0.0299	0.0605	0.0471	0.2711	0.1311	0.0676	0.0993	0.0571	0.0935	0.0969	0.1869	0.0768	0.2002	0.2202	0.0085	0.3632	0.0178	0.2343	0.101	0.1277	0.2195	0.0973	0.1914	0.1278	0.2741	0.0807	0.1654	0	0.2136	0.2016	0.0962	0.0964	0.1389	0.1493	0.1977	0.241	0.092	0.1562	0.03	0.0788	0.1339	0.1443	0.0528	0.1399	0.0696	0.077	0.0849	0.0738
RAB3IP	SE:chr12:69795344-69800209:69800337-69812778:+	0.4416	0	0	0.6933	0.2963	0	0	0.3333	0	0.1927	0	0	0	0	0	0	0	0.4054	0.3187	1	0	0	0	0	0	0	0.586	0	0.068	0	0	0.625	0.4941	0	0.4205	0.6979	0	0	0.0236	0	0	0.134	0	0	0	0	0	1
CAPS2	SE:chr12:75321576-75371079:75371482-75390838:-	0.3382	0.2133	0.5693	0.1761	0.1583	0.0923	0.1715	0.2338	1	0.5185	0.2636	0	0.2083	0.4314	0	0	0.3968	0.4173	0.1667	0.2128	0	0.1934	0.3456	0.9219	0.1131	0.3902	0.0403	0.2667	0.3559	0.3989	0.3707	0.4413	0.1203	0	0.12	0.1676	0.1871	0.5091	0.2464	0.2611	0.3869	0.4323	0.5135	0	0.4083	0	0.2912	0.2527
PPFIA2	AF:chr12:81457866-81597952:81598371:81457866-81676791:81676847:-	1	0.8333	1	0.9729	0.8062	0.9186	1	0.8538	1	1	1	0.7581	1	1	1	0.589	0.5905	0.9	0.9508	1	1	0.9671	1	0.6944	1	0.8071	0.9324	1	0.9183	0.8798	0.9392	1	1	0.8098	1	1	0.9292	0.7483	1	0.9039	1	1	0.7746	1	1	1	1	0.9641
PPFIA2	AL:chr12:81258267:81259660-81263231:81261961:81262040-81263231:-	1	1	1	1	1	1	1	1	1	1	1	1	1	1	1	1	1	1	1	1	1	1	1	1	1	1	1	1	1	1	1	1	1	1	1	1	1	1	1	1	1	1	1	1	1	1	1	1
PPFIA2	AL:chr12:81258267:81259660-81263231:81261967:81262040-81263231:-	1	0.9916	1	0.9934	1	1	0.9803	0.9814	1	0.9774	0.9878	1	1	0.9214	1	0.8537	1	1	1	1	0.9625	1	0.9904	1	1	1	1	1	1	0.9559	1	1	0.9901	0.9847	0.9785	1	0.9881	1	1	1	0.9838	0.9884	1	1	0.9689	1	0.9849	1
PPFIA2	AL:chr12:81259166:81259660-81263231:81261967:81262040-81263231:-	1	0	0	0	0	0	0.1176	0	0	0.9764	0	0	0	0.9267	0	0.76	0	1	0	1	0	0	0	1	0	0	0	0	0	0	1	1	0.7778	0	0	0	0	0	1	1	0	0	1	0	0.9286	0	0.6818	0
NR2C1	AF:chr12:95062738-95067331:95067384:95062738-95073380:95073545:-	1	0	0	0.0808	0	0	0	0	1	1	0.6173	0	0	1	0	0	0	0	0	0	0	0	0	0	0	0	0	0	0.4098	0	0.0833	0	0	0	0	0	0.9355	0	0	0	0	0	0	0	1	0	0.2604	0
RMST	AL:chr12:97530859-97532676:97533766:97530859-97560537:97560696:+	0.1111	0.0682	0.0909	0.0352	0.0362	0.0247	0.028	0.1912	0.1818	0.027	0.0296	0.0862	0.08	0	0.1538	0.6316	1	0.0127	0.0606	0.0645	0.6824	0.0737	0.0362	0.1481	0.0429	0.0988	0.1148	0.2241	0.1212	0.2143	0.2895	0.0472	0.0612	0.1607	0.0328	0.0185	0.0647	0.2593	0.0319	0.12	0.0417	0.2045	0.0741	0.4194	1	0.1569	0.0412	0.1
ANKS1B	AL:chr12:98734684:98735634-98751355:98743974:98745849-98751355:-	0.3066	0.2417	0.153	0.0747	0.2036	0.1281	0.1633	0.1826	0.2608	0.2663	0.1452	0.2213	0.1761	0.2467	0.2017	0.2323	0.2394	0.2287	0.069	0.316	0.2891	0.0906	0.134	0.4318	0.1112	0.2525	0.1608	0.1109	0.2477	0.0138	0.1887	0.2295	0.198	0.1699	0.1551	0.1548	0.138	0.3753	0.1611	0.1612	0.1895	0.1058	0.5235	0.3103	0.3199	0.3666	0.1841	0.1408
ANKS1B	MX:chr12:98801125-98807844:98807915-98832029:98801125-98829174:98829353-98832029:-	0.5702	0.5686	0.7107	0.6923	0.6242	0.7331	0.6055	0.6645	0.5993	0.3651	0.6527	0.5746	0.5967	0.6015	0.6755	0.5122	0.2127	0.4692	0.62	0.5311	0.5086	0.5994	0.6236	0.3954	0.679	0.4714	0.6171	0.6559	0.5992	0.7175	0.4399	0.6076	0.4717	0.4864	0.7163	0.6819	0.6152	0.4535	0.6513	0.5207	0.6543	0.6474	0.213	0.5291	0.5219	0.5033	0.544	0.6877
ANKS1B	SE:chr12:98801125-98807844:98807915-98829174:-	0.2021	0.5116	0.6744	0.6158	0.4453	0.5519	0.5742	0.3604	0.3786	0.248	0.521	0.1627	0.6258	0.4882	0.1964	0.3863	0.0483	0.3086	0.5875	0.1029	0.316	0.6174	0.5014	0.1731	0.6171	0.0961	0.4981	0.4233	0.2818	0.7199	0.3655	0.2132	0.5574	0.2517	0.5638	0.6195	0.4149	0.1835	0.3827	0.3516	0.4921	0.66	0.2132	0.1352	0.3597	0.2236	0.3426	0.6069
ARL1	AF:chr12:101405981-101407278:101407463:101405981-101407642:101407753:-	0	0	0	0.5625	0	0	0	0	0	0	0	0	1	0	0	0.8037	0	0.5429	1	0	0	0	0	0	0	0	0	0	0	0	0	1	0	0	1	1	0	0.4875	0	0	0	0	0.3784	0	1	0	0	0.7897
ARL1	AF:chr12:101405981-101407278:101407463:101405981-101407642:101407756:-	0	0	0	1	0	0	0	0	0	0	0	0	0.6769	0	0	1	0	0.8444	1	0	0	0	0	0	0	0	0	0	0	0	0	1	0	0	1	0.5323	0	1	0	0	0	0	0.6364	0	1	0	0	0.8953
MYBPC1	SE:chr12:101626910-101627769:101627804-101629434:+	0.5754	0.6287	0.7143	0.8064	0.5669	0.7037	0.809	0.2615	0.3158	0.6599	0.0455	0.4118	0.6556	0	0.3506	0.6829	1	0.8492	0.8571	0.6277	0.8274	0.6821	0.821	0.4431	0.6711	0.584	0	0.7838	0.4545	0.7832	0.8318	0.5652	0.9202	0.4302	0.6928	0.7035	0.8214	0.3799	0.7715	0.6453	0.7267	0.4604	0.6514	0.213	0.4	0.5896	0.8197	0.306
MYBPC1	SE:chr12:101680529-101682604:101682662-101684382:+	0.7108	0.5563	0.7323	0.8419	0.6242	0.7308	0.7122	0.2297	0.3896	0.7573	0.1269	0.4118	0.7152	0.3415	0.2547	0.7529	0.5056	0.8821	0.8462	0.6758	0.7749	0.6894	0.8672	0.4302	0.8237	0.5448	0.7663	0.5198	0.5234	0.8784	0.9104	0.6386	0.8756	0.4302	0.6062	0.729	0.8068	0.324	0.8101	0.6367	0.7123	0.5052	0.5084	0.2208	0.3684	0.5342	0.7513	0.4114
TCP11L2	AF:chr12:106302818:106302941-106311041:106303060:106303254-106311041:+	0.04	1	1	1	1	1	1	1	0	1	1	0.4211	1	1	1	0.0625	1	0.2903	1	0.1818	1	0.0625	1	1	0.2941	1	1	1	0	1	0.1392	0.1111	1	0	1	1	0.1	1	1	0.2	0.0714	0.1111	0.3596	1	0.1667	0	1	0
CORO1C	AF:chr12:108701323-108701489:108701924:108701323-108702796:108702998:-	0.1091	0.1228	0.0338	0	0.0479	0	0	1	0	0	0	0	0	0	0	0.1296	0	0.2079	0	0.1579	0	0	0.0612	0	0.0552	0	0	0.0588	0	0	0.0319	0.0311	0	0.0795	0	0.0352	0.0543	0	0	0.3396	0	0.2099	1	0.2041	0.2055	0	0	0.2028
USP30	SE:chr12:109052761-109056682:109056791-109067524:+	0	0	0	0.1892	0	0	0	0.3261	0.1071	0	0	0.8125	0.2516	0	0.35	0.25	0	0.225	0	0	0	0	0.2333	0	0	0.3148	0	0	0	0.1016	0	0	0	0	0.0247	0	0	0.3286	0.0588	0	0	0.4113	1	0.9778	0	0.3696	0.1343	0
RNFT2	AL:chr12:116836282-116849314:116851762:116836282-116852650:116853631:+	0.0705	0.3098	0.2458	0.1883	0.1286	0.2081	0.2564	0.1278	0.1645	0.185	0.2323	0.1057	0.3484	0.1674	0.1351	0.1028	0.1903	0.1756	0.2724	0.1155	0.1317	0.2193	0.316	0.19	0.2597	0.115	0.2818	0.1872	0.1082	0.2726	0.3074	0.129	0.2273	0.1215	0.137	0.1538	0.1182	0.0872	0.1861	0.2612	0.12	0.3141	0.2738	0.1384	0.2906	0.2719	0.1667	0.1992
PXN	AF:chr12:120224377-120226353:120226795:120224377-120249883:120250161:-	0.5	0	0	0	0	1	0	0.1774	0	0	0	0	0	0	0.0621	0.08	1	0.3091	0	0.1803	0	0	0	0	0	0.1087	0.4103	0	0.2364	0	0	0.4423	0	0	0.4286	0.5789	0	0.381	0.3333	0	0	0.7077	1	0	0	0	1	0
CAMKK2	AL:chr12:121237697:121240869-121244573:121243588:121244129-121244573:-	0.4211	0.6216	0.6675	0.4924	0.6557	0.5432	0.4198	0.5793	0.5043	0.4881	0.4301	0.1748	0.5167	0.7863	0.258	0.5657	0.4683	0.5115	0.5372	0.4163	0.3054	0.4866	0.5687	0.6181	0.5143	0.3932	0.5127	0.3333	0.5208	0.3943	0.4273	0.5127	0.5275	0.5029	0.5333	0.5315	0.4316	0.455	0.4956	0.4819	0.4505	0.4359	0.2755	0	0.7605	0.4394	0.5699	0.5427
CAMKK2	AL:chr12:121240525:121240869-121244573:121243588:121244129-121244573:-	0.4054	0.6611	0.6876	0.5965	0.7365	0.5931	0.645	0.6497	0.4537	0.4769	0.5385	0.3487	0.6975	0.7642	0	0.5865	0.4789	0.5072	0.8013	0.4429	0.4251	0.7543	0.7205	0	0.7218	0.4594	0.6099	0.4245	0.4858	0.7484	0.624	0.5083	0.7682	0.4412	0.7104	0.6221	0.4269	0.536	0.6967	0.674	0.7024	0.7092	0.6649	0.5531	0.8749	0.3742	0.6095	0.7543
RSRC2	AF:chr12:122522299-122522799:122523756:122522299-122526848:122526987:-	0.044	0.1793	0.0351	0.1327	0.0574	0.1039	0.2119	0.1765	0.1429	0.082	0	0.0341	0.1349	0	0.0395	0.0909	0.0436	0.2857	0.2095	0	0.1961	0.1	0.1111	0.1062	0.0924	0.1855	0	0.0312	0.0571	0.1658	0.2232	0	0.1349	0.1818	0.031	0.08	0.1176	0	0.25	0	0.0382	0.0415	0.1	0.0392	0.0656	0.18	0	0.0667
ARL6IP4	A5:chr12:122980812-122981129:122980745-122981129:+	0.6546	0.3027	0.6096	0.5723	0.6366	0.51	0.5312	0.4297	0.5934	0.5752	0.4761	0.698	0.4877	0.5024	0.3716	0.4619	0.425	0.5094	0.6778	0.5907	0.3108	0.5081	0.4846	0.453	0.5257	0.5909	0.6549	0.4331	0.5298	0.6039	0.405	0.5348	0.6193	0.364	0.3461	0.5865	0.4636	0.5793	0.6034	0.5827	0.5564	0.4026	0.4251	0.5201	0.5747	0.2886	0.6216	0.4171
CDK2AP1	AF:chr12:123267282-123270887:123271141:123267282-123271564:123272140:-	0.5758	0.591	0.5055	0.5501	0.4238	0.5263	0.5068	0.4393	0.5322	0.583	0.4963	0.3665	0.4923	0.5382	0.4133	0.4682	0.5688	0.5361	0.2265	0.46	0.4581	0.6082	0.5468	0.3679	0.572	0.4754	0.55	0.5683	0.4912	0.5558	0.5079	0.4827	0.5912	0.4859	0.5944	0.4182	0.4752	0.4508	0.6344	0.5451	0.6617	0.2946	0.6035	0.346	0.4584	0.4347	0.5172	0.5354
CCDC92	AL:chr12:123922922:123924288-123942744:123936417:123937830-123942744:-	0.0622	0.0635	0.1042	0.0875	0.1381	0.0764	0.0668	0.1463	0.1737	0.0768	0.104	0.1299	0.1142	0.4459	0.1697	0.2164	0.1003	0.1005	0.0794	0.2625	0.2214	0.0933	0.1024	0.098	0.1238	0.0716	0.1156	0.0374	0.1139	0.1079	0.0598	0.1459	0.1129	0.1433	0.1175	0.1357	0.0956	0.1549	0.1276	0.0817	0.0858	0.1002	0.0869	0.0823	0.2096	0.093	0.0794	0.0993
LINC00943	AF:chr12:126726600:126726932-126745006:126744826:126744919-126745006:+	0	1	1	1	0	1	0	0.2535	0.4688	0	1	0	0.6047	1	1	0	0	1	0.2609	0	0	0.4681	0.9691	0.3	0	0	0.5641	0	1	1	0	0.5882	1	1	1	0.5	1	0	1	1	0	1	0	1	1	0.3937	0.2093	0.1457
RAN	A5:chr12:130872629-130872836:130872126-130872836:+	0.6724	0.5741	0.6154	0.6535	0.6701	0.4983	0.6272	0.5046	0.5983	0.708	0.5247	0.4295	0.3581	0.0667	0.6446	0.4462	0.5502	0.6629	0.4078	0.2901	0.3931	0.1739	0.116	0.4974	0.5744	0.7547	0.47	0.608	0.6712	0.3898	0.3921	0.7653	0.2686	0.3272	0.5497	0.7826	0.6137	0.2614	0.6992	0.6196	0.6278	0.596	0.7873	0.2651	0.2956	0.6148	0.6374	0.4087
PUS1	AF:chr12:131929242:131929285-131929907:131929304:131929404-131929907:+	0	0.7729	0	0.5959	0.84	0	0.8545	0	0	0	0.5735	0	0	0	0	0	0.5833	0.4595	0.8955	0	0.6777	0	0	0	0.61	0	0.6604	0.6438	0	0.5537	0.6842	0	0.4604	0	0	0.7205	0	0	0.6078	0.1833	0	0.8471	0.6512	0	0	0	0	0
PUS1	AF:chr12:131929242:131929285-131929907:131929589:131929796-131929907:+	0	0.8371	0	0.3249	0.2857	0	0.2597	0	0	0	0.75	0	0	0	0	0	0.7549	0.2931	0.3191	0	1	0	0	0	0.8905	0	0.4023	1	0	0.3743	0.8558	0	0.2832	0	0	0.3766	0	0	0.4921	0.2245	0	0.7956	1	0	0	0	0	0
CHFR	SE:chr12:132877654-132899000:132899213-132908776:-	0	0	0	0	0	0	0	1	0	0	0	0	0.6667	0	0	0	0	0	0.2692	0.7778	1	0.4	0	0	0	0	0.9167	0	0	0.1639	1	0	0.3793	0	0	0.8182	0.4444	0	0	0.8	0	1	0	0	0	0	0	0
ZNF140	AL:chr12:133083561-133084115:133084206:133083561-133105510:133105626:+	0.2593	0.6786	0	0.92	0.8477	0	0	0	0.2381	0	1	0.8507	0	0	0.4932	0.5479	0.4	0	0	0.0263	0	0	0	0	0.5789	1	0.6486	1	0	0	0	0	0.7429	0	0	0.5339	1	0.125	0.7208	0	0	0	0.5	0	0.6207	0	0	0
ZNF140	AL:chr12:133083561-133084115:133084206:133083561-133105510:133105641:+	1	0.7308	0	0.7931	1	0	0	0	0.7143	0	1	0.6706	0	0	1	1	0.3077	0	0	1	0	0	0	0	1	1	1	0.4127	0	0	0	0	1	0	0	1	0.8	1	0.8357	0	0	0	1	0	1	0	0	0
SPG20	AF:chr13:36335832-36346582:36346777:36335832-36370089:36370180:-	0	0.0824	0.25	0	0.306	0	0	0	0	0.2884	0	0	0.2609	0	0	0	0	0.1988	0.3426	0	0	0	0	0.1379	0	0.1947	0	0	0	0.3456	0.1748	0	0.145	0	0.4714	0.4586	0	0.4688	0	0.3188	0.1878	0.746	0.0684	0	0	0	0	0
POSTN	SE:chr13:37564560-37569300:37569383-37569744:-	0.0862	0.1053	0	1	0.1404	0.1185	0.3472	0.0847	0	0.1111	0.25	0.3684	0	0.7917	0.1966	0.0539	0.3571	0.1205	0.6667	0	0.1757	0.3529	0.0357	0	0	0.1111	0.2979	0.1786	0	0	0.1091	0.3867	0.25	0	0.3611	0.2727	0.3438	0.2222	0.0719	0.4896	0.2517	0	0.1746	1	0	0.4412	0.1268	0.1224
POSTN	SE:chr13:37571458-37574572:37574652-37577753:-	0	0.5806	0	0	0	0	0	0	0	1	0	0.4615	0	0.2083	0.5909	0	0	0.1212	0	1	0	0.5312	0.9091	0.5	0	0.7368	1	0.75	0	0	0	0.3636	0.5405	0	0	0	0.4211	0	0.6392	0	0	0	0	0	0	1	0	0
TRIM13	AF:chr13:49996503:49996850-49997667:49997019:49997131-49997667:+	0.5333	0.1897	0.3542	0.7609	0.5357	1	0	0	0	0.3784	0	0.5833	0.0783	0	0.5	0.7586	0.6211	0	0.6022	0.1875	0.2821	0.4583	0.4605	0	0	0.375	0.3976	0.6207	0	0	0.4125	0	0.7778	0	0	0.3333	0.1778	0.4118	0.675	0.2936	0.5	0.6562	0	1	0	0	1	0
CKAP2	A3:chr13:52456607-52460896:52456607-52460899:+	0.8276	0.694	0.756	0.7059	0.9125	0.9562	0.5167	0.8921	0.7488	0.9016	0.764	0.8798	0.4251	0.787	0.9614	0.8058	0.7616	0.7724	0.6667	0.8846	0.7833	0.651	0.7235	0.9766	0.2288	0.7888	0.7007	0.8049	0.9283	0.8449	0.5707	0.8201	0.6502	0.7238	0.7981	0.5303	0.7079	0.6777	0.826	0.7606	0.6691	0.5614	0.6701	0.9559	0.7767	0.9295	0.9081	0.6117
KLHL1	SE:chr13:69961444-69975620:69975802-70107203:-	0	1	0	1	1	0.6129	0.9818	0	1	1	0	1	0.7925	0.5116	0	0.6562	0.5667	1	0	0	0.4828	0.4872	1	1	1	1	1	1	1	1	1	0.6923	0	0	1	0	1	0.625	0.434	0.5455	0	0	0.8056	0.3243	1	0	1	1
LMO7	A5:chr13:75760831-75760932:75760665-75760932:+	0.2606	0.1671	0	0.2755	0.3059	0.0613	0.0631	0	0	0.0147	0	1	0.1429	0.375	0	0	0	0.0437	0	0.5606	0.2609	0.107	0.1447	0.2273	0	0.0972	0	0.3636	0.191	0	0.2263	0	0.6984	0.0566	0.1774	0.1591	0	0.5357	0.0862	0.2182	0.139	0	0.2929	1	0	1	0.3433	0.0293
SLAIN1	SE:chr13:77741440-77743016:77743165-77744283:+	0	0.0357	0.5577	0.1143	0.146	0	0.066	0.1387	0	0.0727	0.1838	0	0.0574	0	0	0.0954	0	0	0	0	0.2743	0	0	0.1728	0	0.2684	0	0	0.1071	0	0.0605	0.2614	0	0.2041	0	0.227	0.0985	0.0663	0.1517	0.1059	0.1688	0	0.0293	0	0.3443	0.2687	0.0853	0
NDFIP2	SE:chr13:79539775-79543618:79543682-79548328:+	0	0	0.3333	0	0	0	0	0	0	0	0.2857	0	1	0	0	0	0	0	0	1	0	0	0	0.25	0	0	1	1	0	0	0	0	0	0	1	0	0	0	0.3239	0	0	0	0	0	0	0	0	0
MBNL2	AF:chr13:97221434:97221559-97275632:97222296:97222531-97275632:+	0.8998	0.7563	0.8329	0.7506	0.8317	0.8086	0.664	0.8935	0.8287	0.7762	0.6028	0.8136	0.6123	0.3484	0.9338	0.8413	0.77	0.6789	0.5842	0.7789	0.7983	0.5318	0.679	0.8002	0.7414	0.7222	0.7966	0.8006	0.7626	0.5592	0.6716	0.7632	0.5474	0.6442	0.7546	0.6789	0.6802	0.5378	0.6223	0.4129	0.7612	0.3378	0.4084	0.7263	0.7016	0.8306	0.7154	0.6674
BIVM	A3:chr13:102838739-102839551:102838739-102839572:+	0.8308	0.533	0.5617	0.6271	0.5791	0.6088	0.5394	0.7103	0.6786	0.7395	0.5836	0.804	0.495	0.6556	0.8466	0.8491	0.5347	0.716	0.6067	0.7674	0.6434	0.5312	0.5346	0.7738	0.5747	0.7461	0.5358	0.7011	0.8095	0.4636	0.5513	0.5821	0.4374	0.6424	0.5502	0.6346	0.5992	0.7461	0.6645	0.6564	0.3875	0.4162	0.553	0.7335	0.6647	0.7972	0.5507	0.4601
ARHGEF7	AF:chr13:111114559:111115057-111153905:111153689:111153721-111153905:+	0.9438	0.9342	0.8594	0.8585	0.8151	0.98	0.7938	0.6333	1	0.8211	0.9167	0.8229	1	0.902	0.8382	0.6384	0.8294	0.6081	1	0	0.8333	0.9583	0.8704	0.5161	0.8021	0.9254	0.9109	0.8909	1	0.9821	0.7099	0.7865	0.7524	0.9444	0.8929	0.8972	0.9455	1	0.9407	0.928	0.6207	0.7033	0.4345	1	0.7407	0.9304	0.9521	0.9159
ARHGEF7	AF:chr13:111114619:111115691-111153905:111153647:111153721-111153905:+	0.1176	0.2414	0.2727	0.4156	0.2564	0.25	0.1757	1	0.4211	0.4	0.3333	0.5862	0.3361	0.5909	1	0.2	0.1339	0.3125	0.6937	0.1935	0.0328	0.8933	0.1887	0.25	0.5918	0.1333	0.3846	1	0.1228	0.3407	0.3913	0.2857	0.6587	0.2609	0.2933	0.1339	0.28	0.2059	0.3333	0.2206	0.2621	0.6087	0.1964	0.2632	0.359	0	0.2963	0.1284
ARHGEF7	AF:chr13:111114619:111115691-111153905:111153689:111153721-111153905:+	0.1667	0.5833	0.5714	0.6809	0.5769	0.8	0.3939	0.2143	1	0.32	0.5938	0.5	1	0.8387	0.2143	0.0899	0.3208	0.2564	1	0.5	0.08	0.9306	0.4167	0.25	0.6042	0.5455	0.625	0.5	1	0.8611	0.4337	0.3871	0.6148	0.6	0.6471	0.5769	0.7	1	0.8182	0.625	0.45	0.6747	0.1183	1	0.6667	0	0.6957	0.6087
MCF2L	AF:chr13:112968500:112968714-113014763:112979312:112979758-113014763:+	0.3365	0.5264	0.4818	0.3894	0.4189	0.7004	0.5694	0.4159	0.3649	0.5227	0.2694	0.6032	0.5092	0.4305	0.4603	0.3558	0.8729	0.5148	0.4766	0.2843	0.2902	0.3926	0.5	0.454	0.5011	0.3961	0.508	0.6012	0.4638	0.3333	0.4207	0.4256	0.5056	0.1915	0.2897	0.3037	0.3613	0.4223	0.4347	0.7201	0.4387	0.7692	0.5139	0.5028	0.4942	0.2252	0.4839	0.3472
NDRG2	AF:chr14:21023321-21024030:21024295:21023321-21024849:21025033:-	0.1706	0.1643	0.089	0.1089	0.2785	0.2536	0	0	0.1643	0.547	0	0.2777	0.1596	0	0	0.151	0	0.2832	0.466	0.0973	0	0.0154	0.4311	0.4968	0.1753	0	0	0.2202	0.2104	0.031	0.5544	0	0	0.1359	0.279	0.2291	0.4705	0.2293	0.2093	0.2496	0.5134	0.105	0	0.2111	0.2746	0	0.1983	0.0608
NDRG2	AF:chr14:21024096-21024236:21024284:21024096-21025029:21025047:-	0.1432	0.1707	0.2216	1	0.3364	0.1539	0.7056	0.2178	0.178	0.8511	0.3568	0.4857	0.1826	1	0.2756	0.0421	1	0.189	1	0.0391	0.0879	1	0.2768	0.3392	1	0.2683	0.2797	0.4942	0.1769	0.9902	0.6798	0.0934	0.3304	0.128	0.1641	0.2251	0.1419	0.8884	0.1734	0.3066	0.16	0.1862	0.4481	0.1091	0.9909	0.1024	0.6719	0.0588
NDRG2	AF:chr14:21024096-21024563:21024715:21024096-21025029:21025081:-	1	1	1	0	0	0	0.3072	0.1215	0.0413	0.2094	1	1	1	1	1	0.1475	0	1	0.0406	0.3196	1	0	0	1	1	0	0	1	0.2963	0.5085	1	1	0	1	0	1	0	0.2835	1	0.4724	0	1	1	0	1	0	0.1929	0
NDRG2	AF:chr14:21024096-21024826:21025000:21024096-21025471:21025692:-	0.5231	0.6349	0.4673	0.5267	0.2329	0.7778	0.6552	0.6933	0.5469	0.4116	0.6409	0.6838	0.8118	0.4842	0.7327	0.8585	0.5034	0.6429	0.722	0.7875	0	0.5704	0.8386	0.4671	0.731	0.5236	0	0.4557	0.7589	0.8529	0.3176	0.9282	0.4553	0.6026	0.8879	0.8027	0.373	0.4267	0.6472	0.3921	0.6108	0.7296	0.1875	0.6181	0.7525	0.7353	0.6894	0.6828
NDRG2	AF:chr14:21024096-21024826:21025026:21024096-21025029:21025081:-	1	1	1	1	1	0.5562	0.1585	0.2959	0.1359	0.4271	1	1	1	1	1	0.2864	1	1	0.0591	0.75	1	1	1	1	0	1	0.2065	1	0.4558	0.5682	0	1	1	1	0.103	1	0.9106	0.4098	0	0.7674	0	1	1	0.1596	1	1	0.1888	1
NDRG2	AF:chr14:21024096-21024849:21025033:21024096-21025394:21025532:-	0.9482	0.8752	0.4638	1	0.9208	0.6397	1	0.3226	0.9492	1	1	0.6378	1	0.8782	0.7905	0.8948	0	0.6775	1	0.7051	0.8395	1	0.8757	0.8124	1	0.7298	1	0.6639	0.7427	0.8628	0.5357	0.78	0.6755	0.736	1	0.7692	0.7979	0.972	1	0.6811	0.6477	0.8117	0.8292	0.3694	0.872	0.7758	0.9051	1
NDRG2	AF:chr14:21024096-21024849:21025033:21024096-21025471:21025692:-	0.7304	0.7204	0.3584	0.7351	0.4146	0.7558	0.4469	0.4365	0.7984	0.4008	0.7024	0.6289	0.7328	0.7598	0.5443	0.8831	0	0.5157	0.6724	0.8761	0.5631	0.5734	0.7176	0.4861	0.8366	0.7151	0.7335	0.3854	0.8203	0.7837	0.2525	0.9049	0.4172	0.7241	0.7395	0.7958	0.7504	0.7359	0.7661	0.5735	0.3455	0.6416	0.3134	0.3792	0.8	0.804	0.7277	0.8341
NDRG2	AF:chr14:21024096-21024849:21025033:21024096-21025677:21025752:-	0.3258	1	0.625	1	0.5981	0.8593	0.4871	0.3099	0.5881	0.8235	1	1	0.695	0.6151	0.3223	0.7932	0	0.4994	1	0.7137	0.3721	1	0.5211	1	1	1	0.608	1	0.5878	1	0.3814	0.669	1	0.6111	0.4718	0.3853	0.6121	0.3069	0.1819	0.534	0.165	0.4669	1	1	0.6463	0.584	1	0.5993
NDRG2	AF:chr14:21024096-21024849:21025033:21024096-21025677:21025755:-	1	0.404	0.3064	0.4397	0.332	0.4442	0.328	0.2785	1	0.4949	0.6373	0.3529	0.5634	0.3373	0.7034	0.6598	0	0.4261	0.5242	0.8233	0.9749	0.5377	0.7325	0.6525	0.4204	0.4698	1	0.2683	1	0.4897	0.1933	0.2725	0.2855	0.4443	0.4632	1	1	0.77	1	0.4597	1	0.7621	0.1362	0.3601	0.5082	1	0.383	1
NDRG2	AF:chr14:21024096-21024849:21025042:21024096-21025394:21025532:-	0.5246	0.5773	0.2967	1	0.7625	0.6061	1	0.4046	0.7586	1	1	0.5774	1	0.7713	0.7789	0.7423	0	0.3063	1	0.5015	0.8365	0	0.7464	0.7493	1	0.5134	1	0.6396	0.6114	0.6685	0	0.7804	0.3175	0.5044	1	0.5577	0.4581	0.5227	1	0.4979	0.504	0.6617	0.8077	0.437	0.6959	0.5406	0.8608	1
NDRG2	AF:chr14:21024096-21024849:21025042:21024096-21025677:21025755:-	1	0.1166	0.1773	0.177	0.1206	0.4093	0.1545	0.3552	1	0.1903	0.5128	0.2973	0.343	0.1923	0.6889	0.3965	0	0.135	0.2384	0.6622	0.9744	0	0.5337	0.5644	0.1757	0.2571	1	0.2478	1	0.2353	0	0.273	0.082	0.2259	0.6982	1	1	0.0954	1	0.2832	1	0.5925	0.1201	0.4271	0.2576	1	0.2869	1
NDRG2	AF:chr14:21024096-21025029:21025072:21024096-21025394:21025645:-	0.2662	0.388	0.4211	0.2294	0	0.1688	0.0836	0.403	0.0819	0.4874	0.4768	0.2405	0.4019	0	0	0.1926	0.2917	0.4141	0.1474	0.4855	0.4755	0	0.6135	0.317	0	0.422	0.3686	0.464	0.3742	0.102	0	0	0.4704	0.372	0.4789	0.3503	0.5389	0.0562	0.4241	0.463	0.662	0.2857	0.4534	0.522	0.4324	0.378	0	0.284
NDRG2	AF:chr14:21024096-21025029:21025081:21024096-21025394:21025532:-	0	0	0	0	0	0.2252	1	0.4487	0.9413	1	0	0	0	0	0	0.8314	0	0	1	0.2779	0	0	0	0	0	0	1	0	0.5278	0.5898	0	0	0	0	1	0	0.1558	0.9298	0	0.2161	0	0	0	0.787	0	0	0.7098	0
NDRG2	AF:chr14:21024096-21025029:21025081:21024096-21025471:21025692:-	0	0	0	0	0	0.3363	0.4596	0.5697	0.7729	0.4539	0	0	0	0	0	0.8141	0	0	0.8808	0.5323	0	0	0	0	0	0	0.8084	0	0.6387	0.4531	0	0	0	0	0.8796	0	0.1232	0.5148	0	0.1479	0	0	0	0.7939	0	0	0.4066	0
NDRG2	AF:chr14:21024096-21025029:21025081:21024096-21025677:21025752:-	0	0	0	0	0	0.5	0.5	0.4342	0.5511	0.8529	0	0	0	0	0	0.6898	0	0	1	0.2863	0	0	0	0	0	0	0.7039	0	0.3557	1	0	0	0	0	0.6969	0	0.0687	0.1443	0	0.1288	0	0	0	1	0	0	1	0
NDRG2	AF:chr14:21024096-21025029:21025081:21024096-21025677:21025755:-	0	0	0	0	0	0.1157	0.3395	0.3975	1	0.549	0	0	0	0	0	0.5293	0	0	0.7987	0.4286	0	0	0	0	0	0	1	0	1	0.1799	0	0	0	0	0.6895	0	1	0.5605	0	0.099	0	0	0	0.7801	0	0	0.1373	0
ZNF219	AF:chr14:21093674-21098811:21098922:21093674-21103103:21103579:-	0.6438	0.7308	1	0.4713	0	1	1	0	0.6364	1	1	0.675	1	0.9489	1	1	1	0.5439	1	1	1	0	0	0.766	0.7368	0.8864	0.8897	1	0.8421	0	0	1	0	0.4412	0.6282	0.2903	1	0.8359	1	0.5843	0.6923	0	0.7426	0	0	1	0.7464	0.8931
SLC7A7	AF:chr14:22815451-22815831:22815898:22815451-22819638:22819811:-	0	0	0	0	0	0	0.5294	0	0	0	0	1	0	0	0	1	0	0	0	0	0.44	0	0	0	0	0	1	0	1	1	0	0	0	0	0	0.8407	0	0	0	0	0	0	0	0	0	1	0	0
RP11-298I3.4	AL:chr14:22989956-22993810:22994151:22989956-22998956:22999078:+	0	0	0	0	0	0	0	0	0	1	0	0	0	0	0	0	0	0	0	0	0	0	0	0	0	0	0	0	0	0	1	0	0	1	1	0	0	1	0	1	0	0	0	0	0	1	0	0
SLC7A8	AF:chr14:23143204-23154259:23154401:23143204-23155166:23155309:-	0	0.2432	0.2222	0.1628	0	0	0.1491	0	0.2321	0	0	0	0.3469	0	0	0.2368	0	0	0	0	0	0	0.4595	0	0	0.0989	1	0	0	0	0	0.1667	0	0	0	0.4217	0	1	0	0	0	0	0	0	0.2222	0.1313	0	0
PSME2	A3:chr14:24146240-24146534:24145772-24146534:-	0.4662	0.4393	0.693	1	0.5104	0.4707	0.4597	0.4298	0.5102	0.5116	0.7514	0.2913	0.5303	0.2074	0.4302	0.3023	0.9249	0.3769	0.514	0.2664	0.2121	0.5595	0.4135	0.3274	0.34	0.4558	0.3548	0.4658	0.2858	0.7197	0.6786	0.8479	0.9536	0.6377	0.5443	0.5172	0.4023	0.3105	0.7769	0.6573	1	0.7157	0.4008	0.2899	0.2823	0.4507	0.4099	0.5877
CHMP4A	AF:chr14:24211829-24212551:24212704:24211829-24213409:24213830:-	0.6526	0.5263	1	0.7156	1	1	1	0.6173	0	0	1	1	1	0	1	1	1	0.6484	1	1	1	0.7041	1	1	1	1	1	0	0	1	1	0.8451	1	0	1	0	0	1	0.7812	1	1	0	1	0	0	1	0	1
CHMP4A	AF:chr14:24211829-24212551:24212704:24211829-24213409:24213869:-	0.1813	0.2899	0.4813	0.3059	0.1543	0.2744	0.1545	0.2463	0	0	0.2508	0.2015	0.4215	0	0.0942	0.1563	0.8454	0.3374	0.1194	0.1442	0.4688	0.4759	0.1979	0.0833	0.0866	0.2652	0.4809	0	0	0.2536	0.2464	0.2778	0.5722	0	0.1627	0	0	0.0866	0.228	0.0866	0.1241	0	0.128	0	0	0.1033	0	0.1658
CHMP4A	AF:chr14:24211829-24212766:24213095:24211829-24213409:24213432:-	0	0	0	0	0	0	0	0	0	0	0	0	0.1579	0	0	0.2016	0	0	1	0	0	0	0	0.2459	0	0.3176	0	0	0	0	0	0	0	0	0.3333	0.4717	0	0	0	0	1	0.3086	0	0	0	0	0.1277	0
DHRS1	RI:chr14:24292184:24292330-24292652:24292784:-	0.5261	0.5539	0.366	0.3694	0.4545	0.347	0.4751	0.3477	0.3381	0.5386	0.5481	0.2244	0.2938	0.2128	0.5222	0.3996	0.5796	0.3872	0.2898	0.2678	0.3584	0.476	0.375	0.443	0.5395	0.3545	0.5895	0.5742	0.3809	0.3325	0.4588	0.4645	0.3411	0.2582	0.1985	0.4629	0.4234	0.4584	0.536	0.4361	0.5012	0.6254	0.4675	0.2739	0.3763	0.3101	0.4094	0.3859
NFATC4	A5:chr14:24369376-24369499:24369343-24369499:+	0.5227	0	0.2427	0.6838	0	0	0.6154	0	0	0	0	0	0	1	0.1667	0	0.3571	0.194	0.493	0.2326	0	0.4419	0	0	0.7217	0	0	0	0	0.8108	0	0.5725	0.4412	0	0	0	0	0	0.1379	0	0	0.1636	0	0	0.582	1	0.4231	0
SDR39U1	A5:chr14:24440926-24441009:24440926-24442098:-	0.8537	0.4791	0.4953	0.3289	0.4293	0.6163	0.3186	0.4183	0.2264	0.2066	0.4048	0.3071	0.4667	0.7131	0.9231	0.4375	0.6239	0.4082	0.3505	0.3404	0.3565	0.1467	0.3364	0.5429	0.5929	0.8172	0.4813	0.8209	0.119	0.4204	0.348	0.5522	0.645	0.3736	0.6071	0.3673	0.2181	0.1689	0.4899	0.6959	0.76	0.7661	0.2355	0.7412	0.3237	0.2444	0.7879	0.3258
RALGAPA1	AL:chr14:35538352:35539690-35549110:35548512:35548538-35549110:-	0	0.0885	0	0.1407	0.2903	0.0435	0	0	0.2727	0.0976	0.1402	0.0698	0.0451	0	0.1429	0.3099	0	0.121	0.1573	0.0714	0.1538	0.1804	0.1042	0.3871	0.1805	0	0.2105	0.3415	0.1081	0	0	0.2963	0.086	0.3077	0.0993	0	0.1111	0.1724	0.105	0.0833	0	0.0395	0.0175	0.4286	0	0.122	0	0.1458
RALGAPA1	AL:chr14:35689534:35690003-35721688:35706634:35707583-35721688:-	0	0	0	0	0	0	0	0	0	0	0.8846	0	0.6667	0.6667	0	0	0.4762	0.9245	0	0	0	0	0	0	0	0	0	0	0	0	0.625	0	0	0	0.7895	0	0	0	0	0	0.925	0.1667	0.9054	0	0	0.8929	0	0
PSMA3-AS1	AL:chr14:58274014:58274135-58291635:58285732:58285756-58291635:-	0.773	0.96	0.8725	0.8559	0.6978	0.7773	0.9443	0.8477	1	0.5864	0	0.7708	0.6774	0.8966	0.8068	0.3554	0.9105	0.8017	0.7931	0.8168	0.8544	1	0.6769	0.717	0.7469	0.8687	0.9073	0.8868	0.9137	0.8211	0.592	0.8889	0.8865	0.8793	0.8077	0.9678	0.8661	0.9134	1	0.6094	0.4551	0.7073	0.3654	0	0	0.8707	0.9132	0.8171
PPM1A	AF:chr14:60245752:60246046-60282684:60249268:60249677-60282684:+	0	0.0785	0.0981	0.1785	0.352	0	0.2458	0	0	0.0788	0.1718	0	0.298	0.2341	0	0.4859	0	0.1297	0.2197	0	0	0.2836	0.2007	0.4749	0.3124	0.2193	0.0928	0	0.1004	0.2678	0.3062	0	0.3627	0	0.0353	0.445	0	0.2795	0.1269	0.1703	0.1413	0.2171	0.2956	0.0775	0.1759	0.0058	0.0997	0.1852
SLC38A6	AF:chr14:60981162:60981382-60982508:60981437:60981687-60982508:+	0	0	0	0	0.1846	0.0833	0	0	0	0	0	0	0	0	0.8421	0	0	0	0	0	1	1	0.6486	0	1	0	0	0	1	0	0	0.6772	0	0	0	1	0.3684	0	0	0	0	0	0.3333	0.8902	0	0	0	0.1395
SLC38A6	AF:chr14:60981162:60981382-60982508:60981444:60981691-60982508:+	0	0	0	0	0.1304	0.0476	0	0	0	0	0	0	0	0	0.6038	0	0	0	0	0	0.7818	0.3125	0.25	0	0.0606	0	0	0	0.292	0	0	0.6187	0	0	0	0.1091	0.1111	0	0	0	0	0	0.3492	0.5069	0	0	0	0.0822
SLC38A6	AF:chr14:60981277:60981382-60982508:60981437:60981687-60982508:+	1	0.6116	1	1	0.5138	0.7528	0.4419	0.85	1	0.6786	0	0.84	0.7838	1	0.95	0.7121	0.9623	1	0.5652	0.8125	1	1	0.7969	1	1	1	1	0.8308	1	0	0.8667	0.705	0.5146	1	1	1	0.8095	1	0.4924	0.6984	0.5962	0.7593	0.5926	0.64	1	0.5875	0.473	0.3729
SLC38A6	AF:chr14:60981277:60981382-60982508:60982196:60982243-60982508:+	1	1	1	0.551	1	1	1	1	1	1	0	1	0.87	0.5455	1	1	1	1	1	1	1	1	1	1	0.961	1	1	1	1	0	1	1	1	1	1	1	1	1	0.9286	1	1	1	1	1	1	1	1	1
SLC38A6	SE:chr14:60984803-60987052:60987157-61015904:+	0.4541	0.4502	0.4014	0.4338	0.4303	0.4761	0.3564	0.405	0.4555	0.4422	0.3423	0.3361	0.4397	0.4158	0.5439	0.4676	0.4467	0.4151	0.5909	0.3128	0.5738	0.482	0.3628	0.4205	0.438	0.4477	0.4962	0.4559	0.2932	0.509	0.5975	0.4538	0.3995	0.2795	0.5184	0.3795	0.4604	0.4048	0.4385	0.4927	0.5075	0.4515	0.4248	0.3764	0.3004	0.4411	0.4968	0.6072
TMEM229B	AF:chr14:67487172-67488508:67488732:67487172-67515086:67515429:-	0	0	0	0.12	0	0	0	1	0	0	1	0	0	0	0	0	0	0.4091	0	0	1	0	0	0	0	0	0	0	0	0	1	1	0	0	1	0	1	0	0	0	0	1	0	1	0	0	0.4286	0
PIGH	AL:chr14:67581955:67582274-67592635:67589755:67590172-67592635:-	0.252	0.1957	0	0.1882	0.1404	1	0.4393	0.4483	0	1	0.2524	0.2167	1	1	0.1067	0.0766	0	0.2482	0.1727	0.3289	0.3678	1	1	0.2222	0	0.25	0.1233	0	1	0	0.4451	0.2075	1	1	0.4658	0.2289	0.1957	0	0.4938	0.1119	1	0.122	0.5683	1	0	1	0.096	0.1606
ZFP36L1	A5:chr14:68790492-68796043:68790492-68796075:-	0	1	0	1	1	0	1	0	0	0	1	0	0.9158	0.931	0	0	0	0.9402	1	1	0	0	1	0	0	1	1	0	0	0.8571	1	1	0	0.9267	0	0.9802	0.9292	0.974	1	0.6333	0	1	0	1	0	1	0	0.1351
ACTN1	SE:chr14:68877240-68878458:68878523-68879962:-	1	0.9484	0.9247	0.9521	0.9352	0.9458	1	1	1	0.7765	1	0.5987	1	1	1	0.7749	1	0.9052	1	1	0.8293	0.9566	0.9447	1	0.9535	1	1	0.8859	0.7085	1	1	1	1	1	1	0.9313	0.7201	1	0.9569	1	0.8978	0.9671	0.8054	0.4597	0.8034	1	1	1
DCAF5	A5:chr14:69122360-69152414:69122360-69152489:-	0	0	1	0	0.4566	0	0	0	0	0	0.186	0.9444	0	0	0.4091	1	1	0	0	0	1	0	0	0	0	0.2821	0	0	0	1	0.4833	1	0	0	0	0.52	0.3529	1	0	0.5978	0	0	0	0	1	0.972	0	1
DCAF5	AF:chr14:69122360-69152414:69152599:69122360-69152765:69152983:-	0	0	0.8333	0	0.7407	0	0	0	0	0	0.6667	0.8095	0	0	0.6429	0.5703	0.9112	0	0	0	0.5616	0	0	0	0	0.5789	0	0	0	0.8657	0.956	0.803	0	0	0	0.78	0.6486	0.7	0	0.7534	0	0	0	0	0.9107	0.8274	0	0.9653
DCAF5	AF:chr14:69122360-69152414:69152599:69122360-69152765:69153003:-	0	0	0.5357	0	0.4566	0	0	0	0	0	1	1	0	0	0.2477	0.2401	0.6724	0	0	0	0.8786	0	0	0	0	1	0	0	0	0.2717	0.7131	1	0	0	0	0.1907	0.2202	0.1573	0	0.7857	0	0	0	0	0.6108	0.4174	0	0.4079
DCAF5	AF:chr14:69122360-69152414:69152599:69122360-69152944:69153040:-	0	0	0.8242	0	1	0	0	0	0	0	0.64	0.5231	0	0	1	1	0.859	0	0	0	0.7834	0	0	0	0	0.4151	0	0	0	0.617	0.435	0.4309	0	0	0	0.6667	1	0.6667	0	0.534	0	0	0	0	1	1	0	1
RGS6	AF:chr14:71932439:71932941-71964772:71933232:71933302-71964772:+	1	1	1	1	1	1	1	0	1	1	1	1	1	1	1	1	1	1	1	0	0	1	1	0	1	0	1	0	0	1	1	1	1	0	1	1	1	1	1	1	1	0	0	0	1	0	1	0.8129
ZNF410	AF:chr14:73886734:73886915-73893797:73891850:73892208-73893797:+	0	0	0	0	0.3923	0	0	0	0.0667	0.165	0	0.4839	0.2208	0	0.3204	0	0	0	0	0	0.7576	0	0.2361	0	0.3646	0.0278	0	0	0	0.3824	0	0	0	0	0	0	0	0.5357	0	0	0	0	0	0	0	0	0	1
NPC2	AF:chr14:74486436-74493193:74493291:74486436-74494031:74494177:-	0.718	1	1	1	1	1	0.4557	1	0	1	0	1	1	1	1	0.7109	0	1	1	1	1	1	1	1	1	1	1	1	1	1	1	1	1	1	1	1	1	0.7951	1	1	1	1	1	1	1	1	1	1
NPC2	MX:chr14:74480288-74480702:74480779-74486329:74480288-74484415:74484587-74486329:-	0	0	0	0	0	0	0	0	0	0	0	0.975	0	0	0.8462	1	0	0	0	0	0	0	0	0.9247	1	0	0	0	0	0	0	1	0	0	0	0	0	0	0	0	0	0	0	0	0	0	0.8915	0
NPC2	SE:chr14:74480288-74480711:74480779-74484415:-	0.9795	0.9823	0.8804	0.9091	0.9918	1	1	0.9868	0	1	0	0.9881	0.9813	0.9489	0.9821	1	0	0.9251	0.949	1	1	0.9333	0.9882	0.9588	1	1	1	1	0.9668	1	1	1	1	1	0.981	0.947	1	0.9578	0.9457	0.9932	0.9194	0.9688	0.9625	1	1	0.9515	0.9375	0.9452
RPS6KL1	RI:chr14:74903954:74907124-74907435:74907530:-	0.1357	0.0803	0.1794	0.1536	0.1429	0.0284	0.1834	0.0526	0.2031	0.041	0	0	0.1462	0.6429	0.0679	0.3212	0.1066	0	0.0498	0.0714	0.1519	0.1413	0.1468	0	0.1233	0.0566	0.25	0.0392	0.0968	0	0.1348	0.0448	0	0	0.1382	0.1875	0.0444	0.1678	0.1263	0	0	0.1869	0.0855	0.0328	0.0892	0.1234	0	0
ACYP1	AF:chr14:75063561-75063954:75064007:75063561-75069210:75069483:-	0	0.4571	0.188	0.16	0.0468	0.1307	0.6449	0.156	0	0.1224	0.1939	0.1418	0.2564	0	0.3115	0.0875	0.4464	0.163	0.2	0.0363	0.09	1	0.0896	0.2353	0.2288	0.0829	0.0468	0.2439	0.0777	0.287	0.3802	0.1195	0.2217	0	0	0.1025	0.1265	0.0365	0.0573	0.0861	0.1632	0.4356	0.5531	0.0554	0.314	0.0926	0.159	0.0742
ACYP1	AF:chr14:75063561-75063954:75064015:75063561-75069210:75069483:-	0	0.3736	0.3357	0.2391	0.2274	0.1307	0	0.0316	0.1722	0	0	0	0	0	0	0	0.2912	0.4122	0	0.0645	0	1	0.4352	0.3158	0	0.3517	0.0273	0	0.1949	0.2477	0.3352	0	0.1485	0.1361	0.4591	0	0	0	0.1519	0.3756	0	0	0	0.1025	0	0.2687	0.3138	0.264
GPATCH2L	SE:chr14:76177931-76178208:76178322-76180764:+	0.2857	0	0	0	1	0	0	0	0	0	0	0	0	0	0	0.3	0.4	0	0.7273	0	0	0	0	0	0	0	0	0	1	0.2368	0	0	0	0	0	0	0	0.7917	0	0.2553	1	0	0	0	1	0	0	0
ZC3H14	SE:chr14:88563693-88567858:88568153-88571084:+	0	0	0	0.2328	0.325	0.1441	0.2222	0	0	0	0.197	0	0	0	0	0.2045	0.2418	0	0	0	0	0	0.2418	0.2419	0.3269	0	0.3051	0.3182	0.4667	0.1807	0	0.3583	0.1238	0	0.1739	0	0	0	0.2	0	0.2059	0.6344	0	0.1392	0.2042	0	0.073	0
CALM1	AF:chr14:90397040:90397233-90400065:90398262:90398488-90400065:+	0.3333	0.2623	0.1868	0.0833	0.3796	0.1667	0.2069	0	0	0	0	0.9107	0.1935	0.1413	0	0.9143	0	0	0.1508	0	0	0	0.0978	0.9722	0.0752	0	0	0	0	0	0	0	0	0.2045	0	0	0.1371	0.9191	0	0.1498	0	0.2174	0.9069	0.9711	0.39	0	0	0.2603
TC2N	AF:chr14:91813825-91836371:91836447:91813825-91867262:91867529:-	0	0.5571	0	0	0.3333	0	0.2083	0	0.7647	0.1628	0.2073	0.2	0.1233	0.3125	0	0.5106	0	0.1212	0.47	0.5128	0.0488	0.375	0.2405	0	0	0	0.2308	0.2273	0	0	0	0.1899	0.1795	0	0.4167	0	0	0	0	0	0.368	0.3	1	0.4333	0.3684	0.4	0	0.2
NDUFB1	AF:chr14:92117642-92121196:92121404:92117642-92121642:92121917:-	0.0945	0	0.0803	0.081	0.1174	0.0669	0.1657	0.061	0.1293	0.1474	0.1381	0.1431	0.0874	0.0315	0.1875	0.1033	0.2995	0.1534	0.1129	0.207	0.105	0.0475	0.0436	0.1164	0.0956	0	0.0976	0.0458	0.0553	0.0575	0.1238	0.026	0.1609	0.1582	0.043	0.115	0.1697	0.0799	0.0537	0.1601	0.0937	0.3625	0.1661	0.1048	0	0.1372	0.1267	0.1602
DDX24	RI:chr14:94079025:94079069-94079235:94079747:-	0.7626	0.8344	0.7564	0.827	0.8402	0.8196	0.7915	0.7445	0.9051	0.7851	0.8078	0.832	0.8224	0.9177	0.7544	0.8731	0.7025	0.7187	0.9049	0.8858	0.7529	0.8938	0.9029	0.8804	0.8681	0.8508	0.8012	0.8543	0.8707	0.8768	0.8068	0.8671	0.8238	0.7981	0.8416	0.799	0.7396	0.6538	0.8336	0.8669	0.7587	0.8985	0.9133	0.8466	0.9102	0.9523	0.9749	0.7881
SERPINA1	SE:chr14:94383241-94388560:94388663-94390457:-	0	0.8554	0.6316	0	0	0	0	0	0	0	0	0	0	0	0.6731	0	0	0	0	0.557	0.6796	0	0	0	0	0	0	1	0	0	0	0	0	0	0	0.6895	0	0	1	0	0	0	0	0	0	0	0	0.6033
SERPINA5	AF:chr14:94581394:94581490-94587346:94581615:94581710-94587346:+	0	0.0667	1	0	0	0	0	0	1	0.0541	1	0	1	0	0.0909	0	0	0.0435	1	0.1	0.0132	0	0	1	0.0526	0	0	0.1111	0	0.0714	0.0625	0.0909	1	0	0	0.7941	1	1	0.1071	0	0.0625	0.6429	0.0556	0.2424	0	1	0.0556	0.04
MEG3	AL:chr14:100845533-100845876:100847306:100845533-100860691:100861021:+	0.6864	0.9243	0.9295	0.8364	0.8498	0.8851	0.8202	0.846	0.8735	0.8443	0.8548	0.7036	0.8699	0.5839	0.904	0.8378	0.9462	0.8523	0.8713	0.6786	0.7888	0.8738	0.8744	0.5221	0.8633	0.8712	0.7481	0.9712	0.7869	0.9051	0.8532	0.8859	0.9012	0.8256	0.9162	0.677	0.8339	0.7925	0.7042	0.8401	0.7778	0.8496	0.8387	0.9431	0.8303	0.6933	0.8611	0.8877
MEG3	AL:chr14:100845533-100845876:100849799:100845533-100860691:100860987:+	0.2317	0.9195	0.8757	0.8045	0.6532	0.824	0.9104	0.624	0.6658	0.7599	0.848	0.6274	0.889	0.8016	0.6174	0.6216	0.8609	0.8344	0.9121	0.3191	0.7372	0.8977	0.9218	0.7647	0.8455	0.7069	0.6428	0.9083	0.5544	0.916	0.8044	0.7911	0.9274	0.586	0.8699	0.6485	0.6693	0.6182	0.4797	0.7857	0.7379	0.8587	0.7828	0.8954	0.713	0.5759	0.6424	0.8854
SNHG23	A5:chr14:100944893-100947034:100944872-100947034:+	0	0.1542	0	0	0.5641	0	0	0	0	0.5397	0	0.7292	0.0182	0.5755	0	0	0	0	0.3704	0	0.5983	0.512	0	0.625	0	0	0.541	0	0.5	0.0551	0	0	0.6623	0.5339	0.3922	0.7308	0.4737	0.6129	0	0	0	0	0	0.4565	0	0.6087	0.6538	0
DIO3OS	AF:chr14:101552754-101555224:101555676:101552754-101560252:101560403:-	1	1	0	0	1	1	1	0	0	1	1	1	0	0	0.0769	1	0	0.1905	1	1	1	0	1	0	1	0	0.5	1	0.25	1	0.0455	0	0	1	0	0.7857	1	0	0	0	1	0	0	1	1	0	0.9	0
PPP2R5C	AL:chr14:101917947-101921093:101921382:101917947-101925141:101925307:+	0.6	0	0	0	0	0	0	0.4375	0	0	0	0	0	1	0	0	0	0.2903	0	0	0	0	0	0	0	0	0	0	0	1	0	0	0	0	0	0	0	0.64	1	0	0.4286	0.625	0	1	1	0	0	0
MOK	AL:chr14:102229073:102229657-102233688:102232553:102232671-102233688:-	0.8485	0	0.5538	0.7303	0	0	1	0.3429	0	0.5	0.8155	0.8496	0.4118	0	1	0.3953	0.2321	0	0	1	0.6	0.5763	0.4	0.4118	0.2838	0.6981	0.1899	0	0.4286	0	0	0.8235	0	0	0.4845	1	0.6983	0.7843	0.5083	0	0.5676	0	0	0.3409	0	0	0.8511	0.3676
ZFYVE21	AF:chr14:103715839:103715979-103728908:103727898:103727914-103728908:+	0.1502	0	0.056	0.2704	0.343	0.1218	0.13	0	0.5449	0.1102	0	0.3088	0.3149	0.2766	0.3403	0.4224	0	0.1324	0.135	0	0.0227	0.0959	0	0.3299	0.2462	0.249	0.0939	0	0	0.4362	0.1259	0	0.2675	0	0	0.5162	0.309	0.8893	0.4863	0.4867	0.0938	0.2412	0.288	0.25	0.2162	0.3798	0.18	0
AKT1	AL:chr14:104769392:104769626-104770745:104769972:104770420-104770745:-	0.42	0.2099	0.5479	0	0.11	1	0	0	0.8367	0	0.5182	0	0	0	0	1	0	0	1	0.3291	0.3892	0.4717	0.2208	0.6471	0	0.3457	0	0.5051	0	0	0	0	0	0	0	0.3938	1	0.8025	0	0.1818	0	1	0	0.8	0	0	0	0
AKT1	AL:chr14:104769392:104769626-104770745:104770193:104770420-104770745:-	0.25	0.1889	0.4	0	0.125	0.6393	0	0	0.6406	0	0.4524	0	0	0	0	0.2468	0	0	0.434	0.6047	0.3607	0.3472	0.34	0.7021	0	0.2617	0	0.5618	0	0	0	0	0	0	0	0.578	0.3818	0.6436	0	0.2609	0	0.3596	0	1	0	0	0	0
BRF1	SE:chr14:105272894-105286296:105286376-105300446:-	1	1	1	0.7982	0.8963	0.8338	0.8241	0.9184	0.885	0.8789	0.8125	0.7818	0.8433	1	0.4428	0.9571	0.956	0.9103	0.9267	0.9023	1	0.8699	1	1	0.914	1	1	1	1	1	1	0.8958	0.9858	1	1	1	0.941	0.8481	0.9561	0.9617	0.8772	0.9209	1	1	1	0.9044	1	1
AL928654.7	A5:chr14:105491126-105491622:105491118-105491622:+	0	0	0.2031	0	0.4308	0	0	0.6923	0.7647	0	0	0.4146	0	0.0397	0	0.2766	0.2941	0.0893	0	0	0	0	0.1979	0	0	0.2065	0	0	0	0.0591	0	0	0	0	0	0.4375	0.1111	0	0	0	1	0.4737	1	0	0	0.1489	0	0
C14ORF80	AF:chr14:105491065:105491154-105491622:105491249:105491522-105491622:+	0.3878	0.1159	1	0	0	0	1	1	0	0	1	1	0	1	0	1	0	0	0.5745	0	0	0	1	0.6957	1	1	0	0	1	1	0	0	0	1	1	1	0.625	0	0	0.75	1	0	0	1	1	0	0	0
C14ORF80	AF:chr14:105491234:105491360-105491622:105491367:105491522-105491622:+	0	0	0	0.5769	0	0	0	0.3793	0.1138	1	0	0	0	0	0	0	0	0	0	0	0	0	0	0	0	0	0	0	0	0	0	0	0	0	0	0	0	0	0	0.1807	0	1	1	0	0	0	0	0
RP11-566K19.6	AF:chr15:22757959:22757994-22758819:22758493:22758525-22758819:+	0	1	1	1	0	1	1	1	0	1	0	0	1	1	1	1	1	1	1	0	1	1	1	1	1	1	1	1	1	1	1	1	1	1	1	1	1	1	1	1	1	1	1	1	1	1	1	1
NIPA1	AF:chr15:22773063:22774313-22810749:22785899:22786248-22810749:+	0.5	0.9394	1	0.95	0.8667	0.9655	1	0.6471	0.84	0.5909	1	0.4706	0.7935	0.7917	1	0.2941	1	0.68	0.9167	0.6667	0.4333	1	0.9459	0.7059	0.9118	0.7073	0.9315	0.8261	0.3548	0.7857	0.9375	0.9451	0.8108	0.75	1	0.9535	0.7381	0.6111	0.8533	0.8571	0.7045	0.9602	0.4607	0.25	0.8718	0.2955	1	0.9645
CHRM5	AF:chr15:33968720:33969150-34062643:34018227:34018465-34062643:+	0.9787	0	0	0	1	0.8333	0.68	0.8	0	0	0	1	0	1	1	0	0	0.75	0	0.9	0	0	0	1	0.2174	0	0.6604	0	0	0.875	1	1	0.4783	1	0.8636	0.7647	0	0.5	0.9091	0	0.4143	0.8519	0.7391	0	0	0	0.6618	0
GOLGA8B	AF:chr15:34553956-34582750:34582860:34553956-34583516:34583651:-	0.1223	0.0714	0.0961	0.1931	0.2535	0.0669	0.1778	0.2791	0.1279	0.1245	0.1928	0.1073	0.1354	0.1172	0.0721	0.0925	0.2155	0.203	0.1438	0.0403	0.0432	0.1099	0.0548	0.0909	0.1676	0.2336	0.0733	0.11	0.1722	0.2233	0.1306	0.0488	0.0604	0.3246	0.1149	0.1024	0.0844	0.1184	0.0853	0.1752	0.1296	0.215	0.1855	0	0.1982	0.2488	0.058	0.2449
C15ORF41	AF:chr15:36579844:36579961-36644278:36640605:36640659-36644278:+	0.3676	0	0	0	0	0	1	0	0	0	0	0	0	0	0	0	0	0	0	1	0	0	0	0	0	0	1	0	0	0	0	0	0	0	0	1	0	0	1	0	0	0	0	0	0	0	0	0
PAK6	RI:chr15:40275927:40276105-40277116:40277487:+	0.9133	0.7462	0.8559	0.8056	0.9205	0.7964	0.8389	0.941	0.8619	0.8373	0.8761	0.843	0.7998	0.7676	0.9471	0.858	0.6013	0.9007	0.7135	0.713	0.7554	0.6999	0.7152	0.886	0.8188	0.8528	0.7535	0.8206	0.8864	0.5712	0	0.9387	0.7236	0.8411	0.7692	0.817	0.8668	0.8978	0.7221	0.7843	0.6997	0.6298	0.7727	0.8933	0.6804	0.9319	0.828	0.7573
PLCB2	AL:chr15:40284256:40284531-40289272:40288139:40288918-40289272:-	1	0.7042	0.7338	1	1	1	0.7182	0.872	1	0.4516	0.614	1	1	0.6716	0	0.7407	0.4889	0.8082	0.7868	0.1406	1	0.8211	0.5263	0.24	0.7795	1	0.2857	1	0.9205	1	1	0.8636	0.626	1	0.6615	0.5531	0.6667	1	0.5657	0.5682	0.9057	1	0	0.7456	0.3451	0.8673	0.7059	0.3072
MAPKBP1	SE:chr15:41813101-41813330:41813347-41813621:+	0.6476	0.6989	0.8183	0.8627	0.635	0.8036	0.7637	0.7631	0.6836	0.6333	0.7822	0.5934	0.6546	0.654	0.859	0.5764	0.8109	0.6745	0.8004	0.5313	0.3322	0.8293	0.8206	0.4708	0.7917	0.563	0.7369	0.7831	0.722	0.7796	0.6427	0.8673	0.9323	0.6892	0.8903	0.7189	0.7034	0.485	0.8101	0.6323	0.7623	0.8691	0.1999	0.1727	0.6749	0.4257	0.7305	0.7903
CAPN3	SE:chr15:42389096-42389953:42390096-42392639:+	0.2755	0.559	0.726	0.8286	0.5683	0.5864	0.6852	0	0	0.8835	0.5935	0	0.6091	0.1081	0.1636	0	0.0377	0	0.732	0.2381	0.8391	0.5273	0.5632	0	0	0.8772	0.7241	1	0.8788	0.3951	0.0402	0.6571	0.2589	1	0.625	0	0	0	0.6302	0.4194	0.2821	0.4621	0.6752	0	0	0.0114	0.6786	0.5811
CAPN3	SE:chr15:42411345-42411747:42411979-42412086:+	0.1464	0.8119	0.7986	0	0.6718	0	0.1839	0.7204	0.73	0.7394	0.6981	0.7077	0.7895	0.2837	0.6404	0.6	0	0.5419	0.3377	0.3729	0.1224	0	0.7451	0.661	0.3271	0.7938	0.716	0.7778	0	0.6125	0.562	1	0.599	0.6757	0.6748	0	0.32	1	0.5414	0.6334	0.6921	0.6066	0.6418	0.9358	0.7915	0	0.6537	0
LRRC57	A5:chr15:42548456-42548667:42548456-42548700:-	0	0	0	0.0728	0	0.1895	0	0	1	0	0	0	1	0	0	0	0	0	0	0	1	0	0	0	0	0	0.9655	0.1286	0	0	0	0	0.2595	0	0.0495	0.1368	0	0.7917	0	0	0	0.2018	0	0	0.0482	0	0	0.056
CKMT1B	A3:chr15:43596531-43597376:43596531-43598193:+	0.8326	0.7328	0.6356	0.5466	0.6613	0.6688	0.5188	0.6947	0.7159	0.6122	0.6579	0.6399	0.5743	0.1518	0.9315	0.4734	0.8226	0.5927	0.3619	0.7604	0.3346	0.5807	0.592	0.5275	0.5729	0.7377	0.589	0.6097	0.4512	0.4864	0.5737	0.7642	0.5233	0.6021	0.6053	0.6409	0.636	0.482	0.8062	0.6233	0.5202	0.6131	0.6199	0.7437	0.4163	0.6687	0.7073	0.5897
B2M	AF:chr15:44711513:44711613-44715423:44711959:44712020-44715423:+	0.7176	0.8098	0.3	0.7195	0.555	0.4553	0.387	0.3284	0.6121	0.2361	0.2792	0.3353	0.3421	0.6324	0.5672	0.5904	0.0372	0.6773	0.1757	0.5385	0.5702	0.4025	0.4229	0.4121	0.1905	0.4889	0.6332	0.4051	0.3254	0.2518	0.4946	0.7156	0.6188	0.7046	0.3438	0.3238	0.3045	0.6097	0.6948	0.4278	0.638	0.1291	0.4541	0.6422	0.3841	0.4538	0.367	0.2847
SHC4	AF:chr15:48872142-48876548:48877281:48872142-48877568:48877629:-	0	0	0	0	0	1	0	0	1	0	0	0	0	0	0	1	0	0.1837	0	0	0	0	0	0	0	0	0	0	0	0	0	0	0	0	0	0	0	0	0	0	0	0	0	0	0	0	0	0
DTWD1	SE:chr15:49621122-49623671:49623798-49625113:+	0.4848	0.3905	0.3598	0.4031	0.4623	0.5423	0.5891	0.4505	0.4165	0.352	0.4004	0.3302	0.3778	0.2607	0.5669	0.1874	0.4984	0.439	0.2642	0.1576	0.2938	0.4502	0.5632	0.2544	0.4368	0.3525	0.4256	0.3788	0.4895	0.4726	0.3464	0.3885	0.3424	0.3613	0.3409	0.4183	0.3721	0.4528	0.4615	0.3782	0.3629	0.4262	0.3823	0.2888	0.3366	0.4108	0.4988	0.34
MAPK6	AF:chr15:52004208:52004402-52045830:52019922:52020032-52045830:+	0	0	0.6349	1	0.8	1	0	0.4737	0	0	0	1	0.8095	0.6136	0	0.5	0	0	0.7647	1	0	0.2459	0.7442	0	0.6623	0	1	1	0.4762	0.5	0	0.2549	0	0	1	0	0	1	0	0.5263	0	1	1	0	0.5	0.5	1	1
FAM214A	A5:chr15:52584944-52587056:52584944-52587151:-	0.3296	0.5611	0.4454	0.4135	0.3229	0.2265	0.3535	0.433	0.4183	0.4387	0.3419	0.2828	0.3608	0.2367	0.6952	0.5893	0.4499	0.37	0.1526	0.3155	0.3882	0.2271	0.3695	0.3239	0.4407	0.2051	0.303	0.4674	0.2462	0.4207	0.5851	0.3902	0.4316	0.2749	0.3472	0.2344	0.3114	0.5639	0.2861	0.3158	0.3137	0.4461	0.3665	0.3568	0.6453	0.3612	0.3063	0.6364
TCF12	AL:chr15:57282598-57286157:57286251:57282598-57290829:57291124:+	0	0	0	0	0	0	0	0.4762	1	0	0	0.5217	0.3056	1	0	0	0.2812	0	0	0	0	0	1	0	0	1	0	0	0	1	0	1	0	0	0.3696	0	0	0	0	0.4545	0	0.7222	0	0.3966	0	1	0	0
ADAM10	AF:chr15:58717727-58748795:58748966:58717727-58749480:58749770:-	0	1	0	0	1	1	0	0	0	0.6429	0	0	1	1	0	0	0.6721	0	0	1	0	1	1	1	0	0	0	0	0	0.95	0	0	1	0	0	0	0	0	1	0.7308	0	1	1	0	1	0	0.7547	1
ANXA2	AF:chr15:60364523-60374452:60374505:60364523-60382342:60384827:-	0	0	0	0	0	0	0	0	0.9796	0	1	0	1	0	0	0	0	0	0	0	0	0	0	0.9706	0	0.9592	0	0	0	0	0	0	0	0	0	0	0	0	0	0	0	0	0	0.898	0	0	0	0
TPM1	AL:chr15:63062645-63065896:63066092:63062645-63069870:63070632:+	0.165	0.1144	0.1694	0.1682	0.152	0.0945	0.1668	0.1501	0.1144	0.1798	0.1806	0.257	0.1204	0.1128	0.1191	0.2527	0.1427	0.1547	0.0779	0.1319	0.0508	0.0909	0.1911	0.2019	0.1575	0.2101	0.1605	0.0788	0.2	0.1117	0.1558	0.1634	0.0789	0.2302	0.1172	0.0677	0.1402	0.1319	0.1045	0.1095	0.1646	0.0814	0.0555	0.1629	0.1663	0.1977	0.0826	0.0871
TPM1	AL:chr15:63062645-63069870:63070632:63062645-63071090:63071884:+	0.5666	0.7592	0.6133	0.6153	0.4902	0.9504	0.6576	0.6397	0.5851	0.6444	0.6131	0.4519	0.7227	0.5794	0.5819	0.4857	0.9822	0.7505	0.7544	0.4496	0.5596	0.7101	0.6964	0.3783	0.7146	0.589	0.74	0.7603	0.5451	0.8952	0.6183	0.62	0.6791	0.5937	0.7142	0.6232	0.7275	0.5096	0.6231	0.6417	0.5429	0.8385	0.5143	0.3474	0.5016	0.5899	0.5991	0.6914
TPM1	AL:chr15:63062645-63069870:63070632:63062645-63071090:63071889:+	0.8018	0.8669	0.6621	0.8341	0.6674	0.6883	0.7153	0.7521	0.6165	0.6753	0.7873	0.6399	0.8688	0.9645	0.8092	0.9042	0.726	0.6809	0.8332	0.8168	0.6577	0.8131	0.7945	0.6061	0.7594	0.6552	0.7148	0.707	0.6067	0.8145	0.8023	0.7124	0.94	0.7018	0.7756	0.6591	0.6133	0.6401	0.8944	1	0.9057	0.8301	0.956	0.6002	0.7389	0.2941	0.7807	0.8067
RPS27L	AF:chr15:63156521-63156787:63157281:63156521-63157400:63157802:-	0	0.3846	0	0.1316	0	0.5062	0	0	0.0357	0	0	0.2909	0	0.3438	0	0	0	0.6036	0.3385	0.0189	0.3525	0	0.2162	0.0784	0	0	0	0	0	0.1064	0.3478	0	0	0.5541	0.495	0	0	0	0.2841	0	0	0	0.1359	0	0	0.5586	0	0
MEGF11	A3:chr15:66128433-66253605:66128411-66253605:-	0.75	1	0.8333	0.5833	1	1	0.5	0.7988	0.6494	1	0.5621	0.8402	0.3315	0.2105	1	1	0.8462	0.6296	0.1818	0.4941	0.455	0.5276	0.4298	0.5543	0.7717	1	0.6712	0.8514	0.3163	0.5088	1	1	1	0.6558	0.4231	0.4973	0.537	0.6404	0.8455	0.6406	0.6387	0.6486	0.7879	0.6422	0.5	0.6013	0.7869	0.8545
PKM	AF:chr15:72219110-72222450:72222531:72219110-72231599:72231680:-	1	0	0	0.3412	0	0	0.5	0	0	0	0	1	0.5303	0	0	0	0	1	0	0	0	1	0	0	0	0	1	0	0	0	0	0	0	0	0	0.5303	0	0.4872	1	0	0.5238	0	0	0	0	0	0	1
PKM	AF:chr15:72219110-72228577:72228676:72219110-72230896:72231171:-	0	0.1424	0.1693	0.0065	0.0422	0	0.3398	0	0	0	0	0	0.3862	0.2893	0	0	0.2639	0.0001	0.4536	0	0	0.1758	0.0432	0	0.1368	0.0443	0	0	0	0.132	0.0252	0	0.1637	0	0.0443	0.3522	0	0	0.3442	0.2924	0.0506	0.3207	0.0346	0	0.5026	0	0	0.4756
PKM	AF:chr15:72219110-72228577:72228676:72219110-72231692:72231822:-	0	0.1763	0.1275	0.0088	0.0349	0	0.4936	0	0	0	0	0	0.4427	0.1672	0	0	0.4034	0.0001	0.5105	0	0	0.3056	0.0782	0	0.2018	0.0045	0	0	0	0.283	0.0353	0	0.2522	0	0.0358	0.3562	0	0	0.349	0.2444	0.0428	0.4285	0.0196	0	0.241	0	0	0.4994
ADPGK	SE:chr15:72760527-72771783:72771845-72783246:-	0	0	0	0	0	0	0	0	0	0	0.3778	0	0	0	0	0	0	0	0	0	0	0	0	0	0	0	0	0	0	0	0	0	0	0	0	0	0	0.4348	0	0	0	0.375	0	0	0.3684	0	1	0
CD276	A5:chr15:73684899-73699586:73684799-73699586:+	0	0	0	0	0	0	0	0	0	0	0	0	0	0	0	0	0	0	0	0	0	0	0.7674	0	0	1	0	0	0	0	0	0.7333	0.578	0.4634	0	0	0	0	0	0	0.6512	0	0	0.5484	0	0	0	0.4196
SCAMP5	MX:chr15:74995673-75007588:75007728-75011792:74995673-75009891:75009940-75011792:+	0.9405	0.9644	0.9091	0.8738	0.8667	0.9435	0.929	1	1	0.8984	0.8804	0.9143	0.8605	0.7357	1	0.9551	0.9462	0.9197	0.8541	0	1	0.8241	0.8785	1	0.8825	0.925	1	0.869	1	1	0.8683	1	0.8849	0.8533	0.8119	0.8938	0.8316	1	0.8338	0.959	0.8731	0.9251	0.6436	1	0.8287	1	0.8708	1
ISL2	SE:chr15:76337967-76338252:76338514-76340276:+	1	0	1	0	0	0	0	0	0	0	0	0	0	0	1	0	0	1	1	1	1	0	0	0	0	1	0	0	1	0	1	0	0.0909	0	1	0	0	0	0	0.7273	1	0	1	0	0	0	1	0
HMG20A	AF:chr15:77420412:77420737-77458404:77458217:77458284-77458404:+	0	1	0.0621	0.1568	0	0.0521	1	1	0.1724	0.1094	0.0664	0	0.9388	0.2656	1	0.0625	0	0.2949	0.1742	0	1	0.0682	0	0	0.1733	0	0.0745	0	0	0.1478	0	0	0.0462	0	0.0446	0.4483	0.449	0	0.0465	0.0794	0.0481	0.1117	0.3086	0.1609	0.0963	0	0	0.1691
LINGO1	A5:chr15:77796053-77820779:77796053-77820843:-	0	0.2679	0	0	0	0	0	1	0.2158	0	0.0166	0	1	0	0	0	1	1	0	0	0	0.3824	0	0	0	0	0	0.457	0	0	0	0	0.2761	0	0.3187	0	1	0	0.172	1	0	0	0	1	0	0	0	0.1456
LINGO1	AF:chr15:77796053-77820034:77820224:77796053-77820779:77820854:-	1	0.2252	1	1	0	1	1	0	0.4468	1	0.9457	1	0.4205	1	0	1	0	0.52	1	1	1	0.1127	1	0	1	0	1	0.2887	1	1	1	1	0.5287	1	0.2109	1	0.703	0	0.6243	0.6847	1	1	1	0	0	0	1	0.2812
IDH3A	A3:chr15:78155275-78156908:78155275-78157573:+	1	0.5874	0.2829	0.0924	0.1618	1	0.3375	0.9091	0.386	0.75	1	1	1	0	1	0.1066	0.8188	0.1392	0.1682	0.1743	1	0.2346	1	0	0.3438	0.4423	0.1934	0	0	0.3602	0.2816	0.1277	0.2131	1	0.1823	0.2538	0.6667	0.1407	0.118	0.3374	0.1317	0.1885	0.3415	1	1	0	0.1292	0.6698
FAH	AF:chr15:80152490:80152545-80153026:80152780:80152905-80153026:+	0.5172	0	0.675	0	0.7317	0.9024	0	0.6207	0.6291	0	0.6382	0.7285	1	0	0	0	0.754	0	0	0.7701	0	0	0	0	0.9249	0.7643	0	0.7702	0	0.6957	0.7626	0.8712	0	0.8009	0	0.8772	0.8639	0	0.8194	0.58	0.3871	0.9167	0.7273	0.0179	0.6928	0.6474	0.7234	0.8452
FAH	AF:chr15:80152490:80152545-80153026:80152855:80152905-80153026:+	0.3409	0	0.6067	0	1	0.7806	0	0.7397	1	0	1	0.9821	0.8923	0	0	0	1	0	0	0.9853	0	0	0	0	0.9218	0.663	0	1	0	1	0.5436	1	0	0.8204	0	0.5556	0.825	0	0.831	0.58	0.6667	0.9078	1	0.0526	0.8618	1	0.9189	0.8353
ARNT2	RI:chr15:80593600:80593627-80597195:80597928:+	0.0797	0.4895	0.3143	0.4277	0.196	0.3566	0.3603	0.1207	0.1055	0.1872	0.3613	0.0421	0.4175	0.3773	0.0581	0.1693	0	0.1894	0.4544	0.0284	0.0559	0.6001	0.5708	0.0752	0.4454	0.1028	0.3431	0.1473	0.0997	0.6501	0.553	0.1339	0.5495	0.0995	0.2813	0.2879	0.1292	0.1123	0.3364	0.4133	0.3703	0.6381	0.3517	0.077	0.4949	0.0679	0.1248	0.5015
GOLGA2P10	AF:chr15:82477582-82477838:82477926:82477582-82513666:82513904:-	0	0.2067	0	0	0.1304	0	0	0.0208	0	1	0	0	1	0.2133	0.6571	0	0.5768	0	0.434	0	0	0	0	0	0	0.2079	0	0	0	0	0	0	0	0	0	0	0	0	0	0	0	0	0	0.3371	0	0	0.5116	0
TM6SF1	AL:chr15:83127477-83136481:83136672:83127477-83144522:83144854:+	0	0	0	0	0.5227	0	0	0	0	0	0	0	0.3636	1	0	0	0	0	0	0	1	0.626	1	0.5185	1	0	0.5146	0.3333	0	0.8261	0	0.6	0	0	0	0	0	0	0	0	0	0	0	0.3971	0	0	0	0
HAPLN3	SE:chr15:88879269-88879418:88880610-88881357:-	0.7853	0.5979	0.5238	0.4087	0.6612	0.7978	0.3704	0.4558	0.4971	0.595	0.5401	0.4286	0.4806	0.3571	0.5331	0.4902	0.5238	0.4739	0.5741	0.5223	0.4818	0.3657	0.5421	0.4074	0.578	0.4639	0.4752	0.5971	0.5692	0.2979	0.7037	0.7138	0.6562	0.6622	0.4024	0.5828	0.566	0.5209	0.7017	0.7169	0.6087	0.559	0.6667	0.1604	0.6043	0.4589	0.4583	0.4652
BLM	SE:chr15:90754938-90759981:90760279-90760594:+	0	0	1	0	0	0	0	0	0	0	0	1	0	0	0	0	0	0	0	0	0	0	0	0	0	0	0	1	0	0	0	0	0	0	0	0.3182	0.5	0	0.0323	1	0	0	0	0	0	0	0	1
PRC1	MX:chr15:90981981-90984018:90984140-90994407:90981981-90984693:90984825-90994407:-	0.3953	1	1	0.234	0.2459	0.2857	0.1622	1	0.2	0	0	0.6087	0.6167	0.4	0.3529	0.1591	1	0.24	0.2273	0.2174	0.4	0.2656	0.2188	0.3889	0.1746	1	0.3636	0.4565	0.381	0.4324	0.1136	0.5556	0.2549	0.5	0.1091	0.3333	0.3158	1	0.4717	0.2368	0.5366	0.2933	0.6111	0.7857	0	0	0	0.2278
LYSMD4	SE:chr15:99731198-99731358:99731422-99731718:-	1	0.4918	0.6304	0.5093	1	0.4188	1	1	1	1	0.561	0	0.3933	0	0.5417	1	1	0.7288	0.7246	1	0.6515	0.5238	0.687	0	0.4938	1	0.6923	0.7683	1	1	0.4368	1	0.6238	1	1	0.8353	0.697	0	0.4773	0.4894	1	0.5952	1	0	0	0	0.8037	0.8357
TM2D3	AL:chr15:101632977:101633728-101645087:101641851:101642644-101645087:-	0.0645	0.1264	0.2259	0.2013	0.1263	0.1507	0.3117	0.2086	0.25	0.1294	0.3953	0.1974	0.1729	0.313	0.2838	0.2809	0.1331	0.1629	0.2086	0.2887	0.1647	0.186	0.1125	0.3137	0.1096	0.3866	0.1946	0.0515	0.2708	0.0293	0.1019	0.0888	0.1524	0.0672	0.1667	0.3575	0.0991	0.1613	0.0859	0.0745	0.45	0.1432	0.0375	0.1322	0.3028	0.1488	0.1203	0.1571
TARSL2	AL:chr15:101654469:101654730-101656922:101655980:101656020-101656922:-	1	1	1	1	1	1	1	1	1	1	1	1	1	0	1	0	1	1	1	0	1	1	1	1	1	1	1	1	1	1	1	1	1	0	1	1	1	1	1	1	0	1	1	1	1	1	0	1
MPG	AF:chr16:77007:77125-79425:78244:78333-79425:+	0	0	0	0	0	0	0	0	0	0	0	0	0	0	0	0	0	0.7336	0	0	0	0	0.5122	0	0	0	0	0.7292	0	0.8333	0	0	0.3556	0	0	0	0	0	0	0	0	0	0.3644	0	0	0	0	0.1959
MPG	AF:chr16:77019:77125-79425:78063:78333-79425:+	0	0.2589	0	0	0	0.0047	0	0.2208	0.2808	0	0.0867	0.2024	0.0607	0.3432	0.4778	0	0	0.0052	0	0.0799	0.5092	0.1827	0.2475	0	0.1642	0.2999	0	0.0146	0.1089	0	0.1912	0	0	0.3324	0.1485	0	0.0265	0.0768	0	0.1507	0	0	0.1449	0.4216	0	0.5023	0.109	0
NPRL3	AF:chr16:119255-119354:119405:119255-138150:138345:-	0	0	0	0	0	0	0	0	0	0	0	0.678	0	0	0	0	1	0	0	0	0	0.7041	0.5085	0	0	0	0	0	0	0	0	0	0.5581	0	0	1	0	0	0	0	0	0	0	0	0.7386	0	0	0
MRPL28	RI:chr16:368501:369211-369931:370225:-	0.0921	0.4762	0.2056	0.1557	0.3565	0.2473	0.3962	0.207	0.3548	0.728	0.3679	0.5604	0.3855	0.0435	0.2574	0.0495	0.4573	0.2023	0.371	0.4457	0.1065	0.214	0.2321	0.2436	0.38	0.2431	0.424	0.6242	0.4222	0.3049	0.3694	0.4075	0.1857	0.3615	0.4834	0.5	0.3436	0.4167	0.2965	0.337	0.4901	0.5512	0.5098	0.1742	0.0247	0.2174	0.4007	0.3079
NME4	AF:chr16:397237:397313-398990:397742:398179-398990:+	0.0241	0.0737	0.1284	0.0665	0.1058	0.0561	0.1257	0.1517	0.0917	0.047	0.0448	0.0969	0.0198	0.0799	0.095	0.0474	0.0827	0.0243	0.1536	0.0377	0.1087	0.056	0.1498	0.1533	0.1834	0.25	0.0744	0.0679	0.0415	0	0.0868	0	0.0629	0.1269	0.073	0.1785	0.1178	0.1781	0.0439	0.0436	0.0445	0.0611	0.1572	0.1617	0.176	0.1404	0.1048	0.1054
LMF1	AF:chr16:954666-970788:970866:954666-981145:981297:-	0.1837	0	0	0	1	0	0	0	0	1	0	0.9798	0.1111	0	0	0.1189	0	0.7314	0.3953	0.0543	0.2448	0	0	0	0.0737	0	0	0	0	0.4628	0	0	0	0	0.1587	0.3446	0.7081	0	0	0	0	0	0	0.8205	0.6967	0	0	0.3222
LMF1	AF:chr16:954666-970788:970866:954666-981145:981318:-	0.1837	0	0	0	0.443	0	0	0	0	0.0708	0	0.7239	0.1562	0	0	0.156	0	0.547	0.2656	1	0.4245	0	0	0	0.0619	0	0	0	0	0.5608	0	0	0	0	0.0518	0.2947	0.5938	0	0	0	0	0	0	0.4156	0.7589	0	0	0.5273
LMF1	MX:chr16:911079-931642:931793-934244:911079-933991:934145-934244:-	0.5195	0.6437	0.4685	0.6967	0.7857	0.4872	0.7061	0.6735	0.7143	0.7343	0.6275	0.5781	0.3176	0.7007	0.5816	0.6053	0	0.5668	0.6309	0	0.5195	0.4719	0.4748	0.6667	0.7114	0.5392	0.1042	0.8941	1	0.4891	0.738	0.686	0.8471	0.96	0.7689	0.6266	0.8478	0.1395	0	0.5165	0.6836	0.7542	0.2011	0.5921	0.1492	0	0.6316	0.5436
IGFALS	A3:chr16:1792515-1793637:1792401-1793637:-	0.3166	0.7629	0	1	0.7672	0.4787	0.5238	1	0.4848	0.6333	0.2212	0	0.4444	0.5	0.5385	0	0.7419	0.2603	0	0.7179	0	0.3182	0.3056	0	0.9688	0	0.8143	0.34	0.505	1	0.2404	0.5556	0.3462	0	0	0	0.2923	0	0.4301	0.3438	0	0.3396	0.5579	0	0.2812	0.4615	0	1
FAHD1	AL:chr16:1827865-1838016:1838126:1827865-1839262:1840207:+	0.0217	0	0	0.6846	1	0	1	0	0	0	0	0	0	0.5349	0	0.629	0	1	0.6117	0	0.7444	0	0	0	0	0	0	0	0.4118	0	0.5208	0	0	0	1	0	0	0	0.6061	0	0.0556	0.6413	0	0.6471	1	0	0	0
DNASE1L2	A3:chr16:2236560-2236778:2236560-2236801:+	1	0	1	1	1	1	1	0.1574	1	0.9925	0.3642	1	0	0	1	1	0.5276	1	1	0.6466	0	0.6298	1	0	1	0.5838	1	1	1	1	1	0.026	0	0.6503	1	0	1	1	0	0.1156	1	0	0	1	0	0	0	1
RNPS1	AF:chr16:2264331-2264573:2265250:2264331-2268055:2268114:-	0.7983	0.8945	0.7804	0.8085	0.6707	0.8101	0.8315	0.7839	0.6579	0.6431	0.8388	0.5639	0.6929	0.5222	0.8316	0.3383	0.9215	0.759	0.7109	0.3429	0.4505	0.7573	0.732	0.7702	0.7389	1	0.8043	0.8725	0.7368	0.7516	0.7521	0.7265	0.7836	0.5143	0.8024	0.7259	0.7381	0.3536	0.6102	0.7449	0.7838	0.8409	0.7066	0.615	0.4242	0.3539	0.7208	0.8173
RNPS1	AF:chr16:2264760-2266110:2266523:2264760-2268055:2268091:-	0	0.2348	1	1	1	0	1	0.5179	0	1	1	1	0	1	1	1	1	1	1	0	1	1	1	1	1	0	1	1	0	0	1	1	0	0	0	1	0	0.8462	0	1	1	0	1	1	1	0	0	1
RNPS1	AF:chr16:2264760-2267175:2267603:2264760-2267663:2267848:-	0.4214	0.5854	0.5036	0.5527	0.5882	0.6699	0.7304	0.4745	0.4094	0.4018	0.5399	0.1495	0.55	0.4769	0.5126	0.4068	0.6445	0.5744	0.4786	0.2609	0.562	0.5517	0.8401	0.229	0.5784	0.4597	0.7197	0.6021	0.3199	0.6205	0.671	0.3418	0.5983	0.3071	0.7007	0.4859	0.6513	0.3607	0.5761	0.584	0.5192	0.7744	0.5542	0.2472	0.3568	0.413	0.5594	0.6973
RNPS1	AF:chr16:2264760-2267175:2267603:2264760-2268055:2268091:-	1	0.9042	1	1	1	1	1	0.9452	1	1	1	1	1	1	1	1	1	1	1	0.81	1	1	1	1	1	1	1	1	1	1	1	1	1	1	1	1	0.9499	0.8559	1	1	1	0.9799	1	1	1	1	0.9309	1
RNPS1	AF:chr16:2264760-2267209:2267829:2264760-2268055:2268091:-	1	0.774	1	1	1	1	1	0.85	1	1	1	1	1	1	1	1	1	1	1	0.4878	1	1	1	1	1	1	1	1	1	1	1	1	1	1	1	1	0.8503	0.8618	1	1	1	0.9494	1	1	1	1	0.8797	1
RNPS1	AF:chr16:2264760-2267575:2267852:2264760-2268055:2268091:-	1	0.6588	1	1	1	1	1	0.82	1	1	1	1	1	1	1	1	1	1	1	0.8427	1	1	1	1	1	1	1	1	1	1	1	1	1	1	1	1	0.875	0.9006	1	1	1	0.9345	1	1	1	1	0.8411	1
TBC1D24	AF:chr16:2475153:2475170-2496034:2483019:2483086-2496034:+	0.1753	1	0.5714	0.4783	0.4934	0.8222	1	0.2535	0.481	0.4831	0.6176	0.0833	0.7472	1	1	0.4655	1	1	1	1	0.3629	0.8099	1	0	1	0.1542	0.3767	0.2319	0.1962	0.6987	0.6035	1	0.6898	0.3448	0.2252	1	1	1	0.2957	0.3555	1	0.5599	1	1	1	0.2222	1	0.5791
PAM16	AF:chr16:4343291-4350935:4351055:4343291-4351232:4351265:-	0.8178	0.6725	0.6759	0.9364	0.8	0.7071	0.3739	0.6709	0.782	0.8634	0.8224	0.8088	0.7602	1	0.8899	0.8053	0	0.8852	0.8658	0.7457	0.8607	0.5079	0.8141	0.4462	0.8345	0.7871	0	0.7365	0.9085	1	0.6299	0.6842	0.8672	0.7451	0.9282	0.7134	0.8344	0.9167	0.9263	0.9172	0.8722	0.8588	1	1	1	1	0.9091	0.7787
HMOX2	AF:chr16:4474690:4474847-4505484:4476412:4476665-4505484:+	0	0	0.68	0	0.3333	0	0	0	0	0	0	0	0.5099	0	0	0	0	0	0	0	0	0.8778	0.5469	0	0	0	0	0	0	0	0	0	0.5351	0.0556	0	0	0.4538	0.4545	0.4111	0	0	0.3484	0	0	0	0	0.3838	0
HMOX2	AF:chr16:4474690:4474847-4505484:4496146:4496266-4505484:+	0	0	0.5312	0	1	0	0	0	0	0	0	0	1	0	0	0	0	0	0	0	0	0.5097	0.2823	0	0	0	0	0	0	0	0	0	0.541	0.0084	0	0	0.4403	0.5	1	0	0	0.2567	0	0	0	0	1	0
ALG1	AF:chr16:5071843:5072057-5072951:5072248:5072303-5072951:+	0	1	0	1	1	0.2987	0	0	0	0	0	0	1	0	1	0	1	0.1739	1	0	0	0	0.8	0	1	1	1	0	1	0	1	0	0	0.2745	0	1	1	0	1	1	1	0	1	0	1	0	1	1
ALG1	AF:chr16:5071849:5072213-5072951:5072248:5072303-5072951:+	0	0	0	0	0	0	0	0	0	0	0	0	0	0	0	0	1	0.1972	1	0	0	1	0.7647	1	0	0	0	1	0	0	1	1	0.2436	0	0	0	0	0	0	0	0	0	1	1	0	0	1	1
USP7	AF:chr16:8930397-8935643:8935758:8930397-8936583:8936729:-	0	1	0	1	1	0	1	1	1	1	1	1	0	1	0	1	1	1	1	0	1	1	1	1	1	1	1	0	1	0	1	1	1	1	1	1	1	1	1	1	0	1	0	1	0	0	1	1
LITAF	AF:chr16:11556735-11586146:11586373:11556735-11586886:11586919:-	1	1	1	1	1	0.9631	0.8376	0.6795	0.9038	0.9695	1	0	1	0	0.9668	0.8887	1	0.7611	0	1	0.9456	0	1	0	1	0	0.7727	0.9547	1	1	1	1	0	0	0.7826	0.9264	0.9438	0	0	0	0.9341	0.9275	0.893	0.8841	0	0.3418	0.9784	0.9483
LITAF	AF:chr16:11556735-11586146:11586373:11556735-11586886:11586941:-	0.8739	0.9401	1	0.9219	1	1	1	1	0.8801	0.9386	1	0	1	0	0.9571	0.9402	1	1	0	0.6923	1	0	1	0	1	0	1	0.9028	1	1	1	0.9367	0	0	1	1	1	0	0	0	1	1	0.8701	1	0	0.2143	1	0.9043
LITAF	AF:chr16:11556735-11586146:11586373:11556735-11587338:11587563:-	1	0.873	1	0.9505	1	1	0.6405	0.7571	0.8608	0.892	0.9363	0	1	0	0.9499	0.9353	1	0.819	0	0.3462	1	0	1	0	1	0	1	1	0.8247	1	1	0.9245	0	0	0.8438	1	0.9572	0	0	0	1	0.895	0.919	0.8356	0	0.5094	0.9331	1
NPIPA3	AF:chr16:14708944:14709063-14716068:14711689:14711751-14716068:+	1	1	1	0.678	0.7567	1	0.7878	1	1	1	1	0.8147	1	1	1	0.7992	0.7516	1	0.9704	1	0.8216	1	1	0.6949	0.8094	1	0.8518	0.953	1	1	0.9163	1	1	1	1	1	1	1	1	1	1	0.9243	0.5006	1	1	1	1	1
RPS15A	A3:chr16:18788159-18788981:18788105-18788981:-	0.2631	0.0756	0.119	0.2573	0.0586	0.0962	0.2004	0.1598	0.1041	0.1115	0.1385	0.3322	0.1238	0.2229	0.2798	0.1266	0.1667	0.1569	0.4424	0.1727	0.196	0.1796	0.2485	0.1579	0.1644	0.1644	0.1461	0.2862	0.0766	0.2772	0	0.1537	0	0.1777	0.1005	0.2084	0.1869	0.2176	0.2192	0.1814	0.3214	0.4804	0.3132	0.2343	0.1667	0.1263	0.2089	0.3697
RPS15A	SE:chr16:18784823-18788063:18788105-18788981:-	0.7702	0.8178	0.7318	0.9181	0.895	0.7951	0.7602	0.9672	0.9204	0.9495	0.6935	0.8032	0.8835	0.7279	0.9336	0.9271	0.8571	0.8177	0.8225	0.8865	0.8358	0.8037	0.8671	0.8599	0.8557	0.9329	0.8664	0.8625	0.9346	0.511	0.6855	0.8419	0.9178	0.8491	0.753	0.7468	0.8282	0.9263	0.9073	0.951	0.8405	0.7954	0.8896	0.8746	0.9792	0.9521	0.8342	0.9368
NPIPB3	A5:chr16:21425136-21425290:21425136-21425300:-	0.7148	0.7493	0.3205	0	0.0065	0.7671	0.8524	0.4257	0.1264	0.8011	0.5345	0	0.4698	0	0.3824	0.8057	0.5926	0.2749	0.6014	0.7579	0.051	0.3581	0.326	0	0	0	0.4105	0.4393	0	0.0909	0.224	0.7161	0.262	0.3208	0.5699	0.4138	0.4191	0.2237	0.6874	0.2638	0.2744	0.0624	0	0.0613	0.1886	0.5859	0.5913	0.7118
NPIPB3	AF:chr16:21415085-21418809:21418937:21415085-21424979:21425278:-	0.2696	0.154	0	0.1599	0	0.2957	0.3177	0.1729	0.3881	0.2793	0	0	0	0.1571	0.2575	0.1093	0.1091	0.2154	0.7795	0	0.0095	0.1168	0.3451	1	0	0	0.1086	0	0.8466	0	0.0075	0.2288	0.1208	0.5227	0	0	0.1474	1	0.1982	0	0.1072	0.2264	0	0.4762	0.4506	0.2552	0	0.1649
NPIPB3	AL:chr16:21415006:21415085-21424979:21422707:21422786-21424979:-	0	0	1	0.8678	0.8214	0	0	0	0.5135	0.234	0	0	0	0	0.7119	1	0.7931	0	1	1	1	0	0	0.5139	0	0.2308	0.899	0	0	0	1	0.6531	1	0	1	0.84	0.6327	0	0.5745	0	0.4928	0.482	1	0	0.8485	0	1	0.9076
NPIPB4	SE:chr16:21847541-21851770:21852046-21857259:-	0.0772	0.1255	0.0569	0.1416	0.1324	0.1291	0.121	0.0705	0.1482	0.1745	0.0221	0.1313	0.1009	0.1377	0.2354	0.1719	0.2506	0.1198	0.3095	0.0523	0.0843	0.1402	0.4744	0	0.2409	0.1567	0.1943	0.1354	0.0979	0.2592	0.2048	0	0.2062	0.1665	0.2323	0.1278	0.1401	0.2251	0.1215	0.1518	0.1029	0.374	0.1088	0	0.0496	0.0594	0.1379	0.0937
RP11-141O15.1	A5:chr16:22287073-22288391:22287073-22288431:-	0.908	0.7466	1	1	0.5493	1	1	1	1	1	1	1	1	1	1	1	0.9066	1	0.7957	1	1	1	0.6095	1	0.9564	1	0.6882	1	1	1	0.7548	1	0	1	1	1	1	1	0.8459	1	1	1	1	1	1	0.9076	1	1
RP11-141O15.1	A5:chr16:22287073-22288391:22287073-22288436:-	1	1	0.9103	1	0.8142	0.9074	1	0.8816	1	0.8945	1	1	1	1	0.9319	1	0.9751	0.9373	1	0.9627	1	1	0.8443	0.8745	1	1	1	0.9436	0.9454	1	1	1	0	0.9649	0.9136	0.9335	1	0.8603	0.8401	1	1	0.9569	0.9005	0.9381	1	0.9358	1	1
SULT1A1	AF:chr16:28608859-28609059:28609328:28608859-28609931:28610032:-	0.6229	0	1	1	0.8763	1	0	0.6417	1	0.9762	0.7374	0	0.7857	0	0.8657	1	0.9203	0	1	1	0	1	1	1	0	0	0.8333	0	0.3067	0.6733	1	0.3669	0	0.4146	1	0.6786	0.8829	0.5676	0.6789	0.2	1	1	0	0	0.6422	0.5714	0.7887	0.4712
NFATC2IP	AF:chr16:28950807:28950834-28952132:28950988:28951051-28952132:+	0	0	0	0	1	0	0	0	0	0	0	0	0	1	0	0	0.79	0	0	0	0	0	0	0	0	0	0	0	0	0	0	0	0	1	0	0.6071	0	0	0	0	0	0.7218	0.7037	0.6765	0	0	0	0
NFATC2IP	AF:chr16:28950807:28950834-28952132:28951007:28951398-28952132:+	0	0	0	0	0.4468	0	0	0	0	0	0	0	0	0.4615	0	0	0.6135	0	0	0	0	0	0	0	0	0	0	0	0	0	0	0	0	1	0	0.3953	0	0	0	0	0	0.7385	0.6951	0.561	0	0	0	0
DOC2A	AF:chr16:30010989-30011330:30011421:30010989-30011628:30011722:-	0.4568	0.8007	0.5886	0.8238	0.7738	0.7021	0.7686	0.6041	0.6767	0.5259	0.7343	0.3664	0.7592	0.9049	0	0.7503	0.0847	0.7407	0.8049	0.7517	0.8223	0.7936	0.7292	0.0515	0.7741	0.521	0.7916	0.6618	0.7119	0.7903	0.6898	0.7359	0.8654	0.7486	0.8099	0.7741	0.6092	0.8571	0.7054	0.7774	0.7472	0.657	0.5448	0.8219	0.6783	0.7851	0.6142	0.8529
DOC2A	AF:chr16:30010989-30011330:30011421:30010989-30012205:30012336:-	0.9276	0.8893	0.8643	0.9069	0.9575	0.9172	0.8722	0.8654	0.9729	0.7512	0.8955	0.8425	0.8569	0.7835	0	0.9674	1	0.895	0.8679	0.9485	0.9083	0.9029	0.8415	1	0.8336	0.9367	0.9476	0.8443	0.9471	0.8636	0.7984	0.9388	0.8705	0.9887	0.841	0.8842	0.9043	0.9508	0.9024	0.9543	0.9231	0.831	0.8518	1	0.8054	0.9914	0.9388	0.8287
DOC2A	SE:chr16:30010026-30010273:30010340-30010903:-	0.3349	0.5909	0.5839	0.5857	0.6449	0.4053	0.5116	0.3651	0.6068	0.5302	0.5485	0.6842	0.6045	0.8188	0.7818	0.4263	0.2272	0.3767	0.6691	0.7308	0.454	0.5878	0.6191	0.275	0.4359	0.2454	0.5973	0.2186	0.5704	0.6042	0.4728	0.5163	0.466	0.5938	0.6719	0.4751	0.5512	0.1846	0.729	0.509	0.7164	0.5968	0.6146	0.2917	0.2944	0.5907	0.5038	0.4733
ALDOA	AF:chr16:30064434:30064505-30067234:30065858:30065927-30067234:+	0.1972	0.2128	0.1892	0.1434	0.2289	0.1271	0.0992	0.3162	0.115	0.1999	0.1956	0.2747	0.1363	0.0714	0.3951	0.1643	0.4622	0.1023	0.1691	0.2764	0.1355	0.0809	0.1026	0.1735	0.0976	0.3498	0.1077	0.1489	0.1465	0.076	0.0903	0.3673	0.0732	0.1133	0.134	0.185	0.1621	0.1601	0.222	0.1262	0.1069	0.1563	0.223	0.2003	0.1953	0.1768	0.1322	0.2054
ALDOA	AF:chr16:30064497:30064784-30067234:30065858:30065927-30067234:+	0.114	0.2093	0.0806	0.131	0.0934	0.0567	0.1396	0.1191	0.1523	0.1811	0.2651	0.1914	0.1982	0.0877	0.1552	0.2232	0.5437	0.0598	0.2436	0.2554	0.0923	0.1126	0.0874	0.2692	0.1546	0.2948	0.1398	0.2866	0.1634	0.1952	0.1364	0.5092	0.1379	0.2164	0.1023	0.1548	0.1126	0.1809	0.2268	0.2123	0.1434	0.1933	0.2918	0.2536	0.1194	0.214	0.2063	0.244
ALDOA	AL:chr16:30053499-30054784:30055207:30053499-30063729:30063928:+	0	0	0.3636	0.0737	0	0	0.2237	0.2442	0.0918	0.0813	0.075	0.1647	0	0	1	0.0588	0.6	0	0.0849	0.5185	0.48	0.0725	0.049	0.2581	0	0	0	0	0.2105	0.4091	0.3012	0.1132	0.0738	0	0	0	0	0.4179	0.2	0.125	0.1101	0.1837	0.1515	0.92	0.1667	1	0	0.119
PPP4C	A3:chr16:30082534-30082746:30082534-30083394:+	0.6952	0.4119	0.5	0.5539	1	0.286	0.4617	0.4247	1	0.6	0.6466	0.7459	0.4187	1	0.5579	0.4743	0.6273	1	0.3846	0.54	0.7149	0.319	0.4932	0.7089	0.4429	0.4133	0.4886	0.5445	1	0.5738	0.4487	0.3948	0.3436	0.5187	0.3419	0.4103	0.4893	0.7915	1	0.4106	0.4515	0.6481	0.5627	0.5462	0.7767	0.6393	0.6066	0.6619
ZNF48	AF:chr16:30378314:30378410-30397330:30395419:30395873-30397330:+	0.2729	0.4549	0.1814	0.0816	0.1234	0.4415	0.497	0.3439	0.0574	0	0.3511	0	0.3333	0.4775	0.1156	0	0.4869	0.2102	0.3986	0	0.319	0.079	0.3885	0	0.385	0	0.2028	0.1115	0.1059	0.4038	0.3682	0.0811	0.5386	0.1186	0.2302	0.4635	0	0.184	0.5312	0.3355	0.4181	0.4693	0.8412	0	0.1273	0.1558	0.1151	0.379
ZNF688	AF:chr16:30571123-30571225:30571320:30571123-30571434:30572734:-	0.1222	0.2287	0	0.2204	0	0.3398	0.606	0	0	0	0.3624	0.1949	0.3642	0	0	0.4779	0.2416	0.2048	0	0	0	0	0	0	0.1375	0.4625	0.3503	0.4619	0.2982	0	0	0	0.3714	0.5459	0.0833	0	0.2208	0.2425	0.1266	0.468	0	0.42	0.2017	0.2118	0	0	0.3467	0
TGFB1I1	AF:chr16:31471585:31471623-31473441:31472157:31472201-31473441:+	0	1	0	1	0.9087	0	1	0	0	0.1333	0	0	1	0	0	0	0	0	1	0	0.55	1	1	0	1	0	0	1	1	1	1	0	1	0	0	0.7912	1	0	0	0.7419	0	0	0	0	1	0	0	1
ZNF720	AL:chr16:31753900-31754455:31754484:31753900-31759357:31761565:+	0.2358	0	0	0.1713	0	0	0.0699	0	0.2	0	0.0256	0.0526	0	0.3374	0	0.5855	0	0	0	0	0	0	0	0.4094	0.2579	0.3212	0.2518	0.1594	0	0.024	0	0	0.4561	0	0.2764	0	0	0.25	0	0	0.207	0	0	0.089	0	0.1538	0.0794	0.3694
TP53TG3D	AF:chr16:32252719:32253715-32254891:32253836:32253987-32254891:+	1	1	1	1	1	1	0.8601	1	1	1	1	0	1	1	1	0.4138	0.6058	1	1	1	0.5	0.8906	1	1	1	1	1	1	1	0.8923	1	1	1	0.6316	1	1	1	1	1	0.8491	1	1	1	0	0	0.6216	1	1
ABCC12	A5:chr16:48086819-48087926:48086819-48087940:-	0.975	0.9145	1	0.9815	0.958	0.9779	0.9733	1	1	1	0.9528	1	0.9778	0.9608	1	0.9636	0.9	0.9533	0.9541	0.9706	1	0.972	0.9816	1	0.9706	1	0.9412	0.9655	1	1	0.9896	1	0.9754	1	0.9649	1	0.9518	0.9	0.968	0.975	0.9909	0.9813	1	1	1	0.96	0.9933	0.9512
ABCC12	A5:chr16:48111507-48111578:48111507-48111587:-	0.963	0.9068	1	0.9521	0.9268	0.9433	0.9529	0.9385	0.9661	1	0.938	1	0.9462	0.9608	0.9792	0.9298	0.8182	0.9533	0.9541	0.9429	0.9747	0.9498	0.9639	0.9583	0.9519	1	0.9275	0.9231	0.9726	0.9818	0.9695	0.985	0.9474	0.988	0.9167	0.9701	0.9405	0.878	0.9528	0.975	0.9476	0.9813	1	1	1	0.96	0.9933	0.8478
ABCC12	SE:chr16:48085706-48086741:48086819-48087926:-	1	0.9304	0.9091	0.9464	1	0.9779	0.9286	1	0.9344	1	0.8897	1	0.9462	1	1	1	0.75	0.9623	1	0.9429	0.7549	0.9765	1	1	0.9659	1	0.9412	1	0.9467	0.9686	0.9646	0.9493	1	1	0.8943	1	1	0.9	1	1	1	0.9767	0.9508	1	1	1	1	0.8864
ABCC12	SE:chr16:48108529-48111436:48111507-48111578:-	1	0.9304	0.9091	0.9464	1	0.9779	0.9286	1	0.9344	1	0.8897	1	0.9462	1	1	1	0.75	0.9623	1	0.9429	0.7549	0.9765	1	1	0.9659	1	0.9412	1	0.9467	0.9686	0.9646	0.9493	1	1	0.8943	1	1	0.9	1	1	1	0.9767	0.9508	1	1	1	1	0.8864
ZNF423	AF:chr16:49638874-49640738:49640852:49638874-49664091:49664225:-	0	0	1	1	1	0	1	0	0	0	0.9762	1	0	0	0	1	1	1	0	0	0	0	1	0	0	0	0	1	1	0	1	0	0	0	1	0	0	0	0	0	0	1	0	0.0064	0	0	0	1
AKTIP	AF:chr16:53500329-53501106:53501488:53500329-53504329:53504411:-	1	1	1	1	1	1	1	1	1	0	0.235	1	0.3514	1	1	0.4523	1	1	1	0.625	1	1	0.1813	0.4773	1	1	1	0.5469	1	1	1	1	0	1	1	1	1	1	1	1	0	1	1	1	1	0.2171	1	0.2319
FTO	SE:chr16:53810217-53825864:53826491-53844155:+	0.7661	0.7664	0.7886	0.6767	0.6423	0.6544	0.7596	0.7063	0.6474	0.7423	0.6389	0.7839	0.7878	0.6778	0.8923	0.7259	0.6438	0.6234	0.6527	0.7519	0.636	0.6246	0.738	0.6771	0.6389	0.6506	0.7781	0.8032	0.6469	0.7786	0.7846	0.8091	0.769	0.7414	0.7505	0.6792	0.6901	0.7291	0.7918	0.7625	0.595	0.7264	0.7959	0.796	0.6475	0.7647	0.6341	0.7366
MT2A	AF:chr16:56608606:56608683-56608992:56608690:56608804-56608992:+	0.9263	1	0.9223	1	0.9615	0.8829	0.7323	1	1	1	1	0.9817	0.9418	1	0.9323	1	1	0.9437	1	1	0.7855	1	1	1	1	0.9505	1	1	0.8237	1	0.9136	1	1	0.9583	1	0.7903	1	0.9624	1	1	0.7428	1	0.8947	0.889	0.9552	1	1	0.8966
NUP93	AF:chr16:56730149:56730211-56758538:56748349:56748426-56758538:+	0	0	0	0.3103	0	0	0.3818	0	1	0	0.3535	0	0	0	1	0.2143	1	0	0	0	0	0	0.4556	0	0	0	0	0	0	0	0	0	0	0	0	0	0	0	0	0	0	0.3284	0	1	0	0	0	0
FAM192A	AF:chr16:57173869-57175539:57175690:57173869-57186031:57186116:-	0.7837	0.4565	0.7511	0.6276	0.6064	0.6431	0.5792	0.5841	0.7583	0.706	0.5472	0.5257	0.3879	0.3844	0.7885	0.7597	0.2823	0.8217	0.3198	0.8274	0.5414	0.5283	0.6034	0	0.5776	0.4512	0.7338	0.673	0.9056	0.4377	0.5626	0.4829	0.6226	0.6642	0.5866	0.5388	0.5413	0.4444	0.5931	0.6934	0.5456	0.5271	0.2836	0.7883	0.414	0.6269	0.5689	0.3858
CIAPIN1	A3:chr16:57441010-57447342:57440959-57447342:-	0	0	0	0.6716	0	0.8333	0	0	0	0	0	0	0	0	0	1	0	0	0.2258	0	1	0	0	0	0	0	0.687	0	0	1	0.2772	0	0	1	0	0.8655	0	0	0	0.1207	0	0	0.5897	0	0	0.58	0	0.2679
ADGRG1	AF:chr16:57619751:57619881-57650253:57619998:57620136-57650253:+	0.9211	0.5714	0.8771	0.8019	0.8522	0.4862	0.8608	0.7946	0.8363	0.9383	0.8046	0.7138	0.7517	0.1271	0.9429	0.7433	0	0	0.798	0.5696	0	0.9673	0.8513	0.6482	0.8872	0.8513	0.468	0.9159	0	0.8063	0.8943	0.8485	0.8397	0.5487	0.7792	0.7955	0.7295	0.5012	0.7964	0.2713	0.8062	0	0.7188	0	0.0036	0.3561	0.9574	0.8053
ADGRG1	AF:chr16:57619751:57619881-57650253:57628507:57628802-57650253:+	0.8721	0.4125	0.7385	0.6745	0.7274	0.4184	0.816	0.5598	0.5608	1	0.914	0.5728	0.8106	0.8114	0.5251	0.638	0	0	0.8834	0.5527	0	0.8956	0.6761	0.7438	0.8009	0.8612	0.3913	1	0	0.7231	0.5116	0.8086	0.9212	0.4641	0.6308	0.5461	0.7684	0.3328	0.4824	0.2679	0.9627	0	0.6738	0	0.0022	0.2619	0.9454	0.6786
ADGRG1	AF:chr16:57619751:57619881-57650253:57639413:57639670-57650253:+	0.9722	0.8116	0.513	0.8845	0.8864	0.3628	0.8259	0.5206	0.5943	0.9794	0.8028	0.5437	0.5387	0.7806	0.7056	0.6032	0	0	0.8187	0.7514	0	0.9967	0.75	0.8306	0.9032	0.5416	0.4091	0.9534	0	0.7523	0.8835	0.8513	0.911	0.5082	0.8444	0.8709	0.8166	0.5	0.8295	0.5244	0.8287	0	0.9027	0	0.0526	0.2598	0.9856	0.9484
ADGRG1	AF:chr16:57619998:57620136-57650253:57628507:57628802-57650253:+	0.3688	0.345	0.2835	0.3387	0.3163	0.4319	0.4177	0.2474	0.2	1	0.7206	0.3496	0.5857	0.9673	0.0627	0.3784	0.2086	1	0.6571	0.4829	0.3773	0.2246	0.2672	0.6117	0.3384	0.52	0.4222	1	0.3053	0.3854	0.1102	0.4299	0.6906	0.416	0.3263	0.2362	0.5516	0.3318	0.1924	0.4957	0.8611	0.5027	0.4469	0.3457	0.3785	0.3908	0.4348	0.338
ADGRG1	AF:chr16:57628308:57628407-57641591:57628690:57628802-57641591:+	1	0.6735	0.6049	0.4333	1	1	1	0.6358	0.4615	1	1	1	0.7257	0	0.9773	0.4286	0	0.6963	0.6792	1	0	1	1	0	1	1	1	0.3696	0	0.5745	0	1	0	0.313	0	1	0.3191	0	0	0.5464	1	0.3667	0	0	0.7231	0	1	0
ADGRG1	AF:chr16:57628624:57628802-57641591:57629315:57629475-57641591:+	0	0	0.3061	0	0.3077	0	0	0	0	0	0	0	0	0	0	0.3019	0	0	0	0	1	0	0	0	0	0	0	0	0	1	0	0	0	0	0	1	0	0.1348	0	0	0	1	0.4706	1	0	0.4423	0	0
NDRG4	A5:chr16:58509189-58509301:58509009-58509301:+	1	0.6033	0.7816	0.4472	0.2547	0.7952	1	0.3692	1	0.7419	0.5473	1	0.5058	0.3171	1	1	0.8565	0.6854	1	0	0.3333	0.4138	0.5417	0	0.4314	0	0.5586	0.872	1	1	0.7703	0.5238	0.3047	0.2899	0.2797	0.2428	1	0.6571	1	0.381	1	0.4375	1	0	0.3656	0.6111	0.4074	0.1345
CNOT1	A5:chr16:58555908-58556847:58555908-58556862:-	0.9272	0.937	0.9256	0.9574	0.9821	0.9379	0.9474	0.9284	0.9468	0.9449	0.9033	0.9497	0.9025	0.915	0.9398	0.8547	0.8444	0.964	0.9373	0.8851	0.9455	0.9396	0.946	0.9858	0.9663	0.969	0.9555	0.9123	0.9323	0.915	0.9405	0.9471	0.9511	0.9103	0.9358	0.982	0.907	0.9732	0.9084	0.9129	0.9637	0.908	0.964	0.9506	0.94	0.9572	0.9429	0.9479
CKLF	AL:chr16:66552793-66558190:66558532:66552793-66565886:66566072:+	0	0.7714	1	0	1	0	0.5062	1	0	0	0	1	0.566	1	1	0	0.6803	0	0.4407	1	0	0	0	0	0	0	0	1	1	0.4655	0	0	0.3542	1	0	0.493	0	0.6176	0	1	1	0.5789	1	1	0	0.359	0	1
LRRC29	AF:chr16:67223927-67226630:67226818:67223927-67226975:67226998:-	0	0.4167	0.0874	0	0	0.0978	0.175	0.0271	0.0541	0.1096	0.0149	0	0	0.1614	0.2289	0.1411	0	0.0197	0	0	0	0.1037	0.0612	0.1356	0.2338	0.0178	0.0769	0	0	0.1949	0.0515	0.2162	0.0702	0.1947	0.5698	0.2292	0.0853	0	0.0145	0.1408	0	0	0.1699	0.3373	0.15	0	0.0299	0
LRRC29	AF:chr16:67223927-67226630:67226818:67223927-67226975:67227013:-	0	0.3955	0.125	0	0	0.1667	0.2617	0.0779	0.1186	0.3019	0.0188	0	0	0.1989	0.322	0.1899	0	0.0339	0	0	0	0.2718	0.1418	0.1616	0.4043	0.0385	0.1429	0	0	0.2514	0.1045	0.2353	0.1481	0.3729	0.3643	0.193	0.1642	0	0.0471	0.2174	0	0	0.1857	1	0.1778	0	0.0671	0
LRRC29	AF:chr16:67223927-67226825:67226877:67223927-67226975:67227027:-	0	1	0.6	1	0	0	0	0	0	0.4483	0	1	0	1	0	0	0.506	0	0.7436	0.325	0	0	0	0	0	0	1	0	0	0	1	0	0	0.5857	0	0	0	0	1	0.6	0	1	0	0	0.7869	0	0	0
LRRC29	AF:chr16:67223927-67226825:67226877:67223927-67226975:67227048:-	0	0.7857	0.6	0.5429	0	0	0	0	0	0.1383	0	0.75	0	1	0	0	0.3415	0	0.537	0.3611	0	0	0	0	0	0	0.48	0	0	0	1	0	0	0.9762	0	0	0	0	0.7826	0.3214	0	0.3485	0	0	1	0	0	0
LRRC36	SE:chr16:67363714-67365304:67365355-67367017:+	0	0	0	0.375	0.7778	0	0.6	0	0	0	0	0	0	0	0	0	1	0	1	1	0.25	0	1	0	0	0	0	0	0	1	0	1	0	0	0	0	0	0	1	0	1	1	0	0	0	0	1	1
SLC12A4	AF:chr16:67963559-67966753:67966878:67963559-67968439:67968469:-	0	0	0	0	0	1	1	0	0	0	0	0	0	0	0	0	0	1	0	0	0	0	0	0.6667	0	1	0	0	0	0	0	0	0	0	0	0	1	0	0	0	0	0	0	0	0	0	0	0
CHTF8	AF:chr16:69121493-69132089:69132146:69121493-69132484:69132567:-	0	0	0.1083	0	0	0	0	0	0	0	0	1	0.0636	1	0	0	0	0	0	0.3333	0	0.2747	0	0	0.2327	0	0	0	0.2045	0.251	0	0	0.2411	0	0.1524	0.1865	0	0.375	0.215	0.2456	0	0	0	0	0.2742	0.38	0.1233	0.1152
CHTF8	AF:chr16:69121493-69132089:69132146:69121493-69132484:69132578:-	0	0	0.2131	0	0	0	0	0	0	0	0	0.4444	0.6207	0.5638	0	0	0	0	0	0.5526	0	0.266	0	0	0.7619	0	0	0	0.2535	0.521	0	0	0.6429	0	0.4103	0.75	0	0.4762	0.3333	0.28	0	0	0	0	0.2099	0.475	0.2857	0.3014
CHTF8	SE:chr16:69120649-69121053:69121170-69132484:-	0	1	0.8	0.4107	0.4015	0.5143	0.1863	1	0	0.7404	1	1	1	1	0	0.4478	0.8153	0.3913	0.7765	0	0.6076	0.8125	0.4485	0.3226	0.7452	0	0	0.5417	0	0	1	1	0.4368	0.4805	0	0.7273	1	0	0.3768	0.6667	0	0.5556	0	0	0	0	0.6667	0.6966
NIP7	AL:chr16:69340332-69341180:69341435:69340332-69341533:69343104:+	0	1	0.4138	0.4167	0	1	0.8649	0	0	0	1	0	0	0	0	1	0	0	0.4783	0.2456	0.1713	0.3846	0.4375	0	1	0	0.2	1	0	0	0.3636	0.1472	1	0.3333	0.3793	0	0.3778	0	0.4286	0.1452	0.4714	1	1	1	1	0	0	0
ZNF821	AF:chr16:71883273-71883423:71883487:71883273-71884594:71884809:-	0	0	0	0	0	0	0	1	0	0	0	0	0	0	0	0	0	0.2951	0	0	0	0	0.1208	1	0.3362	1	0	0.4795	0	0	0	0	0	0	0.1628	0.0693	0	0	0.125	0.1846	0.2209	0	0	0.3846	0	0	0	0
ZNF821	AF:chr16:71883273-71883908:71884172:71883273-71894889:71895336:-	0	0	0	0.3594	0	0	0.6571	0	0.2041	1	1	0	0	0.2727	0	0.5263	0.4615	0	0.3548	0	0.3393	0.1731	0	0.7097	0	0	0	0.6774	0	0.48	0	0	0	0	0	0	0.4222	0.2258	0	0	0	0	0	0	0	0	0	0
BCAR1	AF:chr16:75243090-75250669:75250947:75243090-75251471:75251482:-	0	0.4118	1	0.4921	1	1	0.5333	0	1	1	1	0.7826	1	1	1	0.4493	0.5596	0.3828	1	0.68	1	0.4062	0.6154	0	1	0.7059	1	0.3385	0	0.3265	1	0	1	0	1	1	1	0	1	0.5429	1	1	0.4138	0.5	1	1	0.4074	1
BCAR1	AF:chr16:75243090-75250669:75250947:75243090-75263638:75265215:-	0	0.814	0.5238	0.5254	0.5333	0.58	0.4923	0	0.5556	0.3906	1	0.72	1	0.6053	0.6875	0.5536	0.4112	0.6622	0.4355	0.7727	0.3158	0.5652	0.64	0	0.5532	0.6	0.5413	0.6471	0	1	0.3659	0	0.7209	0	0.7763	0.5652	0.6308	0	0.5733	0.3065	0.2615	0.2701	1	0.5294	0.8	0.4118	0.3333	0.7672
BCAR1	AF:chr16:75243090-75263638:75265215:75243090-75266714:75266781:-	1	1	1	0.2667	1	0.181	0.0809	1	1	1	0	1	0	0.2308	1	0.2427	0.2336	1	1	1	0.2342	1	0.1856	1	0.1736	1	1	1	1	0	0.0577	0	0.1053	1	0.1753	0.098	1	0.5227	1	1	1	0.1621	0	1	1	1	1	0.0452
BCAR1	AF:chr16:75243090-75264341:75264416:75243090-75266714:75266781:-	0	1	0	0.0833	1	0.5519	0.6142	0	1	0	1	0	1	0	0	0	0.6617	1	1	0	0	1	0.5183	0	0.4595	0	0	1	0	1	0.3812	1	0.7405	0	0.1398	0.2923	1	0.7375	0	1	1	0.702	1	1	0	1	0	0.6904
BCAR1	AF:chr16:75243090-75266714:75266781:75243090-75267915:75268053:-	0	0	0	0.3182	0	0.4524	0.7684	0	0	0	0	0	0	0.3106	0	0.2847	0.551	0	0	0	0.2881	0	0.3391	0	0.4255	0	0	0	0	0	0.7839	0	0.3893	0	0.4651	0.4742	0	0.1944	0	0	0	0.7005	0	0	0	0	0	0.7961
WWOX	SE:chr16:78115154-78164183:78164289-79211608:+	1	0	0	0	0	0	0	0	0.9064	0	0	0	0	0	0	0	0.3641	0	0	0	0	0.9821	0	0	0	0	0	0	0	1	0	0	0	0	0	0	0.7538	0	0	0	0	1	0	0	0	0	1	0
CMC2	AF:chr16:80981877-80991754:80991955:80981877-80997314:80997607:-	0	0	0.2405	0	0	0.0262	0.375	0	0	0.202	0	0.2921	0	1	0	0.3631	0	0.2746	0.3004	0	0.7059	0.5647	1	0.5552	0	0	0	0	0.3739	0.4797	0	0	0	0	0	0	0	0.3757	0	0	0.266	0.3125	0.2792	0	0	0	0.2764	0
CMC2	AF:chr16:80981877-80991754:80991955:80981877-80997314:80998949:-	0	0	0.0892	0	0	0.036	0.1395	0	0	0.2113	0	0.321	0	0.6818	0	0.4803	0	0.1646	0.2416	0	0.3789	0.515	0.3678	0.5877	0	0	0	0	0.3644	0.2491	0	0	0	0	0	0	0	0.5108	0	0	0.1693	0.2144	0.2281	0	0	0	0.2378	0
KIAA0513	SE:chr16:85081392-85082564:85082593-85086644:+	0.4019	0.6537	0.6701	0.6196	0.5135	0.579	0.5817	0.4157	0.4802	0.6376	0.5873	0.4065	0.6696	0.5854	0.3103	0.4347	0.6525	0.5164	0.6374	0.3038	0.5391	0.6979	0.682	0.2785	0.6963	0.4401	0.7029	0.6327	0.5228	0.6501	0.7046	0.6511	0.6241	0.4597	0.6099	0.5605	0.6073	0.2253	0.5331	0.6232	0.5623	0.6392	0.5364	0.1937	0.5049	0.2622	0.6121	0.6203
MTHFSD	AF:chr16:86552146-86553260:86553721:86552146-86555169:86555235:-	0	1	0.1538	1	1	1	0.55	0	1	0.5714	0	0	1	0	0	1	0	0	0	0	0	0	1	0	1	1	0	0	0	1	0	1	0.44	0.4444	0.6512	0	0	0.4667	1	1	1	1	0	0	0	0.4444	1	1
BANP	AF:chr16:87950436:87950927-87975048:87951485:87951515-87975048:+	1	1	0.5122	0.6739	0	0	1	1	1	0	0	0	1	1	0	1	0.3056	0	1	1	0.2812	1	0.7719	1	1	0	1	1	1	1	1	1	1	1	0.6	0	1	1	1	0	1	0.5476	0	0	1	0	1	0
TRAPPC2L	A3:chr16:88859972-88860893:88859972-88860911:+	0.0698	0.0273	0.0562	0.0526	0.1061	0.087	0	0.2043	0.0681	0.0465	0.1505	0.0381	0.2857	0	0.0147	0.3414	0.0277	0.0769	0.2148	0.1079	0.1778	0.1816	0.052	0.0637	0.0945	0	0	0.1713	0.0801	0.0823	0.1387	0.2088	0.1055	0.0583	0.1942	0.2028	0.3461	0.1993	0.1583	0.0954	0.237	0.0906	0.1193	0.0366	0.068	0.2084	0.0029	0.0667
CBFA2T3	AF:chr16:88901656-88902406:88902515:88901656-88976657:88977204:-	1	0	1	1	1	0.1444	1	0.6923	0.4691	1	0.8162	0	1	1	1	1	1	0.7	1	0	1	0.7226	0.8378	0.2083	1	1	0	0.5732	0.9833	1	0.8889	1	1	0.9362	1	1	0	1	0.7851	0	1	1	0.6458	1	0.7542	0.5973	0.4938	0.6761
CDK10	AF:chr16:89686670:89686759-89689252:89686951:89687334-89689252:+	0.058	0.1139	0	0	0	0.1056	0	0.2121	0.1618	0.0966	0.2991	0	0	0.5465	0	0.202	0	0.0827	0	0	0	0.7019	0.1714	0	0.114	0.4053	0.104	0.3151	0	0.3959	0.1218	0	0.0677	0	0	0.0987	0.3087	0	0.0947	0.2254	0.7353	0.3819	0	0	0.1195	0	0.2295	0
TUBB3	AF:chr16:89921851:89922245-89932571:89923366:89923458-89932571:+	0.2903	0.2119	0.2946	0.0705	0	0.1152	0	0.1479	0.3636	0	0	0.2091	0.1176	0.3235	0.2353	0	0.0797	0.1111	0.1319	0.2857	0.1188	0.2191	0.1312	0	0.3278	0	0.4362	0.1443	0	0.1735	0.2568	0.4	0.4306	0.1026	0.3333	0.1623	0.4747	0	0.2511	0.1909	0.5181	0.1203	0.1647	1	0.2571	0.1649	0.1241	0.2906
MINK1	SE:chr17:4892234-4892402:4892512-4892656:+	0.2046	0.2085	0.1428	0.1298	0.3214	0.1219	0.1497	0.2009	0.2412	0.2403	0.2	0.285	0.1779	0.251	0.2527	0.1704	0.104	0.238	0.1644	0.2995	0.2782	0.1475	0.1341	0.2813	0.0809	0.2532	0.1761	0.1426	0.1457	0.1139	0.2186	0.1903	0.2182	0.1358	0.1104	0.1973	0.2044	0.2697	0.1485	0.1563	0.1313	0.145	0.4091	0.2973	0.2172	0.1948	0.1656	0.15
CAMTA2	AF:chr17:4985983-4986192:4986234:4985983-4987593:4987650:-	1	1	1	1	1	1	0.9412	0.8978	1	1	1	0.6462	1	1	1	1	1	1	1	1	0.828	1	1	0.9002	1	1	1	1	1	1	1	1	1	1	1	1	1	0.6925	1	1	1	1	0.6125	0.4269	1	0.9431	1	1
CAMTA2	SE:chr17:4969337-4969500:4969520-4969630:-	0.7611	0.869	0.8575	0.8845	0.7615	0.8651	0.8691	0.8074	0.8545	0.7347	0.8809	0.7178	0.8939	0.8381	0.8156	0.8327	0.9475	0.8105	0.8868	0.7185	0.7993	0.9068	0.9106	0.6047	0.9141	0.8046	0.8561	0.8795	0.8148	0.8921	0.8233	0.8575	0.8784	0.7925	0.854	0.8495	0.8072	0.6814	0.8248	0.8322	0.8813	0.923	0.6255	0.6376	0.8014	0.747	0.8098	0.8695
CAMTA2	SE:chr17:4985983-4986192:4986286-4987593:-	1	1	1	1	1	1	0.9907	0.975	1	1	1	0.8737	1	1	1	1	0.9663	1	1	1	0.9575	0.9739	0.946	0.936	0.9737	1	1	1	1	0.9998	1	1	1	1	1	1	1	0.8682	1	1	0.9811	0.9847	0.8019	0.7462	1	0.9798	1	1
MIS12	SE:chr17:5486684-5487557:5487694-5488196:+	0.36	1	0	0.4079	0.2069	1	0.3333	0.5376	0	0.1182	0	0.2581	0.6556	0.2093	0	0	0.6038	0.597	1	0.6429	0	0.2742	0	0	0	0	0.3053	0	1	0.1757	1	0.0938	0.3333	0	0	0	0.1642	0	0.2041	0.3256	1	1	0.3497	0	0.2812	0.6176	0.0909	0
XAF1	AF:chr17:6756077:6756110-6758089:6757397:6757431-6758089:+	0.5402	0.4259	0	0.0887	0.9688	0	0	0	0.5597	0.0941	0	1	0.4574	0.2932	1	0.2857	0.6078	0.0506	0.2211	0.3926	0	0.2457	0.5246	0.1778	0.2867	0.476	0.463	0.6393	0.648	0.4664	0.4167	1	0.3552	0	0.326	0.4094	0.2239	0.7683	0.4615	0.6078	0.197	0.4167	0.4595	0	0.8615	0.3606	1	0.5708
RNASEK-C17ORF49	A3:chr17:7017014-7017257:7017014-7017261:+	0.3824	0.3878	0.388	0.4424	0.4661	0.4137	0.3709	0.5963	0.5801	0.4342	0.387	0.4867	0.6865	0.4279	0.4286	0.3983	0.5439	0.6342	0.2424	0.5442	0.4419	0.6306	0.6362	0.5831	0.5885	0.6852	0.4599	0.6173	0.2478	0.619	0.6399	0.5747	0.6464	0.6515	0.3448	0.7173	0.4717	0.7057	0.1579	0.5923	0.4014	0.501	0.2202	0.1659	0.2196	0.5709	0.3628	0.6394
ACADVL	MX:chr17:7220830-7220924:7221058-7221952:7220830-7221538:7221682-7221952:+	1	0.9422	1	0.9458	1	1	1	0.7273	1	0	1	1	1	0	1	0.7356	0.9436	1	1	0	1	0	1	1	0.8986	1	0	1	0	0.8699	1	1	0	1	0	0	1	0.661	0.884	0	0	0.7593	1	0	1	0	1	0
PHF23	AF:chr17:7237660-7238053:7238171:7237660-7238786:7238930:-	0	0.4011	0.2136	0.0535	0.2558	0	0.2619	1	0.2719	0.381	0	1	0.8156	0.4091	1	1	0	0.1091	0.1419	1	1	0.6346	0.0809	1	1	1	0.2168	1	1	0.3218	1	0.925	0.252	0.1451	0.2037	1	1	0	0.1478	0	0.3307	0.1661	0.2105	0	1	0	0.1639	0.6794
EIF5A	AF:chr17:7307326:7307409-7309615:7307582:7307752-7309615:+	0.6712	0.5568	0.3962	0.2967	0.6492	0.4307	0.4495	0.4829	0.4539	0.5008	0.4022	0.4036	0.4232	0.5437	0.6451	0.4181	0.7045	0.4105	0.4735	0.3353	0.4261	0.4288	0.4295	0.5299	0.3665	0.3013	0.33	0.4216	0.3805	0.3998	0.43	0.4186	0.4719	0.2697	0.5633	0.2133	0.4482	0.4096	0.3347	0.4144	0.6503	0.4186	0.4076	0.7715	0.3435	0.4835	0.3833	0.5948
GPS2	AL:chr17:7311324:7311590-7313029:7312696:7312839-7313029:-	0.0793	0.1335	0.1934	0.0647	0.1824	0.1631	0.1441	0.0732	0.2143	0.1181	0.124	0.2254	0.104	0.3117	0.1382	0.2956	0.1961	0.0901	0.0087	0	0.0556	0.187	0.3283	0.2283	0.295	0	0.1389	0.3938	0.1684	0.1699	0.1246	0.3006	0.1012	0.1055	0	0.0651	0.116	0.3312	0	0.0599	0.2847	0.2769	0.3031	0.4965	0.36	0.0773	0.063	0.1768
TNK1	A3:chr17:7386655-7386975:7386655-7386990:+	0.2386	0	0	0	0	0.411	0.213	0	0	0	0	0	0	0	0	0	0.1416	0	0.225	0.2143	0	0	0	0.1842	0	0	0	0	0.2167	0	0	0	0	0.3	0	0.3717	0	0.2157	0	0	0	0.1066	0	1	0	0	0	0
CHRNB1	AF:chr17:7445339:7445409-7446069:7445543:7445614-7446069:+	0.1579	0.1556	0.3548	0	0	0	0	0	0.6792	0	0.3654	0	0	0.7143	0.2727	0	0	0.2162	0	0	0	0	0	0.1667	0	0	0.3889	0.5	0	0	0	0	0	0.3	0	0	0.2692	0	0	0.2051	0	0.2353	0.055	0	0	0.1778	0	0
EIF4A1	AF:chr17:7572837:7572864-7574260:7573235:7573547-7574260:+	0	0.2375	0	0.2292	0.4479	0	0.2442	0	0	0	0.306	0	0.3719	0	0	0.503	0	0	0	0	0.4885	0	0.2384	0	0.5275	0	0.2819	0	0	0	0.3022	0	0.3744	0	0.6962	0.6425	0	0.6087	0	0.2324	0.4915	0.1183	0.2204	0	0	0	0	0.5963
EIF4A1	AF:chr17:7572842:7572864-7574260:7573316:7573533-7574260:+	0.4925	0	0	0	0	0	1	1	1	0.3846	1	0	0	0	0	0.5171	0	0	0	0	0.6889	1	0	0	0	0.5	0	1	0	0	0	0	0.1901	0	1	0	0	0	0	0	0	0	0	0	0	0	0	1
MPDU1	AL:chr17:7587271-7587426:7587542:7587271-7592444:7592789:+	0.3649	0	0.7246	0	0	0	1	0	0	0	0	0	0	0	0	0.7647	0	0	0	0	0	0	0	0.3469	0	0	0	0	0	0	0	0	0.2195	0.3714	0	0	0.5977	0	0	0.5556	0.7778	0	0	0.2162	0.6933	0	0	0
MPDU1	MX:chr17:7586078-7586692:7586777-7587161:7586078-7586899:7587017-7587161:+	0	0.6322	0	0	0	0	0	0	0	0	0	0.619	0	0	0	0	0.4094	0	0	0	0	0	0.6154	0	0	0.6574	0	0	0	0	0	0	0	0	0	0	0	0.8246	0	0.6444	0	0	0	0	0	0	0	0
ARHGAP44	SE:chr17:12958897-12973302:12973319-12974089:+	0.447	0.7041	0.6487	0.6367	0.5895	0.6878	0.7237	0.5448	0.6875	0.4851	0.5811	0.3782	0.6954	0.6518	0.3735	0.6754	0.6614	0.6608	0.734	0.2523	0.4845	0.657	0.6693	0.8269	0.7112	0.5859	0.6861	0.6196	0.429	0.637	0.7613	0.6754	0.7159	0.5227	0.6843	0.8097	0.6996	0.4512	0.5498	0.7401	0.5628	0.6448	0.7003	0.5138	0.5064	0.4281	0.6733	0.5965
TBC1D26	A3:chr17:15740148-15740258:15740148-15741122:+	0.1314	0.1809	0.2101	0.1151	0.1576	0.1006	0.0922	0.1019	0.1209	0.1175	0.1196	0.0672	0.0917	0	0.0763	0.1067	0.2258	0.1602	0.1337	0.087	0.0858	0.0784	0.1132	0.1633	0.0536	0.0924	0.1149	0.1932	0.0506	0.2239	0.0763	0.1718	0.0947	0.0486	0.1522	0.242	0.0805	0.0444	0.268	0.1389	0.0849	0.2226	0.2695	0.0619	0.0642	0.0888	0.0867	0.1206
TRPV2	AF:chr17:16432066:16432300-16434890:16433232:16433698-16434890:+	0	0.0714	0.2949	0.2137	0.2322	0.3421	0.6793	0.2268	0.2534	0	0.2401	0.344	0.1825	0	0.5231	0.3636	0	0.393	0.7203	0	0	0	0.2535	0	0.5449	0.3856	0.3614	0.5	0.4934	0	0.5577	0.1815	0.4227	0	0.2794	0	0.3916	0	0	0.5122	0.5277	0	0.4037	0	0.1858	0.179	0	0
LRRC75A-AS1	A5:chr17:16439703-16440185:16439393-16440185:+	0.009	0.3934	1	0	0.0583	0.0419	0.0312	1	0.0383	0.0482	0	0.0366	0.4907	1	0.0916	0	0.2717	0	0	0.0349	0.0848	0.2812	0	0.2041	0.0917	0	0.5364	0.0339	0.1006	0.1571	0	0.0965	0	0	0.3444	0	0.0122	0.1312	0	0.1159	1	0.2169	0.0283	0.0688	0.2105	0.0827	0.0746	1
LRRC75A-AS1	AL:chr17:16441130-16441368:16442012:16441130-16470302:16470371:+	0.9384	0.5968	0	0.5731	0.9742	0.9629	0.9138	0	0.8976	0.9828	0.811	0.9362	1	0	1	0.8317	0.383	0	1	0.9899	0.9652	1	1	1	0.8798	0.904	0.6024	0.8273	0.7647	1	1	1	0.7249	0.9801	0.8676	0.878	0.9961	0.9819	0.8235	0.9303	0	0.6494	1	0.9312	0.5389	0.9484	0.7447	0
LRRC75A-AS1	AL:chr17:16441130-16441368:16442012:16441130-16470302:16470453:+	0.9673	1	0	0.7656	0.9742	0.9836	0.9512	0	0.9822	0.8695	1	0.9749	0.6721	0	0.841	0.9364	0.6462	0	0.6214	0.9385	0.9755	0.8985	0.9002	0.9341	0.9723	0.8835	0.7251	0.9299	0.65	0.811	0.9779	0.8663	0.94	0.9864	0.8613	0.9627	0.9445	0.9125	0.875	1	0	0.737	0.8831	0.9643	1	0.9719	1	0
KRT17P1	AL:chr17:16840743:16841039-16841963:16841539:16841863-16841963:-	0.1837	0.0661	0.0627	0.0891	0.0675	0.0692	0.0687	0.1159	0.0994	0.071	0.0975	0.1697	0.0598	0.3969	0.0683	0.1428	0.4906	0.0887	0.0518	0.1017	0.1788	0.074	0.0928	0.2407	0.0673	0.1044	0.0585	0.0813	0.141	0.0611	0.0617	0.071	0.0535	0.1056	0.0591	0.0622	0.0665	0.1084	0.0722	0.0569	0.1068	0.072	0.0404	0.2106	0.0989	0.1259	0.0528	0.0583
PRPSAP2	AF:chr17:18856353:18856429-18865469:18858186:18858261-18865469:+	0	0.25	1	0	0	0	0	0	0	0	0	0	0	0	0	0	0	0	0	0	0	0	0	1	0	0	1	0	0	0	0	0.587	0.4	0	1	1	0	0.7297	0	0.4091	0	0	0	0	0	0	0	0
B9D1	AL:chr17:19340921:19341326-19343790:19343170:19343461-19343790:-	0.6864	0.5662	0.6026	0.6409	0.5947	0.7241	0.6096	0.6262	0.7351	0.5757	0.6548	0.7419	0.7595	0.6036	0.7985	0.5301	0.8133	0.6471	0.6196	0.6703	0.7241	0.5718	0.5668	0.5072	0.707	0.6608	0.6664	0.6464	0.6298	0.6105	0.5673	0.6055	0.614	0.5316	0.6539	0.729	0.6367	0.641	0.7269	0.6809	0.5866	0.6086	0.5542	0.6976	0.3061	0.6743	0.5241	0.6851
B9D1	AL:chr17:19343768:19343857-19347269:19346946:19347196-19347269:-	0	0	0.4545	0.6596	1	0	1	0	0	1	0	0	0	0.617	0	0.4318	0	1	0	0	0	0.8875	0	0	0.4468	0	0	0	0	0.6102	0	0	0	0	0	0	0	0	0	0	0	0	1	0	0	0	0	0
AC004448.5	SE:chr17:19453660-19455868:19456005-19460703:-	1	1	1	1	1	1	0.5789	1	0.6977	0.6739	1	1	1	1	0.8293	0.7647	0.624	0.7143	0.5667	1	1	0.6957	0.5493	1	0.4231	1	0.3556	0.8934	0	0.825	0.8144	1	1	0.8	0.6818	0.7158	1	0.8736	0.5294	1	0.8396	0.7534	0.5	0.4293	1	0.5	0	1
SLC47A2	AF:chr17:19715217-19716433:19716606:19715217-19718111:19718979:-	0	0	0	0.4286	0.8	0.3846	0	0.3333	0	0	0	0	0	0	0	0	0	0.5652	0	1	0	0	1	0	0	0.125	0	0.9333	1	0	0	0.4444	0	0	0	0.8696	0	0	0.4667	0	0	0.5	0.8421	0.6957	1	1	0	0.4359
SLC47A2	AF:chr17:19715217-19716433:19716652:19715217-19718111:19718979:-	0	0	0	0	0	0.6364	0	0.4	0	1	0	1	0.3077	0	0	0	0.5	0.3333	0	0	0	0	0	0	0	0	0	0.8	0	0	0	0	0	0	0	0	1	0	0	0	0.375	0	0.625	0	1	1	1	0
LGALS9	A5:chr17:27647432-27648836:27647118-27648836:+	1	0.7899	1	1	0.7157	1	0.3551	0.6569	0.8235	0.4889	0.7097	1	1	0.649	0.5814	0.6372	0.6667	0.7465	1	0.44	0.3841	1	0.6914	0.7064	0.9062	0.7857	0.5093	1	0.4706	0.6739	0.4667	1	1	0.5946	0.4519	0.5371	0.7288	1	0.608	0.7895	1	0.5294	1	1	0.5802	1	1	0.4553
IFT20	AL:chr17:28328337:28328733-28329173:28328887:28329068-28329173:-	0.0638	0	0.6408	0	0	0.56	0	0	0	0	0.4977	0	0	0	0	0.1968	0.3674	0	0	0	0	0.1268	0	0.7333	0	0.4423	0	0.3443	0.4554	0	0.4471	0	0	0.2791	0	0	0	1	1	0.7107	0	0	0	0.823	0	0	0.2959	0
KIAA0100	AF:chr17:28644187-28644989:28645148:28644187-28645425:28645454:-	0	0	0.8	0	0	0	0	1	0	0.4706	0	0	0	0.5	0	0	0	0.5455	0	0	0	1	0	0.7692	1	0	1	0	1	1	0	0	1	0	0	0.8409	0	0.5714	0	0	1	0.5833	0	0	0	0	0.3636	0
RPL23A	AF:chr17:28719393:28720030-28720707:28720299:28720328-28720707:+	1	1	1	1	0.9843	1	1	1	1	1	1	0.9494	1	1	1	1	1	1	1	1	1	1	1	1	0.9645	1	1	1	1	1	1	1	1	1	1	1	0.9693	1	1	1	0.976	1	1	1	1	1	0.9684	0.9783
GIT1	SE:chr17:29578779-29578962:29578988-29581338:-	0.7782	0.8838	0.8664	0.9285	0.7138	0.9208	0.9149	0.8874	0.8259	0.7831	0.878	0.6458	0.9476	0.9338	0.7652	0.8631	0.9276	0.8094	0.9456	0.6968	0.7831	0.9659	0.9387	0.7039	0.9321	0.7758	0.9174	0.8769	0.796	0.9297	0.8168	0.8736	0.918	0.8851	0.9521	0.8934	0.8548	0.7298	0.8752	0.8762	0.8903	0.9335	0.5859	0.6367	0.8947	0.7877	0.8559	0.9239
CORO6	SE:chr17:29617042-29617500:29617619-29618790:-	0.1994	0.723	0.8383	0.7239	0.6375	0.543	0.5971	0.3203	1	0.5392	0.5636	0.4388	0.5832	0.8971	0.4206	0.802	1	0.6499	0.5727	0.212	0.6548	0.6079	0.7088	0.2443	0.3553	0.3049	0.8413	0.7423	0.5725	0.5033	0.6896	1	0.7002	0.4265	0.7088	0.6245	0.772	0.3529	1	1	0.7246	0.7657	0.5157	0.6785	0.2222	0.7241	1	0.8459
RHOT1	AL:chr17:32208309-32211116:32211195:32208309-32224616:32225770:+	0.1657	0.3401	0.038	0.1724	0.161	0.0861	0.1049	0.1598	0.1756	0.2872	0.1473	0	0.1747	0.0565	0.0692	0	0.1478	0.1976	0.1904	0.0358	0.1346	0.0777	0.2104	0.1479	0	0.0556	0	0.0359	0.1678	0.0151	0.241	0.0288	0.1598	0.1367	0.1618	0.2257	0.2769	0.2258	0	0.2284	0.1644	0.2431	0.2	0.0093	0	0.0624	0	0.0917
RHOT1	AL:chr17:32208309-32224616:32225503:32208309-32253085:32253374:+	0.1778	0	0.12	0	0.2844	0.4302	0	0.1613	0	0.0625	0.5702	0	0	1	0	0.047	1	0	0	0.0638	0	0.5333	0	0	0.2935	0	0	0	0	0.5	0.4912	0	1	0	0.1364	0.0556	0	0	0.5114	0	0.4043	0	0	0	0	0	0	0
SLFN13	RI:chr17:35444615:35444701-35445373:35445693:-	0.6522	0.7273	0.4286	0.4828	1	0.8824	0.5517	0.6111	1	0.5	1	0.3939	0.375	0.4828	0.3333	0.2857	0.8333	0.5	1	0.8085	0.9	0.4231	0.4762	1	0.4688	0.4444	1	0.3333	0.625	0.7857	0.6316	0.4444	0	0.5	1	0.2927	0.7241	0.7	1	0.3529	0.5385	0.9444	0.7143	0	1	1	0.625	0.2
AP2B1	AF:chr17:35587314:35587428-35594008:35587452:35587663-35594008:+	0.5	0	0	0	0.503	0.0175	1	0.7579	0.5942	0	0	0	0.0182	0	0.4699	0	0	0	0.638	0.5174	0.4677	0.0395	0	0	0	1	1	0	0	0	0	0	0.029	0	0	0	0.4286	0.1318	0	0.6881	0.025	0.0263	1	0	0.8095	0.6412	0.1538	0.1412
AP2B1	AF:chr17:35587322:35587428-35594008:35587515:35587663-35594008:+	0	1	0.1143	0.8101	0.8902	0.8978	0	0	0.6542	1	0.6508	1	1	1	1	1	0	0.9874	0.5696	0	0	0.1903	0.8816	1	1	1	0.6743	0.5	1	0	1	1	0.5371	0.8701	0.5181	0.7474	1	0	1	0.1735	1	0.7852	0.741	0.7415	0	0.6081	1	1
AP2B1	AF:chr17:35587322:35587428-35594008:35587531:35587597-35594008:+	0	0.8689	0.1143	0.8164	1	1	0	0	0.7527	0.8036	1	0.8797	0.8878	0.8802	1	0.9234	0	0.9793	0.5488	0	0	0.6036	0.7883	0.9716	0.7972	1	0.8872	0.5842	0.868	0	0.8237	0.6392	1	0.8993	0.8658	0.7263	0.9044	0	0.9658	0.5312	0.7257	0.8517	1	1	0	0.4839	0.6287	0.9701
TADA2A	AF:chr17:37406886:37406949-37411269:37407224:37407496-37411269:+	1	0.5385	1	0	0.4206	0	0	0	0	0	0.4884	0	0.1455	0	1	1	0.5443	0	0	0	0.5102	0	0.8167	0	1	0	0.5455	0	1	0.1702	1	0.5417	0	1	0.7627	0.5244	0.3818	0.5854	0.5952	0.1852	0	1	0.5616	1	0.2321	0	1	0.3504
CACNB1	SE:chr17:39184864-39185131:39185150-39186496:-	0.7275	0.9497	0.9079	0.9581	0.9275	0.9553	0.9438	0.8046	0.9093	0.9469	0.9297	0.6065	0.8858	0.9355	0.7987	0.9184	1	0.884	0.9143	0.5566	0.6983	0.9887	0.9845	0.3172	0.9659	0.666	0.94	0.8966	0.7748	0.9716	0.9649	0.8695	0.9935	0.8142	0.9443	0.7737	0.9303	0.6737	0.9326	0.9047	0.9834	0.9885	0.8725	0.6342	0.9158	0.7879	1	0.9424
FBXL20	AF:chr17:39343241-39401361:39401623:39343241-39402173:39402523:-	0.5	0.1739	0.7143	0	0	0.4	0.25	0	0	0.4062	0.1379	0	0.5	0	0	0.5814	0.1	0	0	0	0.7778	0	0	0	0.3571	0	0	0.7692	0	0	1	0	0.1579	0	0	1	0	0	0	0	0	0.4651	1	0.4444	0	1	0.5926	0.2963
STARD3	AF:chr17:39637140:39637231-39653481:39637370:39637515-39653481:+	0.3333	1	0	1	0.506	0.1358	1	0.7108	0	0	0	1	1	0	0	1	1	1	0	0	1	0	1	0	0	0	0	1	0	0	0	0	1	0	0	0	0	0.6071	0	0	1	0	0	1	0	0	1	0
STARD3	AF:chr17:39637141:39637231-39653481:39653098:39653158-39653481:+	0.1927	0.2629	0.1271	0.1386	0.197	0.2365	0.4124	0.2228	0.2576	0.1858	0.1647	0.1307	0.3347	0	0.2024	0.2378	0.0859	0.1429	0.104	0.1588	0.4639	0.0977	0.1936	0.1215	0.1702	0.2658	0.098	0.0278	0.141	0.2824	0.0771	0.1804	0.2547	0.2151	0.2959	0.0352	0.2074	0.2101	0.1788	0.0754	0.3128	0.2759	0.1044	0.1522	0.1244	0.108	0.2875	0.2123
STARD3	AF:chr17:39637153:39637231-39653481:39653098:39653158-39653481:+	0.0586	0.0643	0.1285	0.223	0.0881	0.1321	0.2607	0.0892	0.2243	0.1296	0.1052	0.1246	0.1889	0.1806	0	0.1967	0.1486	0.192	0.1577	0.1241	0.1822	0.3022	0.0379	0.0656	0.1745	0.0835	0.1341	0.0832	0.0998	0.2966	0.1201	0.1954	0.1158	0.1746	0.0923	0.0872	0.2132	0.2397	0.1417	0.0937	0.0583	0.1444	0.0942	0.134	0.0701	0.0571	0.245	0.042
GRB7	AF:chr17:39737927:39738133-39742252:39738337:39738392-39742252:+	0	1	0	0.5	0	0	1	0.7083	0	0	0.7347	0.25	0.2857	0	0	0	0	1	1	0	0	1	1	0	1	0	0	0	0	0	0	0	0	0	0	0.3721	0	0.6	0.3279	1	0	1	0	0	0	0	0.7907	0
FKBP10	AF:chr17:41812680:41812739-41813193:41812790:41812922-41813193:+	0	0	1	1	1	0	0.7874	1	0	1	1	1	1	0	0	0.625	0	1	0	1	0	1	1	1	0	1	0	1	1	0	1	1	1	1	1	1	1	1	1	0	1	1	0	1	0	0	0	0
ATP6V0A1	A3:chr17:42470218-42477639:42470218-42477660:+	0.1335	0.1086	0.0802	0.0979	0.1573	0.077	0.0701	0.1485	0.1334	0.103	0.0875	0.2652	0.0764	0.0998	0.2442	0.1882	0.0729	0.1588	0.0501	0.3238	0.2585	0.0551	0.074	0.3143	0.0606	0.144	0.0708	0.1177	0.1421	0.0693	0.1505	0.128	0.0742	0.1406	0.0906	0.1163	0.0728	0.2257	0.0945	0.0931	0.1227	0.0756	0.2382	0.3197	0.1221	0.1614	0.1311	0.0664
HSD17B1	A3:chr17:42553887-42554402:42553887-42554405:+	0.0398	0.0831	0.0218	0.1311	0.2174	0	0.1484	0.2198	0.0833	0.0979	0.2162	0.4188	0.1389	0	0	0.4141	0	0.1047	0.1106	0.4091	0	0.2664	0	0.216	0.049	0.2159	0.0837	0.1062	0.131	0.0445	0	0.1696	0.028	0.3415	0.1569	0	0	0.3487	0.1826	0.0577	0	0	0.0333	0.2861	0.2828	0.2449	0.2628	0
WNK4	SE:chr17:42784579-42785097:42785185-42785266:+	0	0	0	0	0	0	1	0	1	0	0	0	0	0	0	0	0	0	0	0	0	1	0.9667	0	0	0	0	0	0	0	1	0	0	0	1	0	0	0	0	0	1	0	0	0	0	0.3176	1	0
BECN1	AL:chr17:42810310:42810928-42814524:42813903:42814008-42814524:-	0	0	0	0	0	0	0.2143	0	0.4568	0	0	0	0	0	0	0.6145	0	0	0	0.65	0.7724	0	0.3273	0	0	0	0	0.5714	0	0	0	0.7056	0	0	0	0	0	0	0	0	0	0	0	0.2182	0	0	0.3908	0
DUSP3	SE:chr17:43769814-43774035:43774109-43774712:-	0.4525	0.2887	0.3621	0.3201	0.362	0.3772	0.2951	0.4502	0.5069	0.3768	0.3236	0.5389	0.2667	0.2895	0.6295	0.4	0.2228	0.3908	0.2341	0.5186	0.53	0.2071	0.2697	0.4961	0.3276	0.5499	0.343	0.4942	0.53	0.2414	0.2696	0.5447	0.2289	0.4907	0.4013	0.3578	0.439	0.5244	0.2847	0.3044	0.2788	0.1237	0.2847	0.5301	0.2912	0.5372	0.4448	0.2361
MRPL10	A5:chr17:47828670-47831311:47828670-47831460:-	0.3902	0.7496	0.6064	0.6251	0.6898	0.5764	0.5714	0.5681	0.4487	0.6096	0.7221	0.3268	0.595	0.56	0.2939	0.5292	0.8333	0.4687	0.5397	0.1564	0.6117	0.6164	0.6811	0.357	0.7799	0.2902	0.6118	0.8352	0.4585	0.6398	0.8279	0.6152	0.7838	0.384	0.5662	0.5666	0.4541	0.2229	0.5219	0.6184	0.5669	0.4628	0.7524	0.1979	0.2932	0.2425	0.1643	0.7337
PNPO	SE:chr17:47941813-47943343:47943430-47944616:+	0	1	1	0	0	0	0	1	1	0	0	1	0	1	0	1	0	1	0.7821	0.6944	0	1	0	0	1	0	0	1	0	0	1	0	1	0	1	0	0.6154	0	1	0.4638	0	0.6	0	1	0	1	0.6957	0.3438
CDK5RAP3	AF:chr17:47970534:47970723-47971362:47971076:47971152-47971362:+	1	0	0.3288	0.4752	0.6	0.913	0	0	0	0.3525	0.4506	0	1	0	0.5862	0.6512	0.8491	0	0	0.3261	0.8451	0.291	1	0.2534	0.6373	0.166	1	0	1	1	0	0	0	0	0.5833	1	0	0.4559	0.5944	0.5489	0	1	0	0	0	0	0.2745	1
COPZ2	MX:chr17:48029176-48032156:48032233-48033211:48029176-48032686:48032741-48033211:-	0	0	0	0	0	0	0	0	0.0714	0	1	0	0	0	0	0	0	0	1	0.5943	0	0	0	0	0	0	0	1	0.4528	0	0.3731	0	0	0	0	0	0	0	0	0	0	0	1	0	0	1	1	0
TTLL6	RI:chr17:48803891:48803928-48804772:48804991:-	1	0.64	1	1	0.6364	0.625	1	0	0.6774	0.2941	1	1	0.6389	0	0.6154	0.375	0	1	0.5789	1	0.25	1	1	0.6571	0	1	0.6333	0.7143	0.5417	1	1	1	0.4722	0.4375	0.4091	0.3768	1	0.7667	1	1	0	0	1	0	0.3333	1	1	1
CALCOCO2	SE:chr17:48831078-48841774:48841887-48848064:+	0.3293	1	0.4265	1	0.5712	1	1	0.6456	0.3955	1	1	0.1238	1	0.1195	1	0.8345	1	0.8254	0.6032	0	0.4484	0.5622	1	0	1	0	1	0.2188	0.8015	1	1	0	1	0.506	0.322	0.8509	0.6909	0.0224	0	0.6645	0.6953	0.7451	0.3721	0.0701	0.3909	0.4701	0.2162	0.7267
SLC35B1	AF:chr17:49707068-49707730:49707920:49707068-49708076:49708157:-	1	0.1667	0.194	0.4901	0.3803	0.5212	0.0232	1	1	0	0.2763	0.3413	0.3641	1	0	1	1	0.2464	0.2674	1	0	0.3655	0	1	0.756	1	0.623	0.2228	0.3836	0.343	0.6698	1	0.2509	0.1807	0.0387	0.2385	0.1929	1	0.3496	0.348	0	0.7898	0.5948	0.3135	0	0.4742	0.8056	0.2097
ACSF2	AL:chr17:50472579-50472867:50473403:50472579-50473665:50473760:+	0.1866	0.4476	0.5255	0.2366	0.4579	0.4589	0.2581	0.2948	0.35	0.1	0.25	0.3373	0.3309	0	0.3654	0.2769	0.419	0.7705	0.4255	0.0595	0.6316	0.4295	0.3585	0.2947	0.4231	0.3973	0.7292	0.4897	0.4254	0.3053	0.4074	0.4561	0.6333	0.1224	1	0.1567	0.3987	0.3592	0.2727	0.3119	0.625	0.3308	0.2277	0.381	0.2222	0.2604	0.5893	0.3723
CHAD	A5:chr17:50465049-50465283:50465049-50465294:-	0.0653	0	0.264	0.1642	0.1754	0.0553	0.1372	0.1821	0.0996	0.0969	0.6096	0.1264	0.2482	0.1106	0.1699	0.2268	0.1526	0.2159	0.1402	0.225	0	0.1279	0.0873	0.1488	0.1123	0.2736	0.0761	0.1597	0.2916	0.2094	0.2492	0.226	0.0782	0.1402	0.2138	0.0573	0.1325	0.2376	0.1188	0.117	0.1785	0.1996	0.0667	0.3035	0	0.2213	0.1809	0.1826
LUC7L3	AL:chr17:50750852-50751297:50751569:50750852-50752200:50752282:+	0.5748	0.351	0.4011	0.4875	0.5761	0.7237	0.426	0.3653	0.3657	0.5524	0.5024	0.1995	0.773	0.3045	0.4576	0.2436	0.2991	0.4179	0.2746	0.3944	0.4444	0.3236	0.2631	0.295	0.4452	0.4381	0.3962	0.3288	0.4359	0.6243	0.3588	0.4818	0.4689	0.5486	0.6107	0.7508	0.4714	0.3533	0.586	0.5044	0.554	0.6951	0.5847	0.1181	0.42	0.3036	0.554	0.3173
PCTP	AF:chr17:55751094:55751244-55767335:55751400:55751477-55767335:+	0.4017	1	0.3964	0.8512	0.4545	1	1	0.3935	0.55	1	1	0.4307	0.8333	0.6538	1	1	0.5291	1	0	1	0.728	0.6738	0.8148	1	1	0	1	0.4067	1	1	0.5838	1	0.6	1	0.6923	0.4523	0.8811	0.2834	0.6058	0.3095	0.3154	1	0	0.1916	1	1	0.5128	0.5208
SEPT4	A3:chr17:58526978-58529115:58526313-58529115:-	0.8871	0.9435	0.8899	0.9317	0.9578	0.804	0.8468	0.8499	0.7965	0.9484	0.9744	0.65	0.8828	0.7258	0.8379	0.7174	0.9707	0.8859	0.8167	0.9101	0.8402	0.6699	0.9554	0.9613	0.9881	0.8352	0.9439	0.8615	0.9092	0.9486	0.928	0.9242	0.9199	0.6529	0.8999	0.8135	0.8922	0.8069	0.8356	0.877	0.8546	0.9508	0.9484	0.8055	0.8144	0.9645	0.9317	0.7646
SEPT4	SE:chr17:58526313-58526767:58526978-58529115:-	0.6791	0.8488	0.7717	0.854	0.8194	0.6404	0.6395	0.7416	0.5084	0.8599	0.9214	0.4243	0.7652	0.4757	0.7852	0.4756	0.936	0.8263	0.6872	0.723	0.7162	0.4608	0.9102	0.9227	0.9691	0.7263	0.8112	0.782	0.7799	0.8684	0.7681	0.8411	0.7913	0.3863	0.6915	0.5361	0.7371	0.5864	0.6257	0.7704	0.6126	0.8681	0.8811	0.6946	0.752	0.9478	0.795	0.5039
RAD51C	AF:chr17:58692663:58692788-58696693:58694990:58695189-58696693:+	0	1	1	0	0	1	0	1	0	0	1	1	0	0	1	1	1	0	1	0	0	1	0	0	1	0	1	1	1	1	1	1	0	0	0	1	1	0	0	0	0	0	0	1	0	0	1	0
TBX2-AS1	AF:chr17:61393747-61399037:61399606:61393747-61411516:61411555:-	1	0.9394	1	1	1	1	1	0.4272	1	1	1	1	0.2955	0.1013	0.102	0.2445	0.1121	1	1	1	0.602	0.942	0.6019	1	1	0.2186	1	0.1981	1	1	1	1	1	0.4	1	1	1	1	1	1	1	1	1	1	0.1185	0.0896	1	1
MARCH10	AF:chr17:62801752-62806430:62806653:62801752-62808077:62808325:-	1	0	1	0.3667	1	1	0	0	0.9167	0	0	1	0	0	1	0	0	1	1	1	0	1	1	0	1	0	0.0556	1	0	0	1	0	0	0	1	1	1	1	1	0	1	1	0	1	1	1	0	1
TANC2	SE:chr17:63099357-63151270:63151380-63193991:+	1	0.6641	0.4091	1	0	1	0.6182	1	0.5208	1	1	0.3448	0.7524	0	0.3418	0.4787	0.4828	0.2845	1	1	0.0798	0.6222	0.6832	0.4828	1	0.3947	0.2905	0.6271	0	0.5767	0.6883	0	1	0.3485	0.4459	0.5204	0.7975	0.2381	0.5042	0.7667	1	0.8277	0.6287	1	0.4094	1	0.3333	0.5193
STRADA	SE:chr17:63714108-63723298:63723326-63726638:-	0.7188	0.7545	0.6476	0.863	0.6011	0.6074	0.8243	0.4582	0.6168	0.5552	0.7442	0.6058	0.7337	0.5667	0.4546	0.4739	0.869	0.6311	0.7716	0.3346	0.7068	0.7606	0.8306	0.1692	0.8508	0.5135	0.8198	0.529	0.7039	0.6577	0.6402	0.5841	0.8338	0.5772	0.8847	0.7852	0.5362	0.628	0.7615	0.6271	0.7544	0.817	0.2991	0.2824	0.3108	0.4092	0.3944	0.8155
LIMD2	AF:chr17:63699348-63699803:63699861:63699348-63700032:63700140:-	0	0	0	0.3962	0	0.3455	0	0	0	0	0	0	0	0	0	0	0	0.2895	0	0	0	0.3366	0	0	0	0.1944	0	0.1908	0	0	0	0.3708	0	0	0.419	0	0.312	0	0.2766	0.4098	0	0.2927	0	0	0	0.4028	0.283	0
LIMD2	AF:chr17:63699348-63700032:63700140:63699348-63700984:63701172:-	0.1873	0.1006	0.1019	0.0976	0.1205	0.0784	0.1126	0.1306	0.1376	0.1465	0.1304	0.343	0.0989	0.1981	0.1355	0.09	1	0.1205	0.0848	0.1623	0.1928	0.112	0.0548	0.3923	0.1085	0.271	0.1594	0.1776	0.0929	0.0969	0.0842	0.1244	0.056	0.0833	0.0818	0.0502	0.1826	0.2394	0.0894	0.0644	0.0665	0.0782	0.3373	0.3783	0.2259	0.0707	0.1204	0.0551
DDX5	AF:chr17:64504842-64505041:64505281:64504842-64505746:64505956:-	0.6098	0.4968	0.6857	0.525	0.6346	0.6543	0.1581	0.6182	0.6119	0.1667	0.3099	1	0.1976	0.6705	0.7222	0.5534	0.3923	0.8218	0.4474	1	0.6768	0.4895	0.6111	0.3077	0.6111	0.3736	0.3125	1	0.6327	0.2547	0.6172	0.3273	0.4731	0.757	0.2025	0.4881	0.5565	1	0.7488	0.5205	1	0.4133	0.1368	1	0	0.4615	0.359	0.1367
KPNA2	AF:chr17:68035708:68035840-68037110:68035960:68036556-68037110:+	0	0.2239	0.4194	0	0	0	0.1963	0	0	1	0	0	0.4048	0	0	0.2679	0	0	0	0	0	0	0.1456	0	0	0	0	0	0	0	0.4565	0	0	0	0.2381	0	0	0.5385	0	0.5	0.3158	0	0.5745	0	1	0	0	0
AMZ2	A5:chr17:68250967-68251050:68250480-68251050:+	0.039	0.1949	0.0827	0.0763	0.0459	0.07	0.0797	0.035	0.0439	0.0428	0.0991	0.0354	0.4826	0.0938	0.0103	0.0419	0.1256	0.0348	0.0781	0.0122	0.043	0.3904	0.1431	0.0411	0.0872	0.0841	0.0393	0.0611	0.035	1	0.1616	0.0278	1	0.0309	0.0468	0.1493	0.1301	0.0362	0.3003	0.0484	0.3465	0.5315	0.0662	0.029	0.0502	0.023	0.0558	0.2192
AMZ2	AL:chr17:68251178-68254404:68254562:68251178-68256814:68257153:+	0.4426	0.2602	0	0.3814	0.4146	0	0	0	0	0.4118	0	0	0.3207	0	0	0	0	0	0.4	0	0	0	0	0	0	0.3379	0	0	0	0.5833	0.5061	0.3374	0	0	0.5517	0.4493	0	0	0	0	0	0.2848	0	0	0	0	0.368	0
ABCA10	AL:chr17:69147219:69147613-69149033:69148499:69148925-69149033:-	0.8924	0.6159	0.8333	0.5294	0.8783	0.5	0.3582	0.8433	0.8288	0.8148	0.4314	1	0.6389	0.3818	1	0.7013	0.7115	0.8222	0.7473	0.6172	0.7122	0.7794	0.6455	0.9439	0.7	0.6631	0.6312	1	0.6625	0.5702	0.3869	0.9101	0.656	1	0.3232	0.5937	0.5299	0.9863	0.6691	0.5248	0.5462	0.8976	0.633	0	0.6042	0.7815	0.6694	0.5902
CD300LF	AF:chr17:74704816-74705204:74705255:74704816-74712824:74712978:-	0	0	0	0	1	0	0	0.12	1	0.4	1	0	1	1	1	1	1	0.6774	0.3929	0.7407	0.3529	0	0	0.6429	0	1	1	1	0	1	1	1	1	1	1	0.1844	1	1	0	0	0.4583	1	1	1	0	1	1	1
NT5C	A3:chr17:75130642-75131045:75130637-75131045:-	0	0	0	0.6702	0	0	0	1	0	0	0	0	0	1	0	0	0	0	0	0	0.4977	0	0	0	1	0.0238	0	0	1	0	0	0	0	0	0	0	0	0	0	0.5048	0	0	0	0	0	0	0	0
NT5C	RI:chr17:75130965:75131105-75131181:75131281:-	0	0	0	0	0	0	0.459	0	0	0	0	0	0	0.9802	0	0	0	0.0575	0.3375	0.6032	0.8837	0.6953	1	0.6818	0.2451	0	0	0	0.8095	0	0	0	1	0	1	0	0.2973	0	0	0.8163	0	0	0.8383	0	0.4598	0	0	0
FBF1	A3:chr17:75914298-75914747:75914295-75914747:-	0.858	0.7451	0.7808	0.7727	0.7321	0.8106	0.8796	0.7594	0.7768	0.8081	0.8024	0.7463	0.8429	0.7508	0.8157	0.8156	0.748	0.848	0.7527	0.8157	0.6935	0.8545	0.7945	0.7652	0.8557	0.8257	0.7928	0.6955	0.8995	0.7224	0.788	0.8227	0.8653	0.8589	0.8069	0.7709	0.8166	0.8164	0.8592	0.8128	0.7296	0.7945	0.8575	0.7872	0.7349	0.8194	0.797	0.744
FBF1	RI:chr17:75920007:75920107-75920274:75920429:-	0.1288	0.0997	0.0826	0.1442	0.2232	0.1576	0.214	0.1453	0.159	0.0916	0.1433	0.1625	0.1057	0.0784	0.0806	0.0454	0.1237	0.1972	0.1006	0.0895	0.1092	0.1451	0.0998	0.154	0.1409	0.1356	0.1208	0.1435	0.074	0.1284	0.1187	0.1128	0.1068	0.1612	0.1785	0.0883	0.1176	0.1452	0.0709	0.1044	0.0841	0.1358	0.1176	0.2007	0.1278	0.174	0.1361	0.0889
EXOC7	A5:chr17:76084139-76084248:76084139-76084517:-	1	1	1	1	1	1	1	1	1	1	1	1	1	1	1	1	1	1	1	1	1	1	1	1	1	1	1	1	1	1	1	1	1	1	1	1	1	1	1	1	1	1	1	0	1	1	1	1
SPHK1	AF:chr17:76382977:76383529-76385451:76384609:76384806-76385451:+	0.208	0.2737	1	0.4558	0.2044	0.3882	1	0.2069	0.1194	0.4565	0.2618	0.8415	0.6746	0.1194	0.229	0.4049	1	0.4161	0.3209	0.2523	0.3946	1	1	1	0.123	0.2705	1	1	0.2679	0.3269	0.3761	0.4941	1	1	0.1136	0.3916	0.3417	0.2564	1	0.3043	1	0.2515	0.3474	0.1884	0.4076	0.5337	0.427	0.3268
MXRA7	AF:chr17:76688176-76688670:76688705:76688176-76710605:76710955:-	0	0.3413	0	0.1682	0.1147	0	0.3663	0	0.3287	0.312	0	0.2684	0.3568	0.6262	0	0.0553	0	0.5316	0	0	0	0.462	0.5893	0.0227	0.2912	0	0	0	0.0538	0.4379	0.3743	0	0.4309	0.3056	0.1563	0.0314	0	0.3872	0	0.5101	0.0754	0.5959	0.4003	0	0	0	0	0.3958
MXRA7	AF:chr17:76688176-76688670:76688887:76688176-76709498:76709597:-	0	0.2535	0	0	0	0	0	0	0	0	0	0.3617	0	1	0	0	0	0	0	0	0	0	0.4107	0	0	0	0	0	0	0.1984	0	0.4419	1	0	0	0	1	0.3286	0	0	0	0	0	0	0	0	0	0
SEC14L1	AF:chr17:77211737:77212201-77213314:77212715:77212752-77213314:+	0.0706	0.1217	0.0829	0.2181	0.1725	0.0987	0.2331	0.1974	0.0924	0.1036	0.1356	0.1526	0.1135	0.0349	0.1197	0.1029	0.3007	0.309	0.1333	0.2387	0.1464	0.0952	0.2174	0.0817	0.0993	0.1138	0.1579	0.2302	0.0707	0.0711	0.1134	0.1129	0.074	0.1373	0.1912	0.1691	0.131	0.0564	0.0791	0.1272	0.053	0.2051	0.1222	0.0854	0.1663	0.1179	0.09	0.1323
TMC6	AF:chr17:78126906-78128612:78128697:78126906-78132341:78132407:-	1	1	1	1	1	0.7023	1	1	0.3757	1	1	1	1	0.6686	0.5698	1	1	0.3712	0.6414	0.3955	1	1	1	1	0.3054	1	1	1	1	1	1	1	1	0.4045	1	1	1	0.9213	1	1	1	1	1	1	1	1	1	1
TMC6	AF:chr17:78126906-78128612:78128755:78126906-78132341:78132407:-	1	1	1	1	1	0.22	1	1	0.136	1	1	1	1	0.5043	0.4064	1	1	0.1789	0	0.2394	1	1	1	1	0.3502	0	1	1	1	1	1	1	1	0	1	1	1	0.65	1	1	1	1	1	1	1	1	1	1
TMC6	AF:chr17:78126906-78128659:78128772:78126906-78132341:78132407:-	1	1	1	1	1	0.6905	1	1	0.2448	1	1	1	1	0.5085	0.4308	1	1	0.3108	0.5229	0.3415	1	1	1	1	0.1188	1	1	1	1	1	1	1	1	0.197	1	1	1	0.72	1	1	1	1	1	1	1	1	1	1
RBFOX3	AL:chr17:79090847:79090885-79094451:79092380:79092641-79094451:-	0.1842	1	0.7662	0.5849	0.5286	0.362	0.3797	1	0.4317	0.3305	0.3348	0.0752	0.4009	0.087	0.6316	0.34	0.9355	0.4158	0.4803	0.0896	1	0.38	0.4233	0.2045	0.4548	0.7013	1	0.5814	0.1477	0.7008	0.6918	0.5	0.5886	0.6444	0.5273	0.6207	0.332	0.266	0.5121	0.4655	0.2165	0.9014	1	1	0.3445	1	0.5016	0.7279
ENDOV	AF:chr17:80415184:80415250-80415650:80415452:80415518-80415650:+	0.1017	0	0	0	0	0.1425	0	0	0	0.4706	0	0	0	0	0.102	0	0.5065	0.4457	0.1473	0.6884	0.3491	0.1692	0	0.5146	0	0	0.0339	0	1	0.1821	0	0.118	0	0.4167	0	0.4477	0.3107	0.0968	0.1757	0	0.6667	0	1	0	0.5638	1	0	0
BAIAP2	AL:chr17:81108509-81108968:81109238:81108509-81115770:81116225:+	0.0953	0.6776	0.7044	0.7533	0.5005	0.7144	0.7302	0.5643	0.5368	0.1468	0.6782	0	0.635	0.5914	0.3235	0.528	0.4552	0.5155	0.7932	0.0426	0.4843	0.8005	0.7967	0	0.7692	0.245	0.7347	0.6256	0.4431	0.8469	0.59	0.7145	0.6912	0.5085	0.8112	0.5925	0.5455	0.1762	0.458	0.1894	0.7489	0.7092	0	0	0.2439	0.4293	0.5464	0.8369
BAIAP2	AL:chr17:81108509-81108968:81109372:81108509-81115770:81116225:+	0.5697	0.5658	0.6039	0.6076	0.6131	0.6529	0.6311	0.6069	0.6192	0.5854	0.5839	0.4681	0.5168	0.4971	0.6092	0.4628	0.508	0.5694	0.6716	0.4775	0.3676	0.7061	0.6991	0.343	0.6851	0.5759	0.7059	0.5628	0.5737	0.7332	0.5948	0.6173	0.6649	0.5765	0.7063	0.4882	0.5965	0.4839	0.4809	0.5197	0.7076	0.5886	0.3616	0.4905	0.4604	0.5312	0.6577	0.6555
AATK	AL:chr17:81118000:81118322-81128470:81127853:81127910-81128470:-	1	0	0	0	0.5989	0	0	0	0	0	0	1	0	0	0	0.8761	0	0	0.4306	0	0	0	0	0	1	0	0.424	0.439	0	0	0	0	0.4659	1	0	0	0	0	0	0	0	0	0.5701	0	0	0	0	0
PYCR1	AF:chr17:81936193-81936748:81936775:81936193-81942296:81942412:-	0	0	0	1	0	0	0.3023	0	0	0	0	0	0.4324	1	0	0.275	1	0	1	0	0	0	0.5357	0	0.587	0	0.5385	1	1	0	1	1	0	0	0	0	0	1	0	0	0.4146	0.5932	0	1	0	0	1	0
DCXR	AL:chr17:82035136:82035245-82036191:82036018:82036063-82036191:-	0.0421	0.1135	0	0.0392	0.0832	0	0.1609	0.0944	0.0478	0.0518	0.0306	0.08	0.0212	0.1031	0.1725	0.0797	0.0837	0	0.1159	0.1135	0.3492	0.0585	0.0812	0.1366	0.0961	0.0986	0.0582	0.1081	0.0682	0.0896	0.1404	0.0588	0.0778	0.0526	0	0.0808	0.0179	0.5067	0.0392	0.0431	0	0.1161	0.0657	0.1296	0.2724	0.1918	0	0.0652
GPS1	AF:chr17:82051477:82051524-82053274:82051898:82051964-82053274:+	0	0.7805	0	0	0	0	0	0	0	0	1	0	0	0	0	0	0	0	0	0.5172	0	0	1	0	0	0	0	0	0	0	0.4444	0.5472	0	0	0	0	0	0.4082	0	0.6567	0	0	0	0	0	0.3784	0	0
SLC16A3	AF:chr17:82228448:82228529-82235983:82235774:82235842-82235983:+	1	1	1	0	0	0.1805	1	0	1	0.1265	0	0	1	0	1	1	1	0	0	0	1	0.0298	1	0	1	0.65	1	0	0	0	0.9032	1	0	1	0	0	0	0	0	1	1	0	1	0	1	1	0	1
SLC16A3	AF:chr17:82229062:82229106-82235983:82235774:82235842-82235983:+	1	1	0	1	1	0.1349	1	0.3542	0	0.0675	1	0.8302	0	1	1	1	1	1	1	1	1	0.0632	1	1	0	0.8056	0	1	0	1	0.9189	0	1	1	1	1	1	1	1	1	0	1	1	1	1	1	0	1
SLC16A3	AF:chr17:82229068:82229106-82235983:82235774:82235842-82235983:+	1	1	1	1	1	0.1985	0	0.4561	1	0.0636	0	0.7231	1	1	1	1	1	1	1	1	1	0.0468	1	1	0	0.3333	1	1	1	1	0	1	1	1	0	1	1	1	1	1	1	1	1	1	1	1	1	1
SLC16A3	AF:chr17:82232232:82232359-82235983:82235774:82235842-82235983:+	1	1	1	1	1	0	1	0	1	0	1	0	0	0	0	1	1	1	0	0	1	0	1	0	0	0	1	1	0	0	0.9752	0	1	0	1	1	0	1	1	0	0	0	0	1	0	0	1	0
C17ORF62	AF:chr17:82449292-82449431:82449726:82449292-82450700:82450741:-	0	0	0	0.3534	0.6108	0	0	0	0.1222	0.5379	0.6964	0.5185	0	0	0.1928	0	0	0	0.4466	0	0.6957	1	0.5577	0.4198	0.0153	0.2532	0.589	0	0	0.3351	0.3224	0	0	0	0	0.6243	0	0.8095	0.5617	0	0	0	0	0.4423	0.471	0.2	0.255	0.3641
TBCD	AF:chr17:82930458:82930643-82932658:82931949:82932139-82932658:+	1	1	0.8195	1	0.8395	1	1	1	1	0.8	1	0.9529	1	0.8966	0.8638	0.7511	1	1	1	0.6194	0.3793	1	0.5036	0.5317	1	1	1	1	0.3244	1	0.7505	1	1	0.2949	1	0.8468	1	1	0.9971	0.91	1	0.9124	0.6398	1	1	0.5355	1	1
USP14	SE:chr18:163453-166787:166819-180236:+	1	0.5925	0.5905	0.9244	0.5053	1	0.471	0.4198	0.3618	0.922	0.4104	1	0.5425	0.7903	0.3989	0.2568	1	1	1	0.5526	0.8125	0.4413	1	0.4735	0.5812	1	1	0.1914	0.2991	0.432	0.435	0.474	0.8131	0.8485	0.269	1	0.5165	0.8905	0.6719	0.8111	0.5788	1	0.4955	0.2189	0.8804	1	0.4638	0.3225
TGIF1	AF:chr18:3449413:3449656-3456354:3451724:3451762-3456354:+	0	0	0	0	0	0	0	0	0	0	0	0.0476	1	0	0.3421	0.0593	0	0.125	0	0	0	0	0	1	0	0	0	0	0	0	0	0	0	0	0	1	0	0	0	0	0	0	0	0	0.0528	0	0	0
DLGAP1	AF:chr18:3814273-3845232:3845359:3814273-3874154:3874280:-	0.6712	1	0.661	1	1	1	0.9994	0.81	0.7973	0.7724	1	0.1542	1	1	1	1	0.1761	0.9976	0.9679	0.7167	1	1	0.9969	1	1	0.4491	0.7879	0.7244	0.1886	1	1	0.9961	1	0.5473	1	1	0.3696	0.8986	0.9903	1	1	0.6128	0.8728	0.0435	1	0.6743	0.9786	1
DLGAP1	AF:chr18:3814273-3874154:3874280:3814273-3874614:3874767:-	1	0	0.3523	0	0	0	0.002	0.987	0.3902	0.366	0	1	0	0	0	0	0.9594	0.0144	0.1059	0.6071	0	0	0.0089	0	0	1	0.5347	0.5084	0.7445	0	0	0.0314	0	0.4715	0	0	0.8058	0.45	0.0326	0	0	0.6147	0.2211	1	0	1	0.0777	0
[truncated: 333 more rows]
[truncated: 207 more columns]

## Sheet: gbm_tcga
gene_name	AS	TCGA-19-1787-01	TCGA-06-2565-01	TCGA-16-0846-01	TCGA-06-2561-01	TCGA-19-2629-01	TCGA-28-2513-01	TCGA-32-2634-01	TCGA-19-2620-01	TCGA-02-0055-01	TCGA-14-1034-01	TCGA-12-3652-01	TCGA-14-0790-01	TCGA-32-1970-01	TCGA-06-0125-01	TCGA-14-0787-01	TCGA-27-2524-01	TCGA-41-3915-01	TCGA-27-1831-01	TCGA-28-1753-01	TCGA-06-2569-01	TCGA-06-2559-01	TCGA-06-0139-01	TCGA-27-2526-01	TCGA-12-3650-01	TCGA-02-0047-01	TCGA-19-2624-01	TCGA-32-1982-01	TCGA-41-4097-01	TCGA-14-0817-01	TCGA-27-2519-01	TCGA-27-2523-01	TCGA-27-1837-01	TCGA-06-0882-01	TCGA-19-2619-01	TCGA-27-1835-01	TCGA-14-0789-01	TCGA-19-2625-01	TCGA-28-2514-01	TCGA-28-2509-01	TCGA-14-1825-01	TCGA-02-2485-01	TCGA-12-1597-01	TCGA-28-1747-01	TCGA-06-2564-01	TCGA-14-1829-01	TCGA-32-2615-01	TCGA-06-2558-01	TCGA-41-2572-01
[truncated: 1,702 more rows]
[truncated: 26 more columns]

[truncated: 4 more sheets: luad_gtex, luad_tcga, brca_gtex, brca_tcga]
